# Supplementary material for: Identification of Cancer–associated metabolic vulnerabilities by modeling multi-objective optimality in metabolism
Source: Cell Commun Signal. 2019 Oct 10;17:124. doi: 10.1186/s12964-019-0439-y (PMC6785927; doi:10.1186/s12964-019-0439-y)
Supplement: Supplementary file 2 — Additional file 2: Table S1. Information of the genome-scale metabolic model used in this study. (XLSX 732 kb) [file 12964_2019_439_MOESM2_ESM.xlsx]

## Sheet: Biomass Flux
Metabolite	Coefficient
ADP	24
L-Alanine	-0.536023
AMP	-0.0231647
L-Arginine	-0.023165
L-Asparagine	-0.0544398
L-Aspartate	-3.1282
ATP	-24
Cholesterol	-0.044228
cardiolipin (homo sapiens)	-0.00306708
CMP	-0.0386078
L-Cysteine	-0.038608
diacylglycerol (homo sapiens)	-0.0168265
dAMP	-0.0094984
dCMP	-0.00633227
dGMP	-0.00633227
dTMP	-0.0094984
D-Glucose 1-phosphate	-0.03514
L-Glutamine	-0.75797
L-Glutamate	-0.862662
Glycine	-0.628152
GMP	-0.0437555
H2O	-24
H+	24
L-Histidine	-0.043755
L-Isoleucine	-0.023165
L-Leucine	-0.0094984
lysophosphatidylcholine (homo sapiens)	-0.00676001
L-Lysine	-0.0063323
monoacylglycerol 2 (homo sapiens)	-0.0206415
L-Methionine	-0.0063323
phosphatidic acid (homo sapiens)	-0.0877733
phosphatidylinositol (homo sapiens)	-0.0165621
Phosphatidylcholine (homo sapiens)	-0.0918197
phosphatidylethanolamine (homo sapiens)	-0.107223
L-Phenylalanine	-0.0094984
Phosphate	24
L-Proline	-0.081241
phosphatidylserine (homo sapiens)	-0.0315021
L-Serine	-0.167507
sphingomyelin (homo sapiens)	-0.0129103
triacylglycerol (homo sapiens)	-0.146957
L-Threonine	-0.044228
L-Tryptophan	-0.0030671
L-Tyrosine	-0.016827
UMP	-0.0231647
L-Valine	-0.00676
cholesterol ester	-0.0351398

## Sheet: Exchange Fluxes
Exchange flux	Upper limit	#Carbon atom
Glucose exchange	5	6
Glycine exchange	0.05	2
L-Alanine exchange	0.05	3
L-Arginine exchange	0.05	6
L-Aspartate exchange	0.05	4
L-Asparagine exchange	0.05	4
L-Cysteine exchange	0.05	3
L-Glutamate exchange	0.05	5
L-Glutamine exchange	0.5	5
L-Histidine exchange	0.05	6
L-Isoleucine exchange	0.05	6
L-Leucine exchange	0.05	6
L-Lysine exchange	0.05	6
L-Methionine exchange	0.05	5
L-Phenylalanine exchange	0.05	9
L-Proline exchange	0.05	5
L-Serine exchange	0.05	3
L-Threonine exchange	0.05	4
L-Tryptophan exchange	0.05	11
L-Tyrosine exchange	0.05	9
L-Valine exchange	0.05	5
Biotin exchange	0.005	10
Choline exchange	0.005	5
(R)-Pantothenate exchange	0.005	9
Folate exchange	0.005	19
Nicotinamide exchange	0.005	6
Pyridoxal exchange	0.005	8
Riboflavin exchange	0.005	17
Thiamin exchange	0.005	12
myo-Inositol exchange	0.005	6
Reduced glutathione exchange	0.05	10

## Sheet: Reactions
ID	Reaction	EC Number	Full Name	MW/Kcat
1	10FTHF5GLUtl		5-glutamyl-10FTHF transport, lysosomal	0.00095
2	10FTHF5GLUtm		5-glutamyl-10FTHF transport, mitochondrial	0.00095
3	10FTHF6GLUtl		6-glutamyl-10FTHF transport, lysosomal	0.00095
4	10FTHF6GLUtm		6-glutamyl-10FTHF transport, mitochondrial	0.00095
5	10FTHF7GLUtl		7-glutamyl-10FTHF transport, lysosomal	0.00095
6	10FTHF7GLUtm		7-glutamyl-10FTHF transport, mitochondrial	0.00095
7	10FTHFtl_fwd		10-Formyltetrahydrofolate lysosomal transport via diffusion fwd	0.00095
8	10FTHFtm_fwd		10-Formyltetrahydrofolate mitochondrial transport via diffusion fwd	0.00095
9	11DOCRTSLtm_fwd		11-deoxycortisol intracellular transport fwd	0.00095
10	11DOCRTSLtr_fwd		11-deoxycortisol intracellular transport fwd	0.00095
11	11DOCRTSTRNtm_fwd		11-deoxycorticosterone intracellular transport fwd	0.00095
12	11DOCRTSTRNtr_fwd		11-deoxycorticosterone intracellular transport fwd	0.00095
13	13DAMPPOX	1.4.3.6	1,3-Diaminopropane:oxygen oxidoreductase (deaminating)	0
14	1MNCAMti		N1-Methylnicotinamide transport	0.00095
15	1PPDCRp		delta1-piperideine-2-carboxylate reductase, perixosomal	0.00095
16	1a,24,25VITD2Hm		1-alpha-Vitamin D-24,25-hydroxylase (D2)	0.00095
17	1a,24,25VITD3Hm		1-alpha-Vitamin D-24,25-hydroxylase (D3)	0.00095
18	1a,25VITD2Hm		1-alpha,24R,25-Vitamin D-hydroxylase (D2)	0.00095
19	1a,25VITD3Hm		1-alpha,24R,25-Vitamin D-hydroxylase (D3)	0.00095
20	24NPHte_fwd		xenobiotic transport fwd	0.00095
21	24,25DHVITD2t		24,25-Dihydroxyvitamin D2 transport from cytoplasm	0.00095
22	24,25DHVITD2tm		24,25-Dihydroxyvitamin D2 transport from mitochondria	0.00095
23	24,25DHVITD3t		24,25-Dihydroxyvitamin D3 transport from cytoplasm	0.00095
24	24,25DHVITD3tm		24,25-Dihydroxyvitamin D3 transport from mitochondria	0.00095
25	24,25VITD2Hm		24R-Vitamin D-25-hydroxylase (D2)	0.00095
26	24,25VITD3Hm		24R-Vitamin D-25-hydroxylase (D3)	0.00095
27	25HVITD2t		25-hydroxyvitamin D2 transport from cytoplasm	0.00095
28	25HVITD2tin		25-hydroxyvitamin D2 transport in cytoplasm	0.00095
29	25HVITD2tin_m		25-hydroxyvitamin D2 transport in mitochondria	0.00095
30	25HVITD2tm		25-hydroxyvitamin D2 transport from mitochondria	0.00095
31	25HVITD3t		25-hydroxyvitamin D3 transport from cytoplasm	0.00095
32	25HVITD3tin		25-hydroxyvitamin D3 transport in cytoplasm	0.00095
33	25HVITD3tin_m		25-hydroxyvitamin D3 transport in mitochondria	0.00095
34	25HVITD3tm		25-hydroxyvitamin D3 transport from mitochondria	0.00095
35	25VITD2Hm		1-alpha-Vitamin D-25-hydroxylase (D2)	0.00095
36	25VITD3Hm		1-alpha-Vitamin D-25-hydroxylase (D3)	0.00095
37	2AMACHYD		2-Aminoacrylate hydrolysis	0.00095
38	2AMACSULT		2-Aminoacrylate sulfotransferase	0.00095
39	2AMADPTm_fwd		L-2-aminoadipate shuttle (cytosol/mitochondria) fwd	0.00095
40	2DR1PP	3.1.3.10	2-deoxy-D-ribose 1-phosphate phosphorylase	0.00059
41	2HBO_fwd	1.1.1.27	2-Hydroxybutyrate:NAD+ oxidoreductase fwd	0.00059
42	2HBt2_fwd		2-hydroxybutyrate cotransport with proton fwd	0.00095
43	2HCO3_NAt_fwd		bicarbonate transport (Na/HCO3 1:2 cotransport) fwd	0.00095
44	2MCITt_fwd		2-methylcitrate transport via diffusion fwd	0.00095
45	2OXOADOXm	1.2.4.2	2-Oxoadipate:lipoamde 2-oxidoreductase(decarboxylating and acceptor-succinylating) (mitochondria)	0.00056
46	2OXOADPTm_fwd		2-oxoadipate shuttle (cytosol/mitochondria) fwd	0.00095
47	34DHOXPEGOX_fwd	1.1.1.1	3,4-Dihydroxyphenylethyleneglycol:NAD+ oxidoreductase fwd	0.02191
48	34DHOXPEGt_fwd		3,4-Dihydroxyphenylethyleneglycol transport (diffusion) fwd	0.00095
49	34DHPHAMT	2.1.1.6	3,4-Dihydroxyphenylacetate:amet O-methyltransferase	0.00028
50	34DHPHEt_fwd		3,4-Dihydroxy-L-phenylalanine transport fwd	0.00095
51	34DHPLACOX	1.2.1.5	3,4-Dihydroxyphenylacetaldehyde:NAD+ oxidoreductase	0.00067
52	34DHPLACOX(NADP)_fwd	1.2.1.5	3,4-Dihydroxyphenylacetaldehyde:NADP+ oxidoreductase fwd	0.00079
53	34DHXMANDACOX	1.2.1.5	3,4-Dihydroxymandelaldehyde:NAD+ oxidoreductase	0.00067
54	34DHXMANDACOX(NADP)_fwd	1.2.1.5	3,4-Dihydroxymandelaldehyde:NADP+ oxidoreductase fwd	0.00079
55	34HPLFM		3-(4-hydroxyphenyl-)lactate formation	0.00095
56	34HPPOR	1.13.11.27	4-Hydroxyphenylpyruvate:oxygen oxidoreductase	0.28205
57	35CGMPtn_fwd		35cGMP nuclear transport fwd	0.00095
58	3AIBTm_fwd	2.6.1.22	L-3-aminoisobutyrate transaminase, mitochondrial fwd	0.00117
59	3AIBt		3-amino-isobutyrate transport	0.00095
60	3AIBtm		3-amino-isobutyrate transport, mitochondrial	0.00095
61	3DPHBH1		Hydroxylation of 3-Decaprenyl-4-hydroxybenzoate (NADH)	0.00095
62	3DPHBH2		Hydroxylation of 3-Decaprenyl-4-hydroxybenzoate (NADPH)	0.00095
63	3DSPHR	1.1.1.102	3-Dehydrosphinganine reductase	0.02214
64	3HAO	1.13.11.6	3-hydroxyanthranilate 3,4-dioxygenase	0.0004
65	3HBCDm_fwd	4.2.1.55	3-hydroxybutyryl-CoA dehydratase, mitochondrial fwd	0.00095
66	3HBCOAHLm	3.1.2.4	3-hydroxyisobutyryl-CoA hydrolase, mitochondrial	0.0004
67	3HCO3_NAt_fwd		bicarbonate transport (Na/HCO3 1:3 cotransport) fwd	0.00095
68	3HKYNAKGAT	2.6.1.7	3-Hydroxy-L-kynurenine:2-oxoglutarate aminotransferase	0.00108
69	3HLYTCL	4.1.1.28	3-Hydroxy-L-tyrosine carboxy-lyase	0.00168
70	3HPCOAHYD	3.1.2.4	3-hydroxyisobutyryl-Coenzyme A hydrolase	0.0004
71	3HPPD_fwd	1.1.1.59	3-hydroxypropionate dehydrogenase fwd	0.00095
72	3HXKYNDCL	4.1.1.2333	3-Hydroxykynurenamine decarboxy-lyase	0.00095
73	3HXKYNOXDA	1.4.3.4	3-Hydroxykynurenamine:oxygen oxidoreductase(deaminating)(flavin-containing)	0.00131
74	3M4HDXPAC_fwd	1.2.1.5	3-Methoxy-4-hydroxyphenylacetaldehyde:NAD+ oxidoreductase fwd	0.00067
75	3MLDAt_fwd		3MLDA extracellular transport via diffusion fwd	0.00095
76	3MOBt2im		3-methyl-2-oxobutanoate mitochondrial transport via proton symport	0.00095
77	3MOPt2im		3-Methyl-2-oxopentanoate mitochondrial transport via proton symport	0.00095
78	3MOX4HOXPGALDOX	1.2.1.5	3-Methoxy-4-hydroxyphenylglycolaldehyde:NAD+ oxidoreductase	0.00067
79	3MOX4HOXPGALDOX(NADP)_fwd	1.2.1.5	3-Methoxy-4-hydroxyphenylglycolaldehyde:NADP+ oxidoreductase fwd	0.00079
80	3MOXTYROX	1.4.3.4	3-Methoxytyramine:oxygen oxidoreductase (deaminating)	0.00131
81	3NTD7l		3-nucleotidase (AMP), lysosome	0.00095
82	3SALAASPm_fwd		cysteinesulfinate-aspartate mitochondrial shuttle fwd	0.00095
83	3SALACBOXL	4.1.1.15	3-Sulfino-L-alanine carboxy-lyase	0.00133
84	3SALAOX		cysteinesulfinic acid oxidase	0.00095
85	3SALATAi		3-sulfino-alanine transaminase (irreversible)	0.00095
86	3SALATAim		3-sulfino-alanine transaminase (irreversible), mitochondrial	0.00095
87	3SPYRSP		3-sulfinopyruvate hydrolase (spotaneous reaction)	0.00095
88	3SPYRSPm		3-sulfinopyruvate hydrolase (spotaneous reaction), mitochondrial	0.00095
89	41R1H2MAE12BOOX	1.4.3.4	4-[(1R)-1-Hydroxy-2-(methylamino)ethyl]-1,2-benzenediol:oxygen oxidoreductase(deaminating)(flavin-containing)	0.00131
90	41R2A1H12BOOX	1.4.3.4	4-[(1R)-2-Amino-1-hydroxyethyl]-1,2-benzenediol:oxygen oxidoreductase(deaminating)(flavin-containing)	0.00131
91	42A12BOOX	1.4.3.6	4-(2-Aminoethyl)-1,2-benzenediol:oxygen oxidoreductase(deaminating)(flavin-containing)	0.01389
92	4ABUTtm_fwd		4-aminobutanoate mitochondrial transport via diffusion fwd	0.00095
93	4HBZCOAFm		4-hydroxybenzoyl-CoA formation	0.00095
94	4HBZFm		4-hydroxybenzoate formation	0.00095
95	4HDEBRISOQUINEte_fwd		xenobiotic transport fwd	0.00095
96	4HGLSDm_fwd	1.5.1.12	L-4-hydroxyglutamate semialdehyde dehydrogenase, mitochondrial fwd	0.02465
97	4HOXPACDOX(NADP)_fwd	1.2.1.5	4-Hydroxyphenylacetaldehyde:NADP+ oxidoreductase fwd	0.00079
98	4MOPt2im		4-methyl-2-oxopentanoate mitochondrial transport via proton symport	0.00095
99	4MTOLBUTAMIDEte_fwd		xenobiotic transport fwd	0.00095
100	4NPHSFte_fwd		xenobiotic transport fwd	0.00095
101	4NPHSULT	2.8.2.1	4-Nitrophenol Sulfotransferase	0.00076
102	4NPHte_fwd		xenobiotic transport fwd	0.00095
103	4PYRDX		4-Pyridoxal secretion	0.00095
104	5ADTSTSTERONEGLCte		glucuronidated compound transport	0.00095
105	5ADTSTSTERONEGLCtr_fwd		glucuronidated compound transport fwd	0.00095
106	5ADTSTSTERONESULT	2.8.2.2	5alpha-Dihydrotestosterone sulfotransferase	0.00057
107	5ADTSTSTERONESte_fwd		sulfonated testosterone transport fwd	0.00095
108	5ADTSTSTERONEte_fwd		5 alpha dihydrotesterone transport fwd	0.00095
109	5ADTSTSTERONEtr_fwd		5 alpha dihydrotesterone intracellular transport fwd	0.00095
110	5AOPtm_fwd		5-Aminolevulinate mitochondrial transport fwd	0.00095
111	5DHFtl		5-glutamyl-DHF transport, lysosomal	0.00095
112	5FTHFt2_fwd		5-formyltetrahydrofolate transport via anion exchange fwd	0.00095
113	5HLTDL	4.1.1.28	5-Hydroxy-L-tryptophan decarboxy-lyase	0.00061
114	5HOMEPRAZOLEte_fwd		xenobiotic transport fwd	0.00095
115	5HOXINDACTO2OX	1.2.3.1	5-Hydroxyindoleacetaldehyde:oxygen oxidoreductase	0.00268
116	5HOXINDACTOX	1.2.1.3	5-Hydroxyindoleacetaldehyde:NAD+ oxidoreductase	0.01714
117	5HOXINDACTOXm	1.2.1.3	5-Hydroxyindoleacetaldehyde:NAD+ oxidoreductase (mito)	0.01714
118	5HOXINOXDA	1.4.3.4	5-Hydroxytryptamine:oxygen oxidoreductase(deaminating)(flavin-containing)	0.00175
119	5HTRPDOX	1.13.11.42	5-Hydroxy-L-tryptophan:oxygen 2,3-dioxygenase (indole-decyclizing)	0.00095
120	5HTRPVESSEC		5-hydroxy-L-tryptophan secretion via secretory vesicle (ATP driven)	0.00095
121	5HXKYNDCL	4.1.1.28	5-Hydroxykynurenamine decarboxy-lyase	0.00061
122	5HXKYNOXDA	1.4.3.4	5-Hydroxykynurenamine:oxygen oxidoreductase(deaminating)(flavin-containing)	0.00131
123	5MTHFt_fwd		5-Methyltetrahydrofolate transport via receptor binding and protolysis fwd	0.00095
124	5MTHFt2_fwd		5-methyltetrahydrofolate transport via anion exchange fwd	0.00095
125	5THFtl		5-glutamyl-THF transport, lysosomal	0.00095
126	5THFtm		5-glutamyl-THF transport,m mitochondrial	0.00095
127	6DHFtl		6-glutamyl-DHF transport, lysosomal	0.00095
128	6DHFtm		6-glutamyl-DHF transport,m mitochondrial	0.00095
129	6HTSTSTERONEte_fwd		hydroxylated testosterone transport fwd	0.00095
130	6HTSTSTERONEtr_fwd		hydroxylated testosterone transport fwd	0.00095
131	6THFtl		6-glutamyl-THF transport, lysosomal	0.00095
132	6THFtm		6-glutamyl-THF transport,m mitochondrial	0.00095
133	7DHCHSTEROLtr_fwd		cholesterol precursor intracellular transport fwd	0.00095
134	7DHFtl		7-glutamyl-DHF transport, lysosomal	0.00095
135	7DHFtm		7-glutamyl-DHF transport,m mitochondrial	0.00095
136	7THFtl		7-glutamyl-THF transport, lysosomal	0.00095
137	7THFtm		7-glutamyl-THF transport,m mitochondrial	0.00095
138	A4GALTc		Lactosylceramide 4-alpha-galactosyltransferase	0.00095
139	A4GALTg		Lactosylceramide 4-alpha-galactosyltransferase	0.00095
140	A4GNT1g		alpha 1,4-N-acetylglucosaminyltransferase, Golgi apparatus	0.00095
141	A4GNT2g		alpha 1,4-N-acetylglucosaminyltransferase, Golgi apparatus	0.00095
142	AACOAT_fwd	6.2.1.16	Acetoacetyl-CoA:acetate CoA-transferase fwd	0.00084
143	AACTOOR		Aminoacetone:oxygen oxidoreductase(deaminating)(flavin-containing)	0.00095
144	AACTtm		Aminoacetone transport (mitochondrial)	0.00095
145	AAPSAS		AAPSAS	0.00095
146	AASAD3	1.2.1.31	L-aminoadipate-semialdehyde dehydrogenase (NADH)	0.00178
147	AASAD3m	1.2.1.31	L-aminoadipate-semialdehyde dehydrogenase (NADH), mitochondrial	0.00178
148	AATAi	2.6.1.39	2-aminoadipate transaminase, irreversible	0.00109
149	ABO1g		ABO blood group (transferase A, alpha 1-3-N-acetylgalactosaminyltransferase; transferase B, alpha 1-3-galactosyltransferase)	0.00095
150	ABO2g		ABO blood group (transferase A, alpha 1-3-N-acetylgalactosaminyltransferase; transferase B, alpha 1-3-galactosyltransferase)	0.00095
151	ABO3g		ABO blood group (transferase A, alpha 1-3-N-acetylgalactosaminyltransferase; transferase B, alpha 1-3-galactosyltransferase)	0.00095
152	ABO4g		ABO blood group (transferase A, alpha 1-3-N-acetylgalactosaminyltransferase; transferase B, alpha 1-3-galactosyltransferase)	0.00095
153	ABO5g		ABO blood group (transferase A, alpha 1-3-N-acetylgalactosaminyltransferase; transferase B, alpha 1-3-galactosyltransferase)	0.00095
154	ABO6g		ABO blood group (transferase A, alpha 1-3-N-acetylgalactosaminyltransferase; transferase B, alpha 1-3-galactosyltransferase)	0.00095
155	ABO7g		ABO blood group (transferase A, alpha 1-3-N-acetylgalactosaminyltransferase; transferase B, alpha 1-3-galactosyltransferase)	0.00095
156	ABO8g		ABO blood group (transferase A, alpha 1-3-N-acetylgalactosaminyltransferase; transferase B, alpha 1-3-galactosyltransferase)	0.00095
157	ABO9g		ABO blood group (transferase A, alpha 1-3-N-acetylgalactosaminyltransferase; transferase B, alpha 1-3-galactosyltransferase)	0.00095
158	ABTArm_fwd	2.6.1.19	4-aminobutyrate transaminase, reversible (mitochondrial) fwd	0.00059
159	ABTD_fwd	1.1.1.12	L-arabinitol 4-dehydrogenase fwd	0.00209
160	ABTti		L-arabinitol transport via passive diffusion	0.00095
161	ABUTD	1.2.1.19	Aminobutyraldehyde dehydrogenase	0.00559
162	ABUTt2r_fwd		4-aminobutyrate reversible transport in via proton symport fwd	0.00095
163	ABUTt2rL_fwd		4-aminobutyrate reversible transport in via proton symport (lysosome) fwd	0.00095
164	ABUTt4(2)r_fwd		4-aminobutyrate reversible transport in via sodium symport (1:2) fwd	0.00095
165	ACACT1	2.3.1.9	acetyl-CoA C-acetyltransferase	0.02183
166	ACACT10m_fwd	2.3.1.9	acetyl-CoA C-acetyltransferase, mitochondrial fwd	0.00155
167	ACACT1r_fwd	2.3.1.9	acetyl-CoA C-acetyltransferase fwd	0.02183
168	ACACT1rm_fwd	2.3.1.9	acetyl-CoA C-acetyltransferase, mitochondrial fwd	0.02183
169	ACACT1x	2.3.1.9	acetyl-CoA C-acetyltransferase, mitochondrial	0.02183
170	ACACT4p	2.3.1.16	acetyl-CoA C-acetyltransferase (octanoyl-CoA), peroxisomal	0.00171
171	ACACT5p	2.3.1.16	acetyl-CoA C-acyltransferase (decanoyl-CoA), peroxisomal	0.00171
172	ACACT6p	2.3.1.16	acetyl-CoA C-acetyltransferase (dodecanoyl), peroxisomal	0.00171
173	ACACT7p	2.3.1.16	acetyl-CoA acyltransferase (tetradecanoyl-CoA), peroxisomal	0.00171
174	ACACT8p	2.3.1.16	acetyl-CoA acyltransferase (hexadecanoyl-CoA), peroxisomal	0.00171
175	ACACT9p	2.3.1.16	acetyl-CoA acyltransferase (tetracosanoyl-CoA), peroxisomal	0.00171
176	ACACt2_fwd		acetoacetate transport via proton symport fwd	0.00095
177	ACACt2m_fwd		Acetoacetate mitochondrial transport via H+ symport fwd	0.00095
178	ACACtx_fwd		acetoacetate intracellular transport unknown mechanism fwd	0.00095
179	ACALDt_fwd		acetaldehyde reversible transport fwd	0.00095
180	ACALDtm_fwd		acetaldehyde mitochondrial diffusion fwd	0.00095
181	ACALDtx_fwd		acetaldehyde peroxisomal diffusion fwd	0.00095
182	ACCOAC	6.4.1.2	acetyl-CoA carboxylase	0.00624
183	ACCOACm	6.4.1.2	Acetyl-Coa carboxylase, beta isoform	0.00624
184	ACCOAL	6.2.1.13	acetate-CoA ligase (ADP-forming)	0.00049
185	ACCOALm	6.2.1.17	acetate-CoA ligase (AMP-forming)	0.00048
186	ACCOAgt_fwd		acetyl-coa transport fwd	0.00095
187	ACCOAtn_fwd		acetyl-CoA transport, nuclear fwd	0.00095
188	ACCOAtr_fwd		acetyl-coa transport fwd	0.00095
189	ACETONEt2_fwd		acetone transport via proton symport fwd	0.00095
190	ACETONEt2m_fwd		acetone mitochondrial transport via proton symport fwd	0.00095
191	ACGAGBSIDEtg_fwd		acgagbside hs intracellular transport fwd	0.00095
192	ACGAGBSIDEtl_fwd		acgagbside hs intracellular transport fwd	0.00095
193	ACGALFUCGALACGALFUC12GAL14ACGLCGALGLUSIDEte_fwd		blood group intracellular transport fwd	0.00095
194	ACGALFUCGALACGALFUC12GAL14ACGLCGALGLUSIDEtg_fwd		blood group intracellular transport fwd	0.00095
195	ACGALFUCGALACGALFUCGALACGLCGAL14ACGLCGALGLUSIDEte_fwd		blood group intracellular transport fwd	0.00095
196	ACGALFUCGALACGALFUCGALACGLCGAL14ACGLCGALGLUSIDEtg_fwd		blood group intracellular transport fwd	0.00095
197	ACGALK		N-acetylgalactosamine kinase	0.00095
198	ACGALK2		N-acetylgalactosamine kinase (ITP)	0.00095
199	ACGALtlg_fwd		N-acetyl-galactosamine intracellular transport fwd	0.00095
200	ACGALtly		N-acetyl-galactosamine lysosomal efflux	0.00095
201	ACGAM2E_fwd	5.1.3.8	N-acetylglucosamine 2-epimerase fwd	0.00091
202	ACGAM6PSi	2.3.1.4	N-acetylglucosamine-6-phosphate synthase	0.00049
203	ACGAMK	2.7.1.59	N-acetylglucosamine kinase	1.92735
204	ACGAMPM_fwd	5.4.2.3	phosphoacetylglucosamine mutase fwd	0.00067
205	ACGAMtly		N-acetyl-glucosamine lysosomal efflux	0.00095
206	ACGBGBSIDEtg_fwd		acgbgbside hs intracellular transport fwd	0.00095
207	ACGBGBSIDEtl_fwd		acgbgbside hs intracellular transport fwd	0.00095
208	ACGPID	3.5.1.89	N-acetylglucosaminylphosphatidylinositol deacetylase	0.0003
209	ACGSm	2.3.1.1	N-acteylglutamate synthase, mitochondrial	0.00211
210	ACHEe	3.1.1.7	Acetylcholinesterase	0.00178
211	ACHVESSEC		Acetylcholine secretion via secretory vesicle (ATP driven)	0.00095
212	ACHtn_fwd		Acetylcholin transport, nuclear trhough pores fwd	0.00095
213	ACITL		ATP-Citrate lyase	0.00095
214	ACN13ACNGALGBSIDEte_fwd		acn13acngalgbside hs transport fwd	0.00095
215	ACN13ACNGALGBSIDEtg_fwd		acn13acngalgbside hs intracellular transport fwd	0.00095
216	ACN23ACNGALGBSIDEte_fwd		acn23acngalgbside transport fwd	0.00095
217	ACN23ACNGALGBSIDEtg_fwd		acn23acngalgbside intracellular transport fwd	0.00095
218	ACNACNGAL14ACGLCGALGLUSIDEte_fwd		blood group intracellular transport fwd	0.00095
219	ACNACNGAL14ACGLCGALGLUSIDEtg_fwd		blood group intracellular transport fwd	0.00095
220	ACNACNGALGBSIDEte_fwd		acnacngalgbside hs transport fwd	0.00095
221	ACNACNGALGBSIDEtg_fwd		acnacngalgbside hs intracellular transport fwd	0.00095
222	ACNAM9PL		N-Acetylneuraminate 9-phosphate pyruvate-lyase (pyruvate-phosphorylating)	0.00095
223	ACNAM9PL2		N-Acetylneuraminate 9-phosphate pyruvate-lyase (pyruvate-phosphorylating)	0.00095
224	ACNAMPH	3.1.3.29	N-Acetylneuraminate 9-phosphate phosphohydrolase	0.00095
225	ACNAMlt_fwd		N-acetylneuraminate transport into lysososme fwd	0.00095
226	ACNAMtn		N-acetylneuraminate nuclear import	0.00095
227	ACNGALACGLCGAL14ACGLCGALGLUSIDEte_fwd		blood group intracellular transport fwd	0.00095
228	ACNGALACGLCGAL14ACGLCGALGLUSIDEtg_fwd		blood group intracellular transport fwd	0.00095
229	ACNMLr_fwd	4.1.3.3	N-Acetylneuraminate lyase (reversible) fwd	0.00153
230	ACOAD10m	1.3.99.12	acyl-CoA dehydrogenase (2-methylbutanoyl-CoA), mitochondrial	0.00199
231	ACOAD1fm	1.3.99.2	acyl-CoA dehydrogenase (butanoyl-CoA), mitochondrial	0.00142
232	ACOAD8m	1.3.99.10	acyl-CoA dehydrogenase (isovaleryl-CoA), mitochondrial	0.00472
233	ACOAD9m	1.3.99.12	acyl-CoA dehydrogenase (isobutyryl-CoA), mitochondrial	0.00199
234	ACOAHi	3.1.2.1	acetyl-CoA hydrolase	0.00173
235	ACOAO7p	1.3.3.6	acyl-CoA oxidase (hexadecanoyl-CoA), peroxisomal	0.00029
236	ACOATA_fwd	2.3.1.38	Acetyl-CoA ACP transacylase fwd	0.00877
237	ACODA	3.5.1.16	acetylornithine deacetylase	0
238	ACONT_fwd	4.2.1.3	aconitase fwd	0.00093
239	ACONTm_fwd	4.2.1.3	Aconitate hydratase fwd	0.00093
240	ACOX22x	1.3.3.6	acyl-Coenzyme A oxidase 2, branched chain	0.0009
241	ACOX2x	1.3.3.6	acyl-Coenzyme A oxidase 2, branched chain	0.0009
242	ACP1_FMN	3.1.3.2	acid phosphatase (FMN)	0.00021
243	ACRNtm		O-acetylcarnintine transport into mitochondria via diffusion	0.00095
244	ACS	6.2.1.1	acetyl-CoA synthetase	0.00027
245	ACS2	6.2.1.1	acetyl-CoA synthase (propionate)	0.00027
246	ACSOMT	2.1.1.4	S-Adenosyl-L-methionine:N-acetylserotonin O-methyltransferase	0.00086
247	ACSRTNMT	2.1.1.4	S-Adenosyl-L-homocysteine:N-acetylserotonin O-methyltransferase	0.00086
248	ACSm	6.2.1.1	acetyl-CoA synthetase	0.00027
249	ACTLMO		acetol monooxygenase	0.00095
250	ACTNMO		acetone monooxygenase	0.00095
251	ACYP	3.6.1.7	acylphosphatase	0.00013
252	ACt2m_fwd		acetate mitochondrial transport via proton symport fwd	0.00095
253	ACt2r_fwd		acetate reversible transport via proton symport fwd	0.00095
254	ACtg_fwd		acetate transport, Golgi apparatus fwd	0.00095
255	ADA	3.5.4.4	Adenosine deaminase	0.00068
256	ADAe	3.5.4.4	Adenosine deaminase, extracellular	0.00068
257	ADCim	4.1.1.4	Acetoacetate decarboxylation (irreversible), mitochondrial	5e-05
258	ADEt_fwd		adenine reversible transport, cytosol fwd	0.00095
259	ADEtl_fwd		adenine facilated transport from lysosome fwd	0.00095
260	ADHAPtx_fwd		intracellular transport (peroxisome) fwd	0.00095
261	ADK1_fwd	2.7.4.3	adenylate kinase fwd	1e-05
262	ADK1m_fwd	2.7.4.3	adenylate kinase, mitochondrial fwd	1e-05
263	ADK3_fwd		adentylate kinase (GTP) fwd	0.00095
264	ADK3m_fwd		adentylate kinase (GTP) fwd	0.00095
265	ADKd_fwd	2.7.4.3	adenylate kinase (d form) fwd	0.00025
266	ADMDC	4.1.1.50	adenosylmethionine decarboxylase	0.00259
267	ADNCYC	4.6.1.1	adenylate cyclase	3e-05
268	ADNK1	2.7.1.20	adenosine kinase	0.00043
269	ADNK1m	2.7.1.20	adenosine kinase, mitochondrial	0.00043
270	ADNt_fwd		adenosine facilated transport in cytosol fwd	0.00095
271	ADNt4		adenosine transport (Na/Adn cotransport)	0.00095
272	ADNt5		adenosine transport (1:2 Na/Adn cotransport)	0.00095
273	ADNtl_fwd		adenosine facilated transport from lysosome fwd	0.00095
274	ADNtm_fwd		adenosine facilated transport in mitochondria fwd	0.00095
275	ADPGLC	3.6.1.21	ADPglucose diphosphatase	0.0005
276	ADPMAN	3.6.1.21	ADPmannose diphosphatase	0.0005
277	ADPRDP	3.6.1.13	ADPribose diphosphatase	0.00132
278	ADPRDPm	3.6.1.13	ADPribose diphosphatase (mitochondrial)	0.00132
279	ADPRIBt		ADPribose transport	0.00095
280	ADPT	2.4.2.7	adenine phosphoribosyltransferase	0.00035
281	ADPtx_fwd		ADP transporter, peroxisomal fwd	0.00095
282	ADRNCOAtx_fwd		fatty acid intracellular transport fwd	0.00095
283	ADRNCPT1	2.3.1.21	carnitine O-palmitoyltransferase	0.00304
284	ADRNCPT2		carnitine transferase	0.00095
285	ADRNCRNt		transport into the mitochondria (carnitine)	0.00095
286	ADRNLPVESSEC		Adrenaline secretion via secretory vesicle (ATP driven)	0.00095
287	ADRNt_fwd		fatty acid transport via diffusion fwd	0.00095
288	ADSELK	2.7.1.25	adenylyl-selenate kinase	0.00985
289	ADSK	2.7.1.25	adenylyl-sulfate kinase	0.00985
290	ADSL1	4.3.2.2	adenylosuccinate lyase	0.03129
291	ADSL2	4.3.2.2	adenylosuccinate lyase	0.00218
292	ADSS	6.3.4.4	adenylosuccinate synthase	0.00492
293	AFLATOXINte_fwd		xenobiotic transport fwd	0.00095
294	AG13T10g	2.4.1.149	N-acetyllactosaminide beta-1,3-N-acetylglucosaminyltransferase, Golgi apparatus	0.001
295	AG13T11g	2.4.1.149	N-acetyllactosaminide beta-1,3-N-acetylglucosaminyltransferase, Golgi apparatus	0.001
296	AG13T12g	2.4.1.149	N-acetyllactosaminide beta-1,3-N-acetylglucosaminyltransferase, Golgi apparatus	0.001
297	AG13T13g	2.4.1.149	N-acetyllactosaminide beta-1,3-N-acetylglucosaminyltransferase, Golgi apparatus	0.001
298	AG13T14g	2.4.1.149	N-acetyllactosaminide beta-1,3-N-acetylglucosaminyltransferase, Golgi apparatus	0.001
299	AG13T15g	2.4.1.149	N-acetyllactosaminide beta-1,3-N-acetylglucosaminyltransferase, Golgi apparatus	0.001
300	AG13T16g	2.4.1.149	N-acetyllactosaminide beta-1,3-N-acetylglucosaminyltransferase, Golgi apparatus	0.001
301	AG13T17g	2.4.1.149	N-acetyllactosaminide beta-1,3-N-acetylglucosaminyltransferase, Golgi apparatus	0.001
302	AG13T18g	2.4.1.149	N-acetyllactosaminide beta-1,3-N-acetylglucosaminyltransferase, Golgi apparatus	0.001
303	AG13T1g	2.4.1.149	N-acetyllactosaminide beta-1,3-N-acetylglucosaminyltransferase, Golgi apparatus	0.001
304	AG13T2g	2.4.1.149	N-acetyllactosaminide beta-1,3-N-acetylglucosaminyltransferase, Golgi apparatus	0.001
305	AG13T3g	2.4.1.149	N-acetyllactosaminide beta-1,3-N-acetylglucosaminyltransferase, Golgi apparatus	0.001
306	AG13T4g	2.4.1.149	N-acetyllactosaminide beta-1,3-N-acetylglucosaminyltransferase, Golgi apparatus	0.001
307	AG13T5g	2.4.1.149	N-acetyllactosaminide beta-1,3-N-acetylglucosaminyltransferase, Golgi apparatus	0.001
308	AG13T6g	2.4.1.149	N-acetyllactosaminide beta-1,3-N-acetylglucosaminyltransferase, Golgi apparatus	0.001
309	AG13T7g	2.4.1.149	N-acetyllactosaminide beta-1,3-N-acetylglucosaminyltransferase, Golgi apparatus	0.001
310	AG13T8g	2.4.1.149	N-acetyllactosaminide beta-1,3-N-acetylglucosaminyltransferase, Golgi apparatus	0.001
311	AG13T9g	2.4.1.149	N-acetyllactosaminide beta-1,3-N-acetylglucosaminyltransferase, Golgi apparatus	0.001
312	AGDC	3.5.1.25	N-acetylglucosamine-6-phosphate deacetylase	0.00027
313	AGLPC		alkyl acylglycerol phosphocholine transferase	0.00095
314	AGLPED		alkyl acyl glycerophosphoethanolamine desaturase	0.00095
315	AGLPET		alkyl acylglycerol phosphoethanolamine transferase	0.00095
316	AGLPH		alkyl glycerol phosphate hydrolase	0.00095
317	AGLPR		alkyl glycerol phosphate reductase	0.00095
318	AGLPT		alkyl glycerol phosphate acyltransferase	0.00095
319	AGMTm	3.5.3.11	agmatinase (m)	0.01111
320	AGPAT1	2.3.1.51	1-acylglycerol-3-phosphate O-acyltransferase 1	0.00039
321	AGPRim	1.2.1.38	N-acetyl-g-glutamyl-phosphate reductase, irreversible, mitochondrial	0.00103
322	AGPSx	2.5.1.26	alkylglycerone phosphate synthase	0.0008
323	AGPex_fwd		alkyl glycerol phosphate transport fwd	0.00095
324	AGTim	2.6.1.44	alanine-glyoxylate transaminase (irreversible), mitochondrial	0.00043
325	AGTix	2.6.1.44	alanine-glyoxylate transaminase (irreversible), (peroxisomal)	0.00043
326	AHANDROSTANGLCte		glucuronidated compound transport	0.00095
327	AHANDROSTANGLCtr_fwd		glucuronidated compound transport fwd	0.00095
328	AHC_fwd	3.3.1.1	adenosylhomocysteinase fwd	3e-05
329	AHCYStn_fwd		S-adenosyl-L-homocysteine nuclear transport fwd	0.00095
330	AHCYStr_fwd		S-Adenosyl-L-homocysteine intracellular diffusion fwd	0.00095
331	AHEXASE2ly	3.2.1.52	beta-N-acetylhexosaminidase, lysosomal	0.00129
332	AHEXASEly	3.2.1.52	beta-N-acetylhexosaminidase, lysosomal	0.00129
333	AICART_fwd	2.1.2.3	phosphoribosylaminoimidazolecarboxamide formyltransferase fwd	0.00072
334	AIRCr_fwd	4.1.1.21	phosphoribosylaminoimidazole carboxylase fwd	0.00167
335	AKGDm	1.2.4.2	2-oxoglutarate dehydrogenase	0.00056
336	AKGMALtm_fwd		alpha-ketoglutarate/malate transporter fwd	0.00095
337	AKGt4_3_fwd		AKG transport via sodium symport fwd	0.00095
338	AKGtp_fwd		AKG transporter, peroxisome fwd	0.00095
339	AKR1C1		aldo-keto reductase family 1, member C1 (chlordecone reductase; 3-alpha hydroxysteroid dehydrogenase, type I; dihydrodiol dehydrogenase 4)	0.00095
340	AKR1C41	1.1.1.50	aldo-keto reductase family 1, member C4 (chlordecone reductase; 3-alpha hydroxysteroid dehydrogenase, type I; dihydrodiol dehydrogenase 4)	0.15226
341	AKR1C42	1.1.1.50	aldo-keto reductase family 1, member C4 (chlordecone reductase; 3-alpha hydroxysteroid dehydrogenase, type I; dihydrodiol dehydrogenase 4)	0.15226
342	AKR1D		aldo-keto reductase family 1, member D1 (delta 4-3-ketosteroid-5-beta-reductase)	0.00095
343	AKR1D2		aldo-keto reductase family 1, member D1 (delta 4-3-ketosteroid-5-beta-reductase)	0.00095
344	ALAASNNaEx		L-alanine/L-asparagine Na-dependent exchange (Ala-L in)	0.00095
345	ALACYSNaEx		L-alanine/L-cysteine Na-dependent exchange (Ala-L in)	0.00095
346	ALADGLNexR_fwd		L-alanine/glutamine reversible exchange fwd	0.00095
347	ALADGLYexR_fwd		D-alanine/glycine reversible exchange fwd	0.00095
348	ALAGLNNaEx		L-alanine/L-glutamine Na-dependent exchange (Ala-L in)	0.00095
349	ALAGLNexR_fwd		L-alanine/glutamine reversible exchange fwd	0.00095
350	ALAGLYexR_fwd		L-alanine/glycine reversible exchange fwd	0.00095
351	ALAR_fwd	5.1.1.1	alanine racemase fwd	0.00072
352	ALASERNaEx		L-alanine/L-serine Na-dependent exchange (Ala-L in)	0.00095
353	ALASm	2.3.1.37	5-aminolevulinate synthase	0.03546
354	ALATA_L_fwd	2.6.1.2	L-alanine transaminase fwd	0.00128
355	ALATHRNaEx		L-alanine/L-threonine Na-dependent exchange (Ala-L in)	0.00095
356	ALAt2r_fwd		L-alanine reversible transport via proton symport fwd	0.00095
357	ALAt2rL_fwd		L-alanine reversible transport via proton symport (lysosome) fwd	0.00095
358	ALAt4		Alanine-Sodium symporter	0.00095
359	ALAtN1_fwd		Alanine transport (Na, H coupled) fwd	0.00095
360	ALCD1_fwd		alcohol dehydrogenase (methanol) fwd	0.00095
361	ALCD21_D		alcohol dehydrogenase (D-1,2-propanediol)	0.00095
362	ALCD21_L		alcohol dehydrogenase (L-1,2-propanediol)	0.00095
363	ALCD22_D	1.1.1.78	alcohol dehydrogenase (D-lactaldehyde)	0.00077
364	ALCD22_L	1.2.1.49	alcohol dehydrogenase (L-lactaldehyde)	0.00044
365	ALCD2if	1.1.1.1	alcohol dehydrogenase, forward rxn (ethanol -> acetaldehyde)	0.00074
366	ALCD2yf	1.1.1.2	alcohol dehydrogenase (ethanol, NADP), forward reaction	0.00461
367	ALDD19x	1.2.1.39	aldehyde dehydrogenase (phenylacetaldehyde, NAD)	0.00047
368	ALDD19x(P)	1.2.1.39	aldehyde dehydrogenase (phenylacetaldehyde, NADP)	0.00047
369	ALDD20x		aldehyde dehydrogenase (indole-3-acetaldehyde, NAD)	0.00095
370	ALDD20xm		aldehyde dehydrogenase (indole-3-acetaldehyde, NAD), mitochondrial	0.00095
371	ALDD21		aldehyde dehydrogenase (pristanal, NAD)	0.00095
372	ALDD2x	1.2.1.3	aldehyde dehydrogenase (acetaldehyde, NAD)	0.00305
373	ALDD2xm	1.2.1.3	aldehyde dehydrogenase (acetylaldehyde, NAD), mitochondrial	0.00305
374	ALDD2y	1.2.1.4	aldehyde dehydrogenase (acetaldehyde, NADP)	0.90278
375	ALDSTRNte_fwd		aldosterone transport fwd	0.00095
376	ALDSTRNtm_fwd		aldosterone intracellular transport fwd	0.00095
377	ALKP	3.1.3.1	alkaline phosphatase	0.00234
378	ALOX12	1.13.11.31	Arachidonate 12-lipoxygenase	0.00252
379	ALOX12R	1.13.11.31	Arachidonate 12-lipoxygenase R	0.00252
380	ALOX15	1.13.11.33	Arachidonate 15-lipoxygenase	0.0015
381	ALOX5	1.13.11.34	Arachidonate 5-lipoxygenase	0.00076
382	ALOX52		Arachidonate 5-lipoxygenase	0.00095
383	ALR	1.1.1.2	Aldose reductase	0.00282
384	ALR2		aldose reductase (methylglyoxal)	0.00095
385	ALR3		aldose reductase (acetol)	0.00095
386	AM6SAD	1.2.1.32	aminomuconate-semialdehyde dehydrogenase	0.00102
387	AMACR2p	5.1.99.4	alpha-methylacyl-CoA racemase (reductase)	0.00035
388	AMACR2r	5.1.99.4	alpha-methylacyl-CoA racemase (reductase)	0.00035
389	AMACRp	5.1.99.4	alpha-methylacyl-CoA racemase	0.00035
390	AMACRr	5.1.99.4	alpha-methylacyl-CoA racemase	0.00035
391	AMANK	2.7.1.60	N-acetyl-D-mannosamine kinase	0.00065
392	AMCOXO		2-aminomuconate reductase	0.00095
393	AMETr_fwd		S-Adenosyl-L-methionine intracellular diffusion fwd	0.00095
394	AMETt2m_fwd		S-Adenosyl-L-methionine reversible transport, mitochondrial fwd	0.00095
395	AMETtn_fwd		S-adenosyl-L-methionine nuclear transport fwd	0.00095
396	AMPDA		Adenosine monophosphate deaminase	0.00095
397	AMPTASECG	3.4.11.2	alanyl aminopeptidase (cys-gly)	0.00178
398	AMPTASECGe	3.4.11.2	alanyl aminopeptidase (cys-gly) (e)	0.00178
399	AMPtp_fwd		AMP transporter, peroxisome fwd	0.00095
400	AMPtr_fwd		AMP transporter, endoplasmic reticulum fwd	0.00095
401	AMY1e	3.2.1.1	alpha-amylase, extracellular (strch1 -> strch2)	0.00057
402	AMY2e	3.2.1.1	alpha-amylase, extracellular (glygn2 -> glygn4)	0.00057
403	ANDRSTRNGLCte		glucuronidated compound transport	0.00095
404	ANDRSTRNte_fwd		androsterone transport fwd	0.00095
405	ANDRSTRNtr_fwd		androsterone intracellular transport fwd	0.00095
406	ANTIPYRENEte_fwd		xenobiotic transport fwd	0.00095
407	AOBUTDsm		L-2-amino-3-oxobutanoate decarboxylation, mitochondrial (spontaneous)	0.00095
408	AP4AH1	3.6.1.17	Ap4A hydrolase, asymmetrically	0.00144
409	APAT2rm_fwd	2.6.1.19	3-Aminopropanoate:2-oxoglutarate aminotransferase (m) fwd	0.00111
410	APNNOXte_fwd		xenobiotic transport fwd	0.00095
411	APOCF		Apocarboxylase formation	0.00095
412	APOCFm		Apocarboxylase formation, mitochondrial	0.00095
413	APOC_LYS_BTNP		proteolysis of apoC-Lys-btn	0.00095
414	APOC_LYS_BTNPm		proteolysis of apoC-Lys-btn, mitochondrial	0.00095
415	APPNNte_fwd		xenobiotic transport fwd	0.00095
416	APRGSTRNte_fwd		hydroxyprogesterone transport fwd	0.00095
417	APRTO2	1.4.3.4	N-acetylputrescine: oxygen oxireductase (deaminating)	0.00131
418	AQCOBALt		Aquacob(III)alamin uptake	0.00095
419	ARABR	1.1.1.21	arabinose reductase	0.0078
420	ARAB_Lt_fwd		L-arabinoase extracellular transport fwd	0.00095
421	ARACHCOAtx_fwd		fatty acid intracellular transport fwd	0.00095
422	ARACHCPT1	2.3.1.21	carnitine transferase	0.00304
423	ARACHCPT2		carnitine transferase	0.00095
424	ARACHCRNt		transport into the mitochondria (carnitine)	0.00095
425	ARACHDCOAtx_fwd		fatty acid intracellular transport fwd	0.00095
426	ARACHDt2_fwd		fatty acid transport via diffusion fwd	0.00095
427	ARACHDtr_fwd		intracellular transport fwd	0.00095
428	ARACHt_fwd		fatty acid transport via diffusion fwd	0.00095
429	ARGDCm	4.1.1.19	arginine decarboxylase (m)	0.00098
430	ARGLYSex		Arginine/Lysine exchanger (Arg in)	0.00095
431	ARGN	3.5.3.1	arginase	5e-05
432	ARGNm	3.5.3.1	arginase (m)	5e-05
433	ARGSL_fwd	4.3.2.1	argininosuccinate lyase fwd	0.01639
434	ARGSS	6.3.4.5	argininosuccinate synthase	0.00203
435	ARGt4		L-arginine transport in via sodium symport	0.00095
436	ARGtiDF		L-arginine transport via diffusion (extracellular to cytosol)	0.00095
437	ARGtm_fwd		arginine mitochondrial transport via ornithine carrier fwd	0.00095
438	ARSA	3.1.6.8	Arylsulfatase A	0.00114
439	ARTCOAL1_fwd		R group coenzyme a ligase fwd	0.00095
440	ARTCOAL2_fwd		R group coenzyme a ligase fwd	0.00095
441	ARTCOAL3_fwd		R group coenzyme a ligase fwd	0.00095
442	ARTFR11		R group artificial flux	0.00095
443	ARTFR12		R group artificial flux (C16:1)	0.00095
444	ARTFR13		R group artificial flux	0.00095
445	ARTFR202		R group artificial flux (C18:3, n-3)	0.00095
446	ARTFR203		R group artificial flux	0.00095
447	ARTFR204		R group artificial flux	0.00095
448	ARTFR205		R group artificial flux	0.00095
449	ARTFR206		R group artificial flux	0.00095
450	ARTFR207		R group artificial flux	0.00095
451	ARTFR208		R group artificial flux	0.00095
452	ARTFR209		R group artificial flux	0.00095
453	ARTFR210		R group artificial flux	0.00095
454	ARTFR211		R group artificial flux	0.00095
455	ARTFR212		R group artificial flux	0.00095
456	ARTFR213		R group artificial flux	0.00095
457	ARTFR31		R group artificial flux	0.00095
458	ARTFR32		R group artificial flux	0.00095
459	ARTFR33		R group artificial flux	0.00095
460	ARTFR34		R group artificial flux	0.00095
461	ARTFR41		R group artificial flux	0.00095
462	ARTFR42		R group artificial flux	0.00095
463	ARTFR43		R group artificial flux	0.00095
464	ARTFR44		R group artificial flux	0.00095
465	ARTFR45		R group artificial flux	0.00095
466	ARTFR46		R group artificial flux	0.00095
467	ARTFR51		R group artificial flux	0.00095
468	ARTFR52		R group artificial flux	0.00095
469	ARTFR53		R group artificial flux	0.00095
470	ARTFR54		R group artificial flux	0.00095
471	ARTFR55		R group artificial flux	0.00095
472	ARTFR56		R group artificial flux	0.00095
473	ARTFR57		R group artificial flux	0.00095
474	ARTFR61		R group artificial flux	0.00095
475	ARTPLM1_fwd		R group to palmitate conversion fwd	0.00095
476	ARTPLM1m_fwd		R group to palmitate conversion fwd	0.00095
477	ARTPLM2_fwd		R group to palmitate conversion fwd	0.00095
478	ARTPLM2m_fwd		R group to palmitate conversion fwd	0.00095
479	ARTPLM3_fwd		R group to palmitate conversion fwd	0.00095
480	ARTPLM3m_fwd		R group to palmitate conversion fwd	0.00095
481	ASAH1	3.5.1.23	N-acylsphingosine amidohydrolase	0.00111
482	ASCBOX		ascorbic acid oxidase	0.00095
483	ASCBt_fwd		L-ascorbate transport via facilitated diffusion fwd	0.00095
484	ASCBt4_fwd		L-ascorbate transport via proton symport fwd	0.00095
485	ASNALANaEx		L-alanine/L-asparagine Na-dependent exchange (Asn-L in)	0.00095
486	ASNCYSNaEx		L-cysteine/L-asparagine Na-dependent exchange (Asn-L in)	0.00095
487	ASNGLNNaEx		L-glutamine/L-asparagine Na-dependent exchange (Asn-L in)	0.00095
488	ASNNm	3.5.1.1	L-asparaginase (mitochondrial)	0.00148
489	ASNS1	6.3.5.4	asparagine synthase (glutamine-hydrolysing)	0.01046
490	ASNSERNaEx		L-serine/L-asparagine Na-dependent exchange (Asn-L in)	0.00095
491	ASNTHRNaEx		L-threonine/L-asparagine Na-dependent exchange (Asn-L in)	0.00095
492	ASNt4		L-asparagine transport in via sodium symport	0.00095
493	ASNtN1_fwd		Asparagine transport (Na, H coupled) fwd	0.00095
494	ASNtm		L-asparagine transport, mitochondrial	0.00095
495	ASP1DC	4.1.1.11	aspartate 1-decarboxylase	0.00066
496	ASPCTr_fwd	2.1.3.2	aspartate carbamoyltransferase (reversible) fwd	0.00063
497	ASPDt6		D-aspartate transport via Na, H symport and K antiport	0.00095
498	ASPDxt_fwd		D-aspartate transport, peroxisomal fwd	0.00095
499	ASPGLUm		aspartate-glutamate mitochondrial shuttle	0.00095
500	ASPNATm	2.3.1.17	aspartate N-acetyltransferase, mitochondrial	0.00744
501	ASPTA_fwd	2.6.1.1	aspartate transaminase fwd	8e-05
502	ASPTAm_fwd	2.6.1.1	aspartate transaminase fwd	8e-05
503	ASPt6		L-aspartate transport via Na, H symport and K antiport	0.00095
504	ATP1ter_fwd		ADP/ATP transporter, endoplasmic reticulum fwd	0.00095
505	ATP2ter_fwd		AMP/ATP transporter, endoplasmic reticulum fwd	0.00095
506	ATPH1e	3.6.1.5	ATP diphosphohydrolase	2e-05
507	ATPH2e	3.6.1.5	ATP diphosphohydrolase	0.00071
508	ATPS4m	3.6.3.14	ATP synthase (four protons for one ATP)	0.00399
509	ATPasel	3.6.3.14	V-type ATPase, H+ transporting, lysosomal	0.00046
510	ATPtm		ADP/ATP transporter, mitochondrial	0.00095
511	ATPtn_fwd		ATP diffusion in nucleus fwd	0.00095
512	ATPtx_fwd		ATP transporter, peroxisomal fwd	0.00095
513	AVITE1t		alpha-Tocopherol (Vit. E) transport	0.00095
514	AVITE2t		alpha-tocotrienol (Vit. E) transport	0.00095
515	A_MANASE	3.2.1.24	alpha-mannosidase	0.00289
516	A_MANASEly	3.2.1.24	alpha-mannosidase, lysosomal	0.00289
517	B3GALT3g	2.4.1.79	Beta-1,3-galactosyltransferase 3	0.00095
518	B3GALT41g	2.4.1.62	Beta-1,3-galactosyltransferase 4	0.00069
519	B3GALT42g	2.4.1.62	Beta-1,3-galactosyltransferase 4	0.00069
520	B3GALT43g	2.4.1.62	Beta-1,3-galactosyltransferase 4	0.00069
521	B3GALT44g	2.4.1.62	Beta-1,3-galactosyltransferase 4	0.00069
522	B3GALT5g		Beta-1,3-galactosyltransferase 5	0.00095
523	B3GALTg	2.4.1.86	Beta galactosyltransferase	0.00095
524	B3GNT11g		UDP-GlcNAc:betaGal beta-1,3-N-acetylglucosaminyltransferase 1	0.00095
525	B3GNT12g		UDP-GlcNAc:betaGal beta-1,3-N-acetylglucosaminyltransferase 1	0.00095
526	B3GNT310g		UDP-GlcNAc:betaGal beta-1,3-N-acetylglucosaminyltransferase 3, Golgi apparatus	0.00095
527	B3GNT311g		UDP-GlcNAc:betaGal beta-1,3-N-acetylglucosaminyltransferase 3, Golgi apparatus	0.00095
528	B3GNT312g		UDP-GlcNAc:betaGal beta-1,3-N-acetylglucosaminyltransferase 3, Golgi apparatus	0.00095
529	B3GNT313g		UDP-GlcNAc:betaGal beta-1,3-N-acetylglucosaminyltransferase 3, Golgi apparatus	0.00095
530	B3GNT314g		UDP-GlcNAc:betaGal beta-1,3-N-acetylglucosaminyltransferase 3, Golgi apparatus	0.00095
531	B3GNT315g		UDP-GlcNAc:betaGal beta-1,3-N-acetylglucosaminyltransferase 3, Golgi apparatus	0.00095
532	B3GNT31g		UDP-GlcNAc:betaGal beta-1,3-N-acetylglucosaminyltransferase 3, Golgi apparatus	0.00095
533	B3GNT32g		UDP-GlcNAc:betaGal beta-1,3-N-acetylglucosaminyltransferase 3, Golgi apparatus	0.00095
534	B3GNT33g		UDP-GlcNAc:betaGal beta-1,3-N-acetylglucosaminyltransferase 3, Golgi apparatus	0.00095
535	B3GNT34g		UDP-GlcNAc:betaGal beta-1,3-N-acetylglucosaminyltransferase 3, Golgi apparatus	0.00095
536	B3GNT35g		UDP-GlcNAc:betaGal beta-1,3-N-acetylglucosaminyltransferase 3, Golgi apparatus	0.00095
537	B3GNT36g		UDP-GlcNAc:betaGal beta-1,3-N-acetylglucosaminyltransferase 3, Golgi apparatus	0.00095
538	B3GNT37g		UDP-GlcNAc:betaGal beta-1,3-N-acetylglucosaminyltransferase 3, Golgi apparatus	0.00095
539	B3GNT38g		UDP-GlcNAc:betaGal beta-1,3-N-acetylglucosaminyltransferase 3, Golgi apparatus	0.00095
540	B3GNT39g		UDP-GlcNAc:betaGal beta-1,3-N-acetylglucosaminyltransferase 3, Golgi apparatus	0.00095
541	B3GNT51g		UDP-GlcNAc:betaGal beta-1,3-N-acetylglucosaminyltransferase 5	0.00095
542	BAAT1x	2.3.1.65	bile acid Coenzyme A: amino acid N-acyltransferase	0.00121
543	BAAT2x	2.3.1.65	bile acid Coenzyme A: amino acid N-acyltransferase	0.00121
544	BAAT3x	2.3.1.65	bile acid Coenzyme A: amino acid N-acyltransferase	0.00121
545	BAAT4x	2.3.1.65	bile acid Coenzyme A: amino acid N-acyltransferase	0.00121
546	BAAT5x	2.3.1.65	bile acid Coenzyme A: amino acid N-acyltransferase	0.00121
547	BACCL	6.3.4.15	biotin-[acetyl-CoA-carboxylase] ligase	0.05177
548	BACCLm	6.3.4.15	biotin-[acetyl-CoA-carboxylase] ligase, mitochondrial	0.05177
549	BALAVECSEC		B-alanine secretion via secretory vesicle (ATP driven)	0.00095
550	BALAtmr_fwd		Beta-alanine reversible mitochondrial transport (diffusion) fwd	0.00095
551	BAMPPALDOX	1.2.1.3	beta-Aminopropion aldehyde:NAD+ oxidoreductase	0.01714
552	BAMPPALDOXm	1.2.1.3	beta-Aminopropion aldehyde:NAD+ oxidoreductase (m)	0.01714
553	BBHOX		4-Trimethylammoniobutanoate,2-oxoglutarate:oxygen oxidoreductase (3-hydroxylating)	0.00095
554	BCDO	1.14.99.36	beta-Carotene dioxygenase	5.80808
555	BDG2HCGHD	3.2.1.21	beta-D-Glucosyl-2-coumarinate glucohydrolase	0.00059
556	BDHm_fwd	1.1.1.30	(R)-3-Hydroxybutanoate:NAD+ oxidoreductase fwd	2e-05
557	BDMT_L	2.4.1.142	GDPmannose:chitobiosyldiphosphodolichol beta-D-mannosyltransferase (liver)	0.00095
558	BDMT_U	2.4.1.142	GDPmannose:chitobiosyldiphosphodolichol beta-D-mannosyltransferase (uterus)	0.00095
559	BETALDHx	1.2.1.8	betaine-aldehyde dehydrogenase	0.00024
560	BETALDHxm	1.2.1.8	betaine-aldehyde dehydrogenase, mitochondrial	0.00024
561	BHBt_fwd		(R)-3-Hydroxybutanoate transport via H+ symport fwd	0.00095
562	BHBtm_fwd		(R)-3-Hydroxybutanoate mitochondrial transport via H+ symport fwd	0.00095
563	BHMT	2.1.1.5	betaine-homocysteine S-methyltransferase	0.00085
564	BILDGLCURt_fwd		bilirubin beta-diglucuronide transport via bicarbonate countertransport fwd	0.00095
565	BILDGLCURte		bilirubin beta-diglucuronide transport MDR	0.00095
566	BILDGLCURtr_fwd		glucuronidated compound transport fwd	0.00095
567	BILGLCURt_fwd		bilirubin monoglucuronide transport via bicarbonate countertransport fwd	0.00095
568	BILGLCURte		bilirubin monoglucuronide transport MDR	0.00095
569	BILGLCURtr_fwd		glucuronidated compound transport fwd	0.00095
570	BILIRED	1.3.1.24	Nad(p)h biliverdin reductase	0.00042
571	BILIRUBt2_fwd		bilirubin transport via bicarbonate countertransport fwd	0.00095
572	BILIRUBtr_fwd		lipid, flip-flop intracellular transport fwd	0.00095
573	BIOCYTtn_fwd		biocytin transport, nuclear fwd	0.00095
574	BMTer_L		B mannosyltransferase, endoplasmic reticulum	0.00095
575	BMTer_U		B mannosyltransferase, endoplasmic reticulum	0.00095
576	BPNT	3.1.3.7	3,5-bisphosphate nucleotidase	0.00069
577	BPNT2	3.1.3.7	3,5-bisphosphate nucleotidase (paps)	0.00037
578	BTND1	3.5.1.12	biotinidase (biotin)	0.00085
579	BTND1n	3.5.1.12	biotinidase (biotin), nuclear	0.00085
580	BTNDe	3.5.1.12	biotinidase (biotin), extracellular	0.00085
581	BTNDm	3.5.1.12	biotinidase (biotin), mitochondrial	0.00085
582	BTNPL		holocarboxylase synthestase (biotin protein ligase)	0.00095
583	BTNPLm		holocarboxylase synthestase (biotin protein ligase), mitochondrial	0.00095
584	BTNt2_fwd		Biotin reversible transport via proton symport fwd	0.00095
585	BTNt2m_fwd		Biotin reversible transport via proton symport, mitochondria fwd	0.00095
586	BTNt3i		Biotin transport via sodium symport	0.00095
587	BTNt4i		Biotin uptake (antiport)	0.00095
588	BTNtn_fwd		Biotin transport, nuclear fwd	0.00095
589	BUP2	3.5.1.6	beta-ureidopropionase (D-3-amino-isobutanoate forming)	0.00048
590	BUTt2m_fwd		Butyrate mitochondrial transport via proton symport, reversible fwd	0.00095
591	BUTt2r_fwd		Butyrate transport via proton symport, reversible fwd	0.00095
592	BVITEt		beta-Tocopherol (Vit. E) transport	0.00095
593	BZt_fwd		benzoate transport (diffusion) fwd	0.00095
594	BZtr_fwd		Benzene transporter, endoplasmic reticulum fwd	0.00095
595	B_MANNASEly	3.2.1.25	beta-mannosidase, lysosomal	0.0015
596	C110CPT2m		C110 transport into the mitochondria	0.00095
597	C14STRr	1.3.1.70	C-14 sterol reductase	0.00054
598	C160CPT1	2.3.1.21	carnitine O-palmitoyltransferase	0.00304
599	C160CPT2		C160 transport into the mitochondria	0.00095
600	C160CRNt		C160 transport into the mitochondria	0.00095
601	C161CPT1	2.3.1.21	carnitine O-palmitoyltransferase	0.00304
602	C161CPT12	2.3.1.21	carnitine O-palmitoyltransferase	0.00304
603	C161CPT2		C161 transport into the mitochondria	0.00095
604	C161CPT22		C161 transport into the mitochondria	0.00095
605	C161CRN2t		C161 transport into the mitochondria	0.00095
606	C161CRNt		C161 transport into the mitochondria	0.00095
607	C180CPT1	2.3.1.21	carnitine O-stearoyl transferase	0.00304
608	C180CPT2		carnitine O-stearoyl transferase	0.00095
609	C180CRNt		C180 transport into the mitochondria	0.00095
610	C181CPT1	2.3.1.21	carnitine octadecenoyl transferase	0.00304
611	C181CPT2		carnitine octadecenoyl transferase	0.00095
612	C181CRNt		C181 transport into the mitochondria	0.00095
613	C204CPT1	2.3.1.21	carnitine C20:4 transferase	0.00304
614	C204CPT2		arachidonic acid transport into the mitochondria	0.00095
615	C204CRNt		arachidonic acid transport into the mitochondria	0.00095
616	C226COAtx_fwd		fatty acid intracellular transport fwd	0.00095
617	C226CPT1	2.3.1.21	carnitine C22:6 transferase	0.00304
618	C226CPT2		C226 transport into the mitochondria	0.00095
619	C226CRNt		C226 transport into the mitochondria	0.00095
620	C2M26DCOAHLm_fwd	4.2.1.17	cis-2-Methyl-5-isopropylhexa-2,5-dienoyl-CoA hydro-lyase (m) fwd	0.00174
621	C2M26DCOAHLx_fwd	4.2.1.17	cis-2-Methyl-5-isopropylhexa-2,5-dienoyl-CoA hydro-lyase (x) fwd	0.00174
622	C3STDH1Pr	5.3.3.1	C-3 sterol dehydrogenase (4-methylzymosterol)	0.00085
623	C3STDH1r	5.3.3.1	C-3 sterol dehydrogenase (4-methylzymosterol)	0.00085
624	C3STKR2r		C-3 sterol keto reductase (zymosterol)	0.00095
625	C4STMO1r		C-4 sterol methyl oxidase (4,4-dimethylzymosterol)	0.00095
626	C4STMO2Pr		C-4 methyl sterol oxidase	0.00095
627	C4STMO2r		C-4 methyl sterol oxidase	0.00095
628	CAATPS	3.6.3.6	Ca ATPase	0.00294
629	CAMPt		cAMP transport (ATP-dependent)	0.00095
630	CAROtr_fwd		beta-carotene transport via diffusion fwd	0.00095
631	CARVEOLte_fwd		xenobiotic transport fwd	0.00095
632	CAT2p	1.11.1.6	catalase A, peroxisomal (ethanol)	0
633	CATm	1.11.1.6	catalase	0
634	CATp	1.11.1.6	catalase A, peroxisomal	0
635	CAt7r_fwd		calcium / sodium antiporter (1:3), reversible fwd	0.00095
636	CBL2OR		NADH:cob(III)alamine oxidoreductase	0.00095
637	CBL2tm		Cob(II)alamine transport, mitochondrial	0.00095
638	CBLATm_fwd	2.5.1.17	cob(I)alamin adenosyltransferase, mitochondrial fwd	0.41667
639	CBPPer		Carbamoyl phosphate phosphotransferase, endoplasmic reticulum	0.00095
640	CBPS	6.3.5.5	carbamoyl-phosphate synthase (glutamine-hydrolysing)	2e-05
641	CBPSam	6.3.4.16	carbamoyl-phosphate synthase (ammonia) (mitochondria	0.00201
642	CBPter_fwd		carbamoyl phosphate transport, endoplasmic reticulum fwd	0.00095
643	CBR1		Carbonyl reductase [NADPH] 1	0.00095
644	CBR2		Carbonyl reductase [NADPH] 1	0.00095
645	CCA_D3t		Calcitroic acid transport from cytosol	0.00095
646	CCA_D3tm		Calcitroic acid transport from mitochondria	0.00095
647	CDIPTr_fwd	2.7.8.11	phosphatidylinositol synthase (Homo sapiens) fwd	0.00027
648	CDPDAGtm_fwd		intracellular transport fwd	0.00095
649	CDS	2.7.7.41	phosphatidate cytidylyltransferase	0.008
650	CDSm	2.7.7.41	phosphatidate cytidylyltransferase	0.008
651	CEPTC		choline phosphotransferase	0.00095
652	CEPTE		ethanolamine phosphotransferase	0.00095
653	CERK	2.7.1.138	Ceramide kinase	0.00068
654	CERT1gt_fwd		ceramide transport protein fwd	0.00095
655	CERT1rt_fwd		ceramide transport protein fwd	0.00095
656	CERT2gt_fwd		ceramide transport protein fwd	0.00095
657	CERT2rt_fwd		ceramide transport protein fwd	0.00095
658	CGLYt3(2)		Cys-Gly transport in via proton symport	0.00095
659	CGMPt		cGMP transport (ATP-dependent)	0.00095
660	CH25H		cholesterol 25-hydroxylase	0.00095
661	CHAT_fwd		Choline O-acetyltransferase fwd	0.00095
662	CHATn_fwd		Choline O-acetyltransferase fwd	0.00095
663	CHLP	2.7.7.15	choline phosphate phosphatase	0.00069
664	CHLPCTD	2.7.7.15	choline phosphate cytididyltransferase	0.00065
665	CHLtm_fwd		choline transport via diffusion (cytosol to mitochondria) fwd	0.00095
666	CHOLATEt_fwd		cholate transport via bicarbonate countertransport fwd	0.00095
667	CHOLATEt2		cholate transport via sodium cotransport	0.00095
668	CHOLATEt3		ABC bile acid transporter	0.00095
669	CHOLD2m	1.1.99.1	choline dehydrogenase (FAD acceptor), mitochondrial	0.00117
670	CHOLK	2.7.1.32	Choline kinase	0.0002
671	CHOLPtg_fwd		choline phosphate intracellular transport fwd	0.00095
672	CHOLPtl_fwd		choline phosphate intracellular transport fwd	0.00095
673	CHOLt4_fwd		choline, sodium cotransport fwd	0.00095
674	CHOLtg_fwd		choline intracellular transport fwd	0.00095
675	CHOLtn_fwd		Choline transport, nuclear through pores fwd	0.00095
676	CHOLtr_fwd		choline intracellular transport fwd	0.00095
677	CHOLtu_fwd		Choline uniport fwd	0.00095
678	CHSTEROLSULT	2.8.2.2	steroid sulfotransferase	0.00057
679	CHSTEROLt		cholesterol efflux (ATP depedent)	0.00095
680	CHSTEROLt1_fwd		cholesterol intracellular transport fwd	0.00095
681	CHSTEROLt2_fwd		cholesterol intracellular transport fwd	0.00095
682	CHSTEROLt3_fwd		cholesterol intracellular transport fwd	0.00095
683	CHSTEROLtg		cholesterol efflux (ATP depedent), golgi	0.00095
684	CHTNASE	3.2.1.14	chitinase	0.00868
685	CHTNASEe	3.2.1.14	chitinase, extracellular	0.00868
686	CITL	4.1.3.6	Citrate lyase	0.00583
687	CITMCOAHm_fwd	4.2.1.56	L-Citramalyl-CoA hydro-lyase, mitochondrial fwd	0.00095
688	CITMCOALm	4.1.3.25	L-Citramalyl-CoA pyruvate-lyase	0.00076
689	CITRtm_fwd		citrulline mitochondrial transport via proton antiport fwd	0.00095
690	CITt4_2_fwd		citrate transport via sodium symport fwd	0.00095
691	CITt4_4_fwd		citrate transport via sodium symport fwd	0.00095
692	CITtam_fwd		citrate transport, mitochondrial fwd	0.00095
693	CITtbm_fwd		citrate transport, mitochondrial fwd	0.00095
694	CK_fwd	2.7.3.2	ATP Creatine kinase fwd	0.00011
695	CKc_fwd	2.7.3.2	ATP Creatine kinase (c) fwd	0.00011
696	CLFORtex		chloride transport via formate countertransport	0.00095
697	CLFORtex2		chloride transport via formate countertransport (2:1)	0.00095
698	CLHCO3tex2		chloride transport via bicarbonate countertransport (2:1)	0.00095
699	CLHCOtex		chloride transport via bicarbonate countertransport	0.00095
700	CLI2tex		chloride transport via iodide countertransport	0.00095
701	CLOHtex2		chloride transport via hydroxide countertransport (2:1)	0.00095
702	CLOXAtex2		chloride transport via oxalate countertransport (2:1)	0.00095
703	CLPNDCOAtx_fwd		fatty acid intracellular transport fwd	0.00095
704	CLPNDCPT1	2.3.1.21	carnitine O-palmitoyltransferase	0.00304
705	CLPNDCPT2		carnitine transferase	0.00095
706	CLPNDCRNt		transport into the mitochondria (carnitine)	0.00095
707	CLPNDt_fwd		fatty acid transport via diffusion fwd	0.00095
708	CLS_hs		cardiolipin synthase (homo sapiens)	0.00095
709	CMPACNAtg_fwd		CMP-Sia Golgi transport via CMP antiport fwd	0.00095
710	CMPACNAtn		CMP-Sia nuclear export	0.00095
711	CMPSAS	2.7.7.43	CMP sialic acid synthase	0.00109
712	CMPSASn	2.7.7.43	CMP sialic acid synthase, nuclear	0.00109
713	CO2t_fwd		CO2 transporter via diffusion fwd	0.00095
714	CO2ter_fwd		CO2 endoplasmic reticular transport via diffusion fwd	0.00095
715	CO2tg_fwd		CO2 Golgi transport fwd	0.00095
716	CO2tm_fwd		CO2 transport (diffusion), mitochondrial fwd	0.00095
717	CO2tn_fwd		CO2 nuclear transport via diffusion fwd	0.00095
718	CO2tp_fwd		CO2 peroxisomal transport fwd	0.00095
719	COAtl_fwd		CoA transport in lysosome via diffusion fwd	0.00095
720	COAtm_fwd		CoA transporter fwd	0.00095
721	COAtn_fwd		coenzyme A transport, nuclear fwd	0.00095
722	COAtp_fwd		coenzyme A transport, peroxisomal fwd	0.00095
723	COAtr_fwd		COA transporter, endoplasmic reticulum fwd	0.00095
724	COKECBESr	3.1.1.1	Carboxylesterase (cocaine) (er)	0.00115
725	COQ3m		methyltransferase COQ3	0.00095
726	COQ5m		Ubiquinone biosynthesis methyltransferase COQ5	0.00095
727	COQ6m		Ubiquinone biosynthesis monooxgenase COQ6	0.00095
728	COQ7m		Ubiquinone biosynthesis COQ7	0.00095
729	CORE2GTg	2.4.1.102	Core 2 acetylglucosaminyltransferase, Golgi apparatus	0.00039
730	CORE3GTg	2.4.1.147	Core 3 beta-GlcNAc-transferase, Golgi apparatus	0.00095
731	CORE4GTg	2.4.1.148	Core 4 beta6-GalNAc-transferase, Golgi apparatus	0.00095
732	CORE5GTg		Core 5 alpha-GalNAc-transferase, Golgi apparatus	0.00095
733	CORE6GTg	2.4.1.102	Core 6 beta-GlcNAc-transferase A, Golgi apparatus	0.00039
734	CORE7GTg		Core 7 alpha-GalNAc-transferase, Golgi apparatus	0.00095
735	CORE8GTg		N-acetylgalactosamine 3-alpha-galactosyltransferase, Golgi apparatus	0.00095
736	COUCOAFm		p-coumaroyl-CoA formation	0.00095
737	COUMARINte_fwd		xenobiotic transport fwd	0.00095
738	COt_fwd		CO transporter via diffusion fwd	0.00095
739	CPCTDTX	2.7.7.15	choline-phosphate cytidylyltransferase	0.00065
740	CPPPGO	1.3.3.3	coproporphyrinogen oxidase (O2 required)	0.00099
741	CREATt4(2)r_fwd		Creatine transport (sodium symport) (2:1) fwd	0.00095
742	CREATtmdiffir		Creatine transport to/from mitochondria via diffusion	0.00095
743	CRMPte_fwd		crmp hs transport fwd	0.00095
744	CRNCAR3tp		carnitine-propcarnitine carrier, peroxisomal	0.00095
745	CRNCARtp		carnitine-acetylcarnitine carrier, peroxisomal	0.00095
746	CRNt_fwd		L-carnitine reversible transport fwd	0.00095
747	CRNtHa		L-carnitine outward transport (H+ antiport)	0.00095
748	CRNtim		L-carnitine transport out of mitochondria via diffusion	0.00095
749	CRNtuIR		L-carnitine inward uniport	0.00095
750	CRNtuNa		L-carnitine inward transport by Na+ symport	0.00095
751	CRNtx_fwd		carnitine transport peroxisome to mitochondria fwd	0.00095
752	CRTNsyn		Creatinine synthase	0.00095
753	CRTSLtm_fwd		cortisol intracellular transport fwd	0.00095
754	CRTSLtr_fwd		cortisol intracellular transport fwd	0.00095
755	CRTSTRNtm_fwd		corticosterone intracellular transport fwd	0.00095
756	CRTSTRNtr_fwd		corticosterone intracellular transport fwd	0.00095
757	CRVNCtr_fwd		fatty acid transport via diffusion fwd	0.00095
758	CSAPASEly		chondroitin sulfate A proteoglycan protease, lysosome (endosome)	0.00095
759	CSBPASEly		chondroitin sulfate B proteoglycan protease, lysosome (endosome)	0.00095
760	CSCPASEly		chondroitin sulfate C proteoglycan protease, lysosome (endosome)	0.00095
761	CSDPASEly		chondroitin sulfate D proteoglycan protease, lysosome (endosome)	0.00095
762	CSEPASEly		chondroitin sulfate E proteoglycan protease, lysosome (endosome)	0.00095
763	CSNAT2m_fwd	2.3.1.7	carnitine O-aceyltransferase, mitochondrial fwd	0.00067
764	CSNAT2x_fwd	2.3.1.7	carnitine dimethyl nonanoyl transferase, revsible, peroxisomal fwd	0.00067
765	CSNAT3x_fwd	2.3.1.7	carnitine O-aceyltransferase, peroxisomal fwd	0.00067
766	CSNATer_fwd	2.3.1.7	carnitine O-acetyltransferase, endolasmic reticulum fwd	0.00044
767	CSNATm_fwd	2.3.1.7	carnitine O-aceyltransferase, mitochondrial fwd	0.00067
768	CSNATp_fwd	2.3.1.7	carnitine O-acetyltransferase, reverse direction, peroxisomal fwd	0.00044
769	CSNATr_fwd	2.3.1.7	carnitine O-acetyltransferase fwd	0.00044
770	CSND	3.5.4.1	Cytosine deaminase	0.00021
771	CSNt_fwd		cytosine transport via facilated diffusion fwd	0.00095
772	CSPG_At		chondroitin sulfate A transport, golgi to extracellular	0.00095
773	CSPG_Atly		chondroitin sulfate A transport, extracellular to lysosome	0.00095
774	CSPG_Bt		chondroitin sulfate B transport, golgi to extracellular	0.00095
775	CSPG_Btly		chondroitin sulfate B transport, extracellular to lysosome	0.00095
776	CSPG_Ct		chondroitin sulfate C transport, golgi to extracellular	0.00095
777	CSPG_Ctly		chondroitin sulfate C transport, extracellular to lysosome	0.00095
778	CSPG_Dt		chondroitin sulfate D transport, golgi to extracellular	0.00095
779	CSPG_Dtly		chondroitin sulfate D transport, extracellular to lysosome	0.00095
780	CSPG_Et		chondroitin sulfate E transport, golgi to extracellular	0.00095
781	CSPG_Etly		chondroitin sulfate E transport, extracellular to lysosome	0.00095
782	CSm		citrate synthase	0.00095
783	CTPS1	6.3.4.2	CTP synthase (NH3)	0.00254
784	CTPS2	6.3.4.2	CTP synthase (glutamine)	0.00254
785	CTPtn_fwd		CTP diffusion in nucleus fwd	0.00095
786	CYANSTm	2.8.1.1	Cyanide sulfurtransferase, mitochondrial	4e-05
787	CYANt_fwd		Cyanide transport via diffusion (extracellular to cytosol) fwd	0.00095
788	CYANtm_fwd		Cyanide transport via diffusion (mitochondrial) fwd	0.00095
789	CYOOm3	1.9.3.1	cytochrome c oxidase, mitochondrial Complex IV	0.00176
790	CYOR_u10m	1.10.2.2	ubiquinol-6 cytochrome c reductase, Complex III	0.0001
791	CYSALANaEx		L-alanine/L-cysteine Na-dependent exchange (Cys-L in)	0.00095
792	CYSAMO		Cysteamine oxygenase	0.00095
793	CYSASNNaEx		L-cysteine/L-asparagine Na-dependent exchange (Cys-L in)	0.00095
794	CYSGLNNaEx		L-cysteine/L-glutamine Na-dependent exchange (Cys-L in)	0.00095
795	CYSGLTH_fwd	1.8.4.4	Glutathione:cystine oxidoreductase fwd	0.00167
796	CYSGLUexR_fwd		L-cysteine/L-glutamine reversible exchanger fwd	0.00095
797	CYSGLYex		L-cysteine/glycine exchanger	0.00095
798	CYSGLYexR_fwd		L-cysteine/glycine reversible exchanger fwd	0.00095
799	CYSLYSL	4.4.1.1	L-Cystine Lysteine-lyase (deaminating)	0.02339
800	CYSO	1.13.11.20	cysteine oxidase	0.00078
801	CYSSERNaEx		L-serine/L-cysteine Na-dependent exchange (Cys-L in)	0.00095
802	CYSTA_fwd	2.6.1.3	cysteine transaminase fwd	0.00088
803	CYSTAm_fwd	2.6.1.3	cysteine transaminase (mitochondrial) fwd	0.00088
804	CYSTGL	4.4.1.1	cystathionine g-lyase	0.00178
805	CYSTGLUex		L-cystine/L-glutamate exchanger	0.00095
806	CYSTHRNaEx		L-cysteine/L-threonine Na-dependent exchange (Cys-L in)	0.00095
807	CYSTS	4.2.1.22	cystathionine beta-synthase	0.00278
808	CYSTSERex		L-cystine/glycine exchanger (cystine in)	0.00095
809	CYSt4		L-cysteine reversible transport via sodium symport	0.00095
810	CYStec_fwd		L-cysteine transport via diffusion (extracellular to cytosol) fwd	0.00095
811	CYTD	3.5.4.5	cytidine deaminase	0.00057
812	CYTDK1		cytidine kinase (ATP)	0.00095
813	CYTDK2m		cytidine kinase (ATP), mitochondrial	0.00095
814	CYTDn	3.5.4.5	cytidine deaminase, nuclear	0.00057
815	CYTDt_fwd		cytidine facilated transport in cytosol fwd	0.00095
816	CYTDt4		cytidine transport in via sodium symport	0.00095
817	CYTDt5		cytidine transport (1:2 Na/cytd cotransport)	0.00095
818	CYTDtl_fwd		Cytidine facilated transport from lysosome fwd	0.00095
819	CYTDtm_fwd		cytidine facilated transport in mitochondria fwd	0.00095
820	CYTDtn_fwd		cytidine transport in nucleus fwd	0.00095
821	CYTK1_fwd	2.7.4.14	cytidylate kinase (CMP) fwd	5e-05
822	CYTK10_fwd	2.7.4.14	cytidylate kinase (CMP,dGTP) fwd	5e-05
823	CYTK10n_fwd	2.7.4.14	cytidylate kinase (CMP,dGTP),nuclear fwd	5e-05
824	CYTK11_fwd	2.7.4.14	cytidylate kinase (dCMP,dGTP) fwd	9e-05
825	CYTK11n_fwd	2.7.4.14	cytidylate kinase (dCMP,dGTP),nuclear fwd	9e-05
826	CYTK12_fwd	2.7.4.14	cytidylate kinase (dCMP,dCTP) fwd	9e-05
827	CYTK12n_fwd	2.7.4.14	cytidylate kinase (dCMP,dCTP),nuclear fwd	9e-05
828	CYTK13_fwd	2.7.4.14	cytidylate kinase (dCMP,dATP) fwd	9e-05
829	CYTK13n_fwd	2.7.4.14	cytidylate kinase (dCMP,dATP),nuclear fwd	9e-05
830	CYTK14_fwd	2.7.4.14	cytidylate kinase (dCMP,UTP) fwd	9e-05
831	CYTK14n_fwd	2.7.4.14	cytidylate kinase (dCMP,CTP),nuclear fwd	9e-05
832	CYTK1m_fwd	2.7.4.14	cytidylate kinase (CMP),mitochondrial fwd	5e-05
833	CYTK1n_fwd	2.7.4.14	cytidylate kinase (CMP),nuclear fwd	5e-05
834	CYTK2_fwd	2.7.4.14	cytidylate kinase (dCMP) fwd	9e-05
835	CYTK2n_fwd	2.7.4.14	cytidylate kinase (dCMP),nuclear fwd	9e-05
836	CYTK3_fwd		cytidylate kinase (CMP)(GTP) fwd	0.00095
837	CYTK3n_fwd	2.7.4.14	cytidylate kinase (dCMP,CTP),nuclear fwd	9e-05
838	CYTK4_fwd		cytidylate kinase (dCMP)(GTP) fwd	0.00095
839	CYTK4n_fwd	2.7.4.14	cytidylate kinase (dCMP,GTP),nuclear fwd	9e-05
840	CYTK5_fwd	2.7.4.14	cytidylate kinase (dCMP) fwd	9e-05
841	CYTK5n_fwd	2.7.4.14	cytidylate kinase (CMP),nuclear fwd	5e-05
842	CYTK6_fwd	2.7.4.14	cytidylate kinase (CMP,CTP) fwd	5e-05
843	CYTK6n_fwd	2.7.4.14	cytidylate kinase (CMP,CTP),nuclear fwd	5e-05
844	CYTK7_fwd	2.7.4.14	cytidylate kinase (CMP,UTP) fwd	5e-05
845	CYTK7n_fwd	2.7.4.14	cytidylate kinase (CMP,UTP),nuclear fwd	5e-05
846	CYTK8_fwd	2.7.4.14	cytidylate kinase (CMP,dATP) fwd	5e-05
847	CYTK8n_fwd	2.7.4.14	cytidylate kinase (CMP,dATP),nuclear fwd	5e-05
848	CYTK9_fwd	2.7.4.14	cytidylate kinase (CMP,dCTP) fwd	5e-05
849	CYTK9n_fwd	2.7.4.14	cytidylate kinase (CMP,dCTP),nuclear fwd	5e-05
850	D3AIBTm_fwd	2.6.1.40	D-3-Amino-isobutanoate:pyruvate aminotransferase, mitochondrial fwd	0.00222
851	DADA		Deoxyadenosine deaminase	0.00095
852	DADAe		Deoxyadenosine deaminase, extracellular	0.00095
853	DADNK	2.7.1.76	deoxyadenosine kinase	0.01653
854	DADNt4_fwd		deoxyadenosine transport via diffusion fwd	0.00095
855	DAGK_hs_fwd	2.7.1.107	Diacylglycerol phosphate kinase (homo sapiens) fwd	0.00089
856	DAGKn_hs_fwd	2.7.1.107	Diacylglycerol phosphate kinase (homo sapiens) fwd	0.00089
857	DAG_HSter		diacylglycerol ER export	0.00095
858	DALAOXx	1.4.3.3	D-Alanine Oxidase (x)	0.00089
859	DALAt2r_fwd		D-alanine transport via proton symport fwd	0.00095
860	DALAt2rL_fwd		D-alanine transport via proton symport (lysosome) fwd	0.00095
861	DALAxt		D-Alanine transport to perixosome	0.00095
862	DARGOp	1.4.3.3	D-arginine oxidase, perixosomal	0.00089
863	DASCBH	3.1.1.17	L-Dehydroascorbate lactonohydrolase	0.00174
864	DASCBR	1.6.5.4	dehydroascorbate reductase	9e-05
865	DASPO1p	1.4.3.1	D-aspartate oxidase, peroxisomal	2e-05
866	DATPtn_fwd		dATP diffusion in nucleus fwd	0.00095
867	DCIm_fwd	5.3.3.8	dodecenoyl-Coenzyme A delta isomerase fwd	0.00078
868	DCK1m_fwd	2.7.1.74	Deoxycytidine kinase, mitochondrial (ATP) fwd	0.04236
869	DCK1n_fwd	2.7.1.74	Deoxycytidine kinase, nuclear (ATP) fwd	0.04236
870	DCK2n_fwd	2.7.1.74	Deoxycytidine kinase, nuclear (UTP) fwd	0.15404
871	DCMPDA_fwd	3.5.4.12	dCMP deaminase fwd	3e-05
872	DCSPTN1COAtx_fwd		fatty acid intracellular transport fwd	0.00095
873	DCSPTN1CPT1	2.3.1.21	carnitine O-palmitoyltransferase	0.00304
874	DCSPTN1CPT2		carnitine transferase	0.00095
875	DCSPTN1CRNt		transport into the mitochondria (carnitine)	0.00095
876	DCSPTN1t_fwd		fatty acid transport via diffusion fwd	0.00095
877	DCT_fwd	5.3.3.12	Dopachrome tautomerase fwd	0.00333
878	DCTPtn_fwd		dCTP diffusion in nucleus fwd	0.00095
879	DCYTD	3.5.4.14	deoxycytidine deaminase	0.00072
880	DCYTDn	3.5.4.14	deoxycytidine deaminase, nuclear	0.00072
881	DCYTt_fwd		deoxycytidine transport via diffusion fwd	0.00095
882	DDPGAm_fwd	4.1.2.14	2-dehydro-3-deoxy-phosphogluconate aldolase, mitochondrial fwd	0.00082
883	DEBRISOQUINEt_fwd		debrisoquine uniport fwd	0.00095
884	DECDPtm_fwd		lipid, flip-flop intracellular transport fwd	0.00095
885	DEDOLP1_L		dehydrodolichol diphosphate phosphatase (liver)	0.00095
886	DEDOLP1_U		dehydrodolichol diphosphate phosphatase (uterus)	0.00095
887	DEDOLP2_L		dehydrodolichol phosphate phosphatase (liver)	0.00095
888	DEDOLP2_U		dehydrodolichol phosphate phosphatase (uterus)	0.00095
889	DEDOLR_L		dehydrodolichol reductase (liver)	0.00095
890	DEDOLR_U		dehydrodolichol reductase (uterus)	0.00095
891	DESAT16_2	1.14.19.1	palmitoyl-CoA desaturase (n-C16:0CoA -> n-C16:1CoA)	0.00053
892	DESAT18_10	1.14.19.1	fatty acyl-CoA desaturase (n-C18:2CoA -> n-C18:3CoA)	0.00053
893	DESAT18_3	1.14.19.1	stearoyl-CoA desaturase (n-C18:0CoA -> n-C18:1CoA)	0.0377
894	DESAT18_4	1.14.19.1	stearoyl-CoA desaturase (n-C18:0CoA -> n-C18:1CoA)	0.0377
895	DESAT18_5	1.14.19.1	stearoyl-CoA desaturase (n-C18:0CoA -> n-C18:1CoA)	0.0377
896	DESAT18_6	1.14.19.1	fatty acyl-CoA desaturase (n-C18:1CoA -> n-C18:2CoA)	0.00053
897	DESAT18_7	1.14.19.1	fatty acyl-CoA desaturase (n-C18:1CoA -> n-C18:2CoA)	0.00053
898	DESAT18_8	1.14.19.1	fatty acyl-CoA desaturase (n-C18:1CoA -> n-C18:2CoA)	0.00053
899	DESAT18_9	1.14.19.1	fatty acyl-CoA desaturase (n-C18:2CoA -> n-C18:3CoA)	0.00053
900	DESAT20_1	1.14.19.1	fatty acyl-CoA desaturase (n-C20:3CoA -> n-C20:4CoA)	0.00053
901	DESAT20_2	1.14.19.1	fatty acyl-CoA desaturase (n-C20:4CoA -> n-C20:5CoA)	0.00053
902	DESAT22_1p	1.14.19.1	fatty acyl-CoA desaturase (n-C22:4CoA -> n-C22:5CoA)	0.00053
903	DESAT22_2p	1.14.19.1	fatty acyl-CoA desaturase (n-C22:5CoA -> n-C22:6CoA)	0.00053
904	DESAT24_1	1.14.19.1	fatty acyl-CoA desaturase (n-C24:5CoA -> n-C24:6CoA)	0.00053
905	DGAT		diacylglycerol acyltransferase	0.00095
906	DGCHOLte_fwd		bile acid intracellular transport fwd	0.00095
907	DGCHOLtx_fwd		bile acid intracellular transport fwd	0.00095
908	DGK1_fwd	2.7.4.8	deoxyguanylate kinase (dGMP:ATP) fwd	7e-05
909	DGK2m_fwd	2.7.4.8	deoxyguanylate kinase (dGMP:dATP) (mitochondrial) fwd	0.00012
910	DGNSKm	2.7.1.113	deoxyguanosine kinase	0.23016
911	DGSNt_fwd		deoyguanosine transport via diffusion fwd	0.00095
912	DGSNtm_fwd		deoyguanosine transport in mitochondria fwd	0.00095
913	DGTPtn_fwd		dGTP diffusion in nucleus fwd	0.00095
914	DGULND_fwd	4.1.1.34	dehydro-L-gulonate decarboxylase fwd	0.00095
915	DHAAt1r_fwd		dehydroascorbate transport (uniport) fwd	0.00095
916	DHAPA	2.3.1.42	dihydroxyacetone phosphate acyltransferase	0.00082
917	DHAPAx	2.3.1.42	dihydroxyacetone phosphate acyltransferase	0.00082
918	DHCHOLESTANATEtm_fwd		lipid, flip-flop intracellular transport fwd	0.00095
919	DHCR241r		24-dehydrocholesterol reductase [Precursor]	0.00095
920	DHCR242r		24-dehydrocholesterol reductase [Precursor]	0.00095
921	DHCR243r		24-dehydrocholesterol reductase [Precursor]	0.00095
922	DHCR71r	1.3.1.21	7-dehydrocholesterol reductase	0.0006
923	DHCR72r	1.3.1.21	7-dehydrocholesterol reductase	0.0006
924	DHCRD1		dihydroceramide desaturase	0.00095
925	DHCRD2		dihydroceramide desaturase	0.00095
926	DHDPBMTm		dihydroxydecaprenylbenzoate methyltransferase	0.00095
927	DHEASULT	2.8.2.2	Dehydroepiandrosterone sulfotransferase	0.00716
928	DHEASt_fwd		dehydroepiandrosterone sulfate transport via bicarbonate countertransport fwd	0.00095
929	DHEAStr_fwd		dheas intracellular transport fwd	0.00095
930	DHFR_fwd	1.5.1.3	dihydrofolate reductase fwd	0.00035
931	DHFtl_fwd		dihydrofolate reversible lysosomal transport fwd	0.00095
932	DHFtm_fwd		dihydrofolate reversible mitochondrial transport fwd	0.00095
933	DHORD9		dihydoorotic acid dehydrogenase (quinone10)	0.00095
934	DHORTS_fwd	3.5.2.3	dihydroorotase fwd	0.00072
935	DHPM1	3.5.2.2	dihydropyrimidinase (5,6-dihydrouracil)	0.00043
936	DHPM2	3.5.2.2	dihydropyrimidinase (dihydrothymine)	0.00442
937	DHPR		6,7-dihydropteridine reductase	0.00095
938	DHPR2		6,7-dihydropteridine reduction	0.00095
939	DIDPtn_fwd		dIDP nuclear transport fwd	0.00095
940	DIGALSGALSIDEte_fwd		digalsgalside hs transport fwd	0.00095
941	DIGALSGALSIDEtg_fwd		digalsgalside hs intracellular transport fwd	0.00095
942	DIGALSIDEtg_fwd		digalside hs intracellular transport fwd	0.00095
943	DIGALSIDEtl_fwd		digalside hs intracellular transport fwd	0.00095
944	DINt_fwd		deoxyinosine transport via diffusion fwd	0.00095
945	DITPtn_fwd		dITP nuclear transport fwd	0.00095
946	DKMPPD		2,3-diketo-5-methylthio-1-phosphopentane degradation reaction	0.00095
947	DLNLCGCPT1	2.3.1.21	carnitine O-palmitoyltransferase	0.00304
948	DLNLCGCPT2		carnitine transferase	0.00095
949	DLNLCGCRNt		transport into the mitochondria (carnitine)	0.00095
950	DLNLCGt_fwd		fatty acid transport via diffusion fwd	0.00095
951	DMANTIPYRINEte_fwd		xenobiotic transport fwd	0.00095
952	DMATT	2.5.1.1	dimethylallyltranstransferase	0.00082
953	DMATTx	2.5.1.1	dimethylallyltranstransferase	0.00082
954	DMGDHm	1.5.99.2	dimethylglycine dehydrogenase, mitochondrial	0.00246
955	DMGtm_fwd		dimethylglycine transport via diffusion (cytosol to mitochondria) fwd	0.00095
956	DMHPTCRNCPT1_fwd	2.3.1.21	carnitine fatty-acyl transferase fwd	0.00304
957	DMHPTCRNCPT2_fwd		2,6 dimethylheptanoly CoA carnitine transferase fwd	0.00095
958	DMHPTCRNt_fwd		2,6 dimethylheptanoyl crn transport fwd	0.00095
959	DMHPTCRNte_fwd		2,6 dimethylheptanoyl carnitine transport fwd	0.00095
960	DM_13_cis_oretn(n)		13-cis-oxo-retinoic acid demand	0.00095
961	DM_13_cis_retn(n)		13-cis-retinoate demand	0.00095
962	DM_Asn_X_Ser/Thr(ly)		DM Asn-X-Ser/Thr(ly)	0.00095
963	DM_Ser/Thr(ly)		DM Ser/Thr(ly)	0.00095
964	DM_Ser_Gly/Ala_X_Gly(ly)		DM Ser-Gly/Ala-X-Gly(ly)	0.00095
965	DM_avite1_c		alpha-Tocopherol demand	0.00095
966	DM_avite2_c		alpha-Tocotrienol demand	0.00095
967	DM_bvite_c		beta-tocopherol demand	0.00095
968	DM_datp(m)		dATP demand	0.00095
969	DM_datp(n)		DM datp(n)	0.00095
970	DM_dctp(m)		dCTP demand	0.00095
971	DM_dctp(n)		DM dctp(n)	0.00095
972	DM_dgtp(m)		DM dgtp(m)	0.00095
973	DM_dgtp(n)		DM dgtp(n)	0.00095
974	DM_dsT_antigen(g)		DM dsT antigen(g)	0.00095
975	DM_dttp(m)		dTTP demand	0.00095
976	DM_dttp(n)		DM dttp(n)	0.00095
977	DM_ethamp(r)		Ethanolamine phosphate demand	0.00095
978	DM_gpi_sig(er)		DM gpi sig(er)	0.00095
979	DM_hretn(n)		4 hydroxy retinoic acid demand	0.00095
980	DM_kdn_c		DM kdn(c)	0.00095
981	DM_melanin_c		DM melanin(c)	0.00095
982	DM_oretn(n)		4-oxo-retonoic acid demand	0.00095
983	DM_sTn_antigen(g)		DM sTn antigen(g)	0.00095
984	DM_sprm_c		DM sprm(c)	0.00095
985	DM_yvite_c		gamma-Tocopherol demand	0.00095
986	DNADDP	3.6.1.9	Deaminido NAD diphosphatase	0.00433
987	DNADtn_fwd		dNAD transport, nuclear trhough pore fwd	0.00095
988	DNAMTSEn	2.1.1.37	DNA (cytosine-5-)-methyltransferase, nucleus	0.00142
989	DNAMTn	2.1.1.37	DNA (cytosine-5-)-methyltransferase, nucleus	0.61063
990	DNDPt10m		dADP transport via dCDP antiport	0.00095
991	DNDPt11m		dADP transport via dGDP antiport	0.00095
992	DNDPt12m		dADP transport via ADP antiport	0.00095
993	DNDPt13m		dADP transport via ATP antiport	0.00095
994	DNDPt14m		dUDP transport via dTDP antiport	0.00095
995	DNDPt15m		dUDP transport via dGDP antiport	0.00095
996	DNDPt16m		dUDP transport via dADP antiport	0.00095
997	DNDPt17m		dUDP transport via dCDP antiport	0.00095
998	DNDPt18m		dUDP transport via ADP antiport	0.00095
999	DNDPt19m		dUDP transport via ATP antiport	0.00095
1000	DNDPt1m		dATP transport via ADP antiport	0.00095
1001	DNDPt20m		dTDP transport via ATP antiport	0.00095
1002	DNDPt21m		dTDP transport via ADP antiport	0.00095
1003	DNDPt22m		dTDP transport via dUDP antiport	0.00095
1004	DNDPt23m		dTDP transport via dGTP antiport	0.00095
1005	DNDPt24m		dTDP transport via dADP antiport	0.00095
1006	DNDPt25m		dTDP transport via dCDP antiport	0.00095
1007	DNDPt26m		dCDP transport via dUDP antiport	0.00095
1008	DNDPt27m		dCDP transport via dTDP antiport	0.00095
1009	DNDPt28m		dCDP transport via dGDP antiport	0.00095
1010	DNDPt29m		dCDP transport via dADP antiport	0.00095
1011	DNDPt2m		dATP transport via ATP antiport	0.00095
1012	DNDPt30m		dCDP transport via ADP antiport	0.00095
1013	DNDPt31m		dCDP transport via ATP antiport	0.00095
1014	DNDPt32m		dGDP transport via ATP antiport	0.00095
1015	DNDPt33m		dGDP transport via dUDP antiport	0.00095
1016	DNDPt34m		dGDP transport via dTDP antiport	0.00095
1017	DNDPt35m		dGDP transport via dADP antiport	0.00095
1018	DNDPt36m		dGDP transport via dCDP antiport	0.00095
1019	DNDPt37m		dUTP transport via dTDP antiport	0.00095
1020	DNDPt38m		dUTP transport via dUDP antiport	0.00095
1021	DNDPt39m		dUTP transport via dGDP antiport	0.00095
1022	DNDPt3m		dATP transport via dCDP antiport	0.00095
1023	DNDPt40m		dUTP transport via dADP antiport	0.00095
1024	DNDPt41m		dUTP transport via dCDP antiport	0.00095
1025	DNDPt42m		dUTP transport via ADP antiport	0.00095
1026	DNDPt43m		dUTP transport via ATP antiport	0.00095
1027	DNDPt44m		dTTP transport via ATP antiport	0.00095
1028	DNDPt45m		dTTP transport via ADP antiport	0.00095
1029	DNDPt46m		dTTP transport via dUDP antiport	0.00095
1030	DNDPt47m		dTTP transport via dTDP antiport	0.00095
1031	DNDPt48m		dTTP transport via dGDP antiport	0.00095
1032	DNDPt49m		dTTP transport via dADP antiport	0.00095
1033	DNDPt4m		dATP transport via dUDP antiport	0.00095
1034	DNDPt50m		dTTP transport via dCDP antiport	0.00095
1035	DNDPt51m		dCTP transport via dCDP antiport	0.00095
1036	DNDPt52m		dCTP transport via dUDP antiport	0.00095
1037	DNDPt53m		dCTP transport via dGDP antiport	0.00095
1038	DNDPt54m		dCTP transport via dADP antiport	0.00095
1039	DNDPt55m		dCTP transport via ADP antiport	0.00095
1040	DNDPt56m		dCTP transport via ATP antiport	0.00095
1041	DNDPt57m		dGTP transport via ATP antiport	0.00095
1042	DNDPt58m		dGTP transport via ADP antiport	0.00095
1043	DNDPt59m		dGTP transport via dADP antiport	0.00095
1044	DNDPt5m		dATP transport via dTDP antiport	0.00095
1045	DNDPt60m		dGTP transport via dUDP antiport	0.00095
1046	DNDPt61m		dGTP transport via dTDP antiport	0.00095
1047	DNDPt62m		dGTP transport via dGDP antiport	0.00095
1048	DNDPt63m		dGTP transport via dCDP antiport	0.00095
1049	DNDPt6m		dATP transport via dGDP antiport	0.00095
1050	DNDPt7m		dATP transport via dADP antiport	0.00095
1051	DNDPt8m		dADP transport via dUDP antiport	0.00095
1052	DNDPt9m		dADP transport via dTDP antiport	0.00095
1053	DOGULND1		2,3-dioxo-L-gulonate decarboxylase (L-lyxonate-forming)	0.00095
1054	DOGULND2		2,3-dioxo-L-gulonate decarboxylase (L-xylonate-forming)	0.00095
1055	DOGULNO1		2,3-dioxo-L-gulonate:hydrogen peroxide oxireductase	0.00095
1056	DOGULNO2		2,3-dioxo-L-gulonate:hydrogen peroxide oxireductase	0.00095
1057	DOLASNT_Ler	2.4.1.119	Dolichyl-diphosphooligosaccharide:protein-L-asparagine oligopolysaccharidotransferase (liver)	0.00611
1058	DOLASNT_Uer	2.4.1.119	Dolichyl-diphosphooligosaccharide:protein-L-asparagine oligopolysaccharidotransferase (uterus)	0.00611
1059	DOLDPP_Ler	3.6.1.43	Dolichyl-diphosphate phosphohydrolase, human (liver)	0.00095
1060	DOLDPP_Uer	3.6.1.43	Dolichyl-diphosphate phosphohydrolase, human (uterus)	0.00095
1061	DOLGLCP_Lter		Dolichyl beta-D-glucosyl phosphate flippase (liver)	0.00095
1062	DOLGLCP_Uter		Dolichyl beta-D-glucosyl phosphate flippase (uterus)	0.00095
1063	DOLGPP_Ler	3.1.4.48	Dolichyl-beta-D-glucosyl-phosphate dolichylphosphohydrolase (liver)	0.00095
1064	DOLGPP_Uer	3.1.4.48	Dolichyl-beta-D-glucosyl-phosphate dolichylphosphohydrolase (uterus)	0.00095
1065	DOLICHOL_Lter_fwd		dolichol diffusion, human (liver) fwd	0.00095
1066	DOLICHOL_Uter_fwd		dolichol diffusion, human (uterus) fwd	0.00095
1067	DOLK_L	2.7.1.108	Dolichol kinase, human (liver)	0.00066
1068	DOLK_U	2.7.1.108	Dolichol kinase, human (uterus)	0.00066
1069	DOLMANP_Lter		dolichol-phosphate mannose flippase (liver)	0.00095
1070	DOLMANP_Uter		dolichol-phosphate mannose flippase (uterus)	0.00095
1071	DOLPGT1_Ler		dolichyl-phosphate-glucose-glycolipid alpha-glucosyltransferase (liver)	0.00095
1072	DOLPGT1_Uer		dolichyl-phosphate-glucose-glycolipid alpha-glucosyltransferase (uterus)	0.00095
1073	DOLPGT2_Ler		dolichyl-phosphate-glucose-glycolipid alpha-glucosyltransferase (liver)	0.00095
1074	DOLPGT2_Uer		dolichyl-phosphate-glucose-glycolipid alpha-glucosyltransferase (uterus)	0.00095
1075	DOLPGT3_Ler		dolichyl-phosphate-glucose-glycolipid alpha-glucosyltransferase (liver)	0.00095
1076	DOLPGT3_Uer		dolichyl-phosphate-glucose-glycolipid alpha-glucosyltransferase (uterus)	0.00095
1077	DOLPH_Ler	3.1.3.51	Dolichol-phosphate phosphohydrolase, human (liver)	0.00333
1078	DOLPH_Uer	3.1.3.51	Dolichol-phosphate phosphohydrolase, human (uterus)	0.00333
1079	DOLPMT1_Ler	2.4.1.130	dolichyl-phosphate-mannose-glycolipid alpha-mannosyltransferase (liver)	0.00095
1080	DOLPMT1_Uer	2.4.1.130	dolichyl-phosphate-mannose-glycolipid alpha-mannosyltransferase (uterus)	0.00095
1081	DOLPMT2_Ler	2.4.1.130	dolichyl-phosphate-mannose-glycolipid alpha-mannosyltransferase (liver)	0.00095
1082	DOLPMT2_Uer	2.4.1.130	dolichyl-phosphate-mannose-glycolipid alpha-mannosyltransferase (uterus)	0.00095
1083	DOLPMT3_Ler	2.4.1.130	dolichyl-phosphate-mannose-glycolipid alpha-mannosyltransferase (liver)	0.00095
1084	DOLPMT3_Uer	2.4.1.130	dolichyl-phosphate-mannose-glycolipid alpha-mannosyltransferase (uterus)	0.00095
1085	DOLPMT4_Ler	2.4.1.130	dolichyl-phosphate-mannose-glycolipid alpha-mannosyltransferase (liver)	0.00095
1086	DOLPMT4_Uer	2.4.1.130	dolichyl-phosphate-mannose-glycolipid alpha-mannosyltransferase (uterus)	0.00095
1087	DOLPMT_L	2.4.1.83	Dolichyl-phosphate D-mannosyltransferase (liver)	0.00033
1088	DOLPMT_U	2.4.1.83	Dolichyl-phosphate D-mannosyltransferase (uterus)	0.00033
1089	DOLP_Lter		dolichol phosphate flippase (liver)	0.00095
1090	DOLP_Uter		dolichol phosphate flippase (uterus)	0.00095
1091	DOPABMO	1.14.17.1	dopamine beta-monooxygenase	0.00115
1092	DOPACHRMISO		L-dopachrome isomerase 1	0.00095
1093	DOPAMT	2.1.1.6	Dopamine:amet O-methyltransferase	0.03728
1094	DOPAQNISO1_fwd		Dopaquinone isomerase 1 fwd	0.00095
1095	DOPASFt		Dopamine 3-0-sulfate transport (diffusion)	0.00095
1096	DOPASULT	2.8.2.1	Dopamine Sulfotransferase	0.00076
1097	DOPAVESSEC		Dopamine secretion via secretory vesicle (ATP driven)	0.00095
1098	DOPAt4(2)r_fwd		Dopamine reversible transport in via sodium symport (1:2) fwd	0.00095
1099	DOPAtu_fwd		Dopamine uniport fwd	0.00095
1100	DORNOp	1.4.3.3	D-ornithine oxidase, perixosomal	0.00089
1101	DPCOAK	2.7.1.24	dephospho-CoA kinase	0.00069
1102	DPCOAPP		pyrophasphatase (dephospho-CoA)	0.00095
1103	DPCOAtl_fwd		dephospho-CoA transport from lysosome via diffusion fwd	0.00095
1104	DPGM_fwd		Diphosphoglyceromutase fwd	0.00095
1105	DPGase	3.1.3.13	Diphosphoglycerate phosphatase	0.00067
1106	DPHMBDCm		3-Decaprenyl-4-hydroxy-5-methoxybenzoate decarboxylation	0.00095
1107	DPMVDx	4.1.1.33	diphosphomevalonate decarboxylase	0.00094
1108	DPPS		decaprenyl synthase	0.00095
1109	DPROOp		D-proline oxidase, perixosomal	0.00095
1110	DRBK	2.7.1.15	Deoxyribokinase	0.00169
1111	DRIBt_fwd		deoxyribose transport via diffusion fwd	0.00095
1112	DRPA	4.1.2.4	deoxyribose-phosphate aldolase	4e-05
1113	DSAT		dihydrosphingosine N-acyltransferase	0.00095
1114	DTDPtn_fwd		dTDP nuclear transport fwd	0.00095
1115	DTMPK_fwd	2.7.4.9	dTMP kinase fwd	0.00056
1116	DTTPtn_fwd		dTTP diffusion in nucleus fwd	0.00095
1117	DUDPtn_fwd		dUDP nuclear transport fwd	0.00095
1118	DUMPtn_fwd		dUMP nuclear transport fwd	0.00095
1119	DURAD_fwd	1.3.1.2	dihydrouracil dehydrogenase (NADP) fwd	0.14583
1120	DURAD2_fwd	1.3.1.2	dihydrothymin dehydrogenase (NADP) fwd	0.00233
1121	DURIK1		deoxyuridine kinase (ATP:Deoxyuridine)	0.00095
1122	DURIK1m		deoxyuridine kinase (ATP:Deoxyuridine), mitochondrial	0.00095
1123	DURIPP_fwd		deoxyuridine phosphorylase fwd	0.00095
1124	DURIt_fwd		deoxyuridine transport via diffusion fwd	0.00095
1125	DURItn_fwd		deoxyuridine transport in nucleus fwd	0.00095
1126	DUTPDPm	3.6.1.23	dUTP diphosphatase	0.00138
1127	DUTPDPn	3.6.1.23	dUTP diphosphatase, nuclear	0.00138
1128	D_3AIBt		D-3-amino-isobutyrate transport	0.00095
1129	D_LACt2_fwd		D-lactate transport via proton symport fwd	0.00095
1130	D_LACtm_fwd		D-lactate transport, mitochondrial fwd	0.00095
1131	EAFLATOXINte_fwd		xenobiotic transport fwd	0.00095
1132	EBASTINEOHte_fwd		xenobiotic transport fwd	0.00095
1133	EBASTINEOHtr_fwd		xenobiotic transport fwd	0.00095
1134	EBASTINEte_fwd		xenobiotic transport fwd	0.00095
1135	EBASTINEtr_fwd		xenobiotic transport fwd	0.00095
1136	EBP1r	5.3.3.5	3-beta-hydroxysteroid-delta(8),delta(7)-isomerase	0.07027
1137	EBP2r	5.3.3.5	3-beta-hydroxysteroid-delta(8),delta(7)-isomerase	0.07027
1138	ECGISOr_fwd		Ecgonine isomerase (ER) fwd	0.00095
1139	ECOAH12m_fwd	4.2.1.17	3-hydroxyacyl-CoA dehydratase (3-hydroxyisobutyryl-CoA) (mitochondria) fwd	0.00174
1140	ECOAH1m_fwd	4.2.1.17	3-hydroxyacyl-CoA dehydratase (3-hydroxybutanoyl-CoA) (mitochondria) fwd	0.00174
1141	ECOAH1x_fwd	4.2.1.17	3-hydroxyacyl-CoA dehydratase (3-hydroxybutanoyl-CoA) (perioxisome) fwd	0.00174
1142	ECOAH9m_fwd	4.2.1.17	2-Methylprop-2-enoyl-CoA (2-Methylbut-2-enoyl-CoA), mitochondrial fwd	0.00174
1143	EGMESTr		ecgonine methyl esterase (ER)	0.00095
1144	EHGLAT	2.6.1.1	L-erythro-4-Hydroxyglutamate:2-oxoglutarate aminotransferase	8e-05
1145	EHGLAT2m	2.6.1.21	L-erythro-4-Hydroxyglutamate:2-oxoglutarate aminotransferase 2, mitochondrial	0.00066
1146	EHGLATm	2.6.1.1	L-erythro-4-Hydroxyglutamate:2-oxoglutarate aminotransferase, mitochondrial	8e-05
1147	EICOSTETCPT1	2.3.1.21	carnitine O-palmitoyltransferase	0.00304
1148	EICOSTETCPT2		carnitine transferase	0.00095
1149	EICOSTETCRNt		transport into the mitochondria (carnitine)	0.00095
1150	EICOSTETt_fwd		fatty acid transport via diffusion fwd	0.00095
1151	ELAIDCPT1	2.3.1.21	carnitine O-palmitoyltransferase	0.00304
1152	ELAIDCPT2		carnitine transferase	0.00095
1153	ELAIDCRNt		transport into the mitochondria (carnitine)	0.00095
1154	ELAIDt_fwd		fatty acid transport via diffusion fwd	0.00095
1155	ENGASE	3.2.1.96	endo-beta-N-acetylglucosaminidase	0.00061
1156	ENGASE2	3.2.1.96	endo-beta-N-acetylglucosaminidase	0.00061
1157	ENGASE2ly	3.2.1.96	endo-beta-N-acetylglucosaminidase, lysosomal	0.00061
1158	ENGASE3ly	3.2.1.96	endo-beta-N-acetylglucosaminidase, lysosomal	0.00061
1159	ENGASEly	3.2.1.96	endo-beta-N-acetylglucosaminidase, lysosomal	0.00061
1160	ENMAN1g		Endomannosidase (glc1man-producing), Golgi apparatus	0.00095
1161	ENMAN2g		Endomannosidase (glc2man-producing), Golgi apparatus	0.00095
1162	ENMAN3g		Endomannosidase (glc3man-producing), Golgi apparatus	0.00095
1163	ENMAN4g		Endomannosidase (m6masnC-producing), Golgi apparatus	0.00095
1164	ENMAN5g		Endomannosidase (m6masnB2-producing), Golgi apparatus	0.00095
1165	ENMAN6g		Endomannosidase (m5masnB1-producing), Golgi apparatus	0.00095
1166	ENO_fwd	4.2.1.11	enolase fwd	0.00011
1167	EPCTX	2.7.7.14	ethanolamine-phosphate cytidylyltransferase	0.00122
1168	ESTRADIOLGLCt_fwd		estradiol glucuronide transport via bicarbonate countertransport fwd	0.00095
1169	ESTRADIOLGLCt2		17-beta-D-glucuronide transport (ATP-dependent)	0.00095
1170	ESTRADIOLGLCtr_fwd		glucuronidated compound transport fwd	0.00095
1171	ESTRADIOLtr_fwd		estradiol intracellular transport fwd	0.00095
1172	ESTRIOLGLCte		glucuronidated compound transport	0.00095
1173	ESTRIOLGLCtr_fwd		glucuronidated compound transport fwd	0.00095
1174	ESTRIOLtr_fwd		estriol intracellular transport fwd	0.00095
1175	ESTRONEGLCt		ABC transporter	0.00095
1176	ESTRONEGLCtr_fwd		glucuronidated compound transport fwd	0.00095
1177	ESTRONESt_fwd		estrone 3-sulfate transport via bicarbonate countertransport fwd	0.00095
1178	ESTRONESt2		estrone-3-sulfate transport via sodium cotransport	0.00095
1179	ESTRONEtr_fwd		estrone intracellular transport fwd	0.00095
1180	ESTSULT	2.8.2.4	Estrogen sulfotransferase	0.0004
1181	ETF		electron transfer flavoprotein	0.00095
1182	ETFQO	1.5.5.1	Electron transfer flavoprotein-ubiquinone oxidoreductase	0.00047
1183	ETHAK	2.7.1.82	Ethanolamine kinase	100
1184	ETHP		ethanolamine phosphate phosphatase	0.00095
1185	ETOHMO		ethanol monooxygenase	0.00095
1186	ETOHt_fwd		ethanol reversible transport fwd	0.00095
1187	ETOHtx_fwd		ethanol reversible peroxisomal transport fwd	0.00095
1188	EX_10fthf5glu(e)		10-formyltetrahydrofolate-[Glu](5) exchange	0.00095
1189	EX_10fthf6glu(e)		10-formyltetrahydrofolate-[Glu](6) exchange	0.00095
1190	EX_10fthf7glu(e)		10-formyltetrahydrofolate-[Glu](7) exchange	0.00095
1191	EX_10fthf(e)		10-Formyltetrahydrofolate exchange	0.00095
1192	EX_11_cis_retfa(e)		fatty acid 11-cis-retinol exchange	0.00095
1193	EX_13_cis_retnglc(e)		13-cis-retinoyl glucuronide exchange	0.00095
1194	EX_1glyc_hs(e)		1 acyl phosphoglycerol exchange	0.00095
1195	EX_1mncam(e)		1-Methylnicotinamide exchange	0.00095
1196	EX_2425dhvitd2(e)		24R,25-Dihyoxyvitamin D2 exchange	0.00095
1197	EX_2425dhvitd3(e)		24R,25-Dihydroxyvitamin D3 exchange	0.00095
1198	EX_24nph(e)		2,4 dihydroxy nitrophenol exchange	0.00095
1199	EX_25hvitd2(e)		25-Hydroxyvitamin D2 exchange	0.00095
1200	EX_25hvitd3(e)		25-Hydroxyvitamin D3 exchange	0.00095
1201	EX_2hb(e)		2-Hydroxybutyrate exchange	0.00095
1202	EX_2mcit(e)		2-Methylcitrate exchange	0.00095
1203	EX_34dhoxpeg(e)		3,4-Dihydroxyphenylethyleneglycol exchange	0.00095
1204	EX_34dhphe(e)		3,4-Dihydroxy-L-phenylalanine exchange	0.00095
1205	EX_35cgmp(e)		3,5-Cyclic GMP exchange	0.00095
1206	EX_3aib_D(e)		D-3-Amino-isobutanoate exchange	0.00095
1207	EX_3aib(e)		L-3-Amino-isobutanoate exchange	0.00095
1208	EX_3mlda(e)		3-Methylimidazoleacetic acid exchange	0.00095
1209	EX_4abut(e)		4-Aminobutanoate exchange	0.00095
1210	EX_4hdebrisoquine(e)		4 hydroxy debrisoquine exchange	0.00095
1211	EX_4hphac(e)		4-Hydroxyphenylacetate exchange	0.00095
1212	EX_4mtolbutamide(e)		4 hydroxy tolbutamide exchange	0.00095
1213	EX_4nph(e)		4-Nitrophenol exchange	0.00095
1214	EX_4nphsf(e)		4-Nitrophenyl sulfate exchange	0.00095
1215	EX_4pyrdx(e)		4-Pyridoxate exchange	0.00095
1216	EX_5adtststerone(e)		5alpha-Dihydrotestosterone exchange	0.00095
1217	EX_5adtststeroneglc(e)		5alpha-Dihydrotestosterone glucuronide exchange	0.00095
1218	EX_5adtststerones(e)		5alpha-Dihydrotestosterone sulfate exchange	0.00095
1219	EX_5dhf(e)		pentaglutamyl folate (DHF) exchange	0.00095
1220	EX_5fthf(e)		5-Formyltetrahydrofolate exchange	0.00095
1221	EX_5homeprazole(e)		5 hydroxy omeprazole exchange	0.00095
1222	EX_5htrp(e)		5-Hydroxy-L-tryptophan exchange	0.00095
1223	EX_5mthf(e)		5-Methyltetrahydrofolate exchange	0.00095
1224	EX_5thf(e)		pentaglutamyl folate (THF) exchange	0.00095
1225	EX_6dhf(e)		haxglutamyl folate (DHF) exchange	0.00095
1226	EX_6htststerone(e)		6 beta hydroxy testosterone exchange	0.00095
1227	EX_6thf(e)		hexaglutamyl folate (THF) exchange	0.00095
1228	EX_7dhf(e)		heptaglutamyl folate (DHF) exchange	0.00095
1229	EX_7thf(e)		heptaglutamyl folate (THF) exchange	0.00095
1230	EX_9_cis_retfa(e)		fatty acid 9-cis-retinol exchange	0.00095
1231	EX_CLPND(e)		clupanodonic acid (docosapentaenoic (n-3)) exchange	0.00095
1232	EX_Lcystin(e)		L-Cystine exchange	0.00095
1233	EX_Rtotal2(e)		R total 2 position exchange	0.00095
1234	EX_Rtotal3(e)		R total 3 position exchange	0.00095
1235	EX_Rtotal(e)		R total exchange	0.00095
1236	EX_Tyr_ggn(e)		Tyr-194 of apo-glycogenin protein (primer for glycogen synthesis) exchange	0.00095
1237	EX_abt(e)		L-Arabinitol exchange	0.00095
1238	EX_ac(e)		Acetate exchange	0.00095
1239	EX_acac(e)		Acetoacetate exchange	0.00095
1240	EX_acald(e)		Acetaldehyde exchange	0.00095
1241	EX_acetone(e)		Acetone exchange	0.00095
1242	EX_acgalfucgalacgalfuc12gal14acglcgalgluside_hs(e)		Type IIIA glycolipid exchange	0.00095
1243	EX_acgalfucgalacgalfucgalacglcgal14acglcgalgluside_hs(e)		Type IIIAb exchange	0.00095
1244	EX_acgam(e)		N-Acetyl-D-glucosamine exchange	0.00095
1245	EX_ach(e)		Acetylcholine exchange	0.00095
1246	EX_acn13acngalgbside_hs(e)		sialyl (1,3) sialyl (2,6) galactosylgloboside (homo sapiens) exchange	0.00095
1247	EX_acn23acngalgbside_hs(e)		sialyl (2,3) sialyl (2,6) galactosylgloboside (homo sapiens) exchange	0.00095
1248	EX_acnacngal14acglcgalgluside_hs(e)		3,8-LD1 exchange	0.00095
1249	EX_acnacngalgbside_hs(e)		disialyl galactosylgloboside (homo sapiens) exchange	0.00095
1250	EX_acngalacglcgal14acglcgalgluside_hs(e)		VI3NeuAc-nLc6Cer exchange	0.00095
1251	EX_ade(e)		Adenine exchange	0.00095
1252	EX_adn(e)		Adenosine exchange	0.00095
1253	EX_adp		adp exchange	0.00095
1254	EX_adprbp(e)		ADPribose 2-phosphate exchange	0.00095
1255	EX_adprib(e)		ADPribose exchange	0.00095
1256	EX_adrn(e)		adrenic acid exchange	0.00095
1257	EX_adrnl(e)		Adrenaline exchange	0.00095
1258	EX_aflatoxin(e)		aflatoxin B1 exchange	0.00095
1259	EX_ahandrostanglc(e)		Etiocholan-3alpha-ol-17-one 3-glucuronide exchange	0.00095
1260	EX_ak2lgchol_hs(e)		1-alkyl 2-lysoglycerol 3-phosphocholine exchange	0.00095
1261	EX_akg(e)		2-Oxoglutarate exchange	0.00095
1262	EX_ala_B(e)		beta-Alanine exchange	0.00095
1263	EX_ala_D(e)		D-Alanine exchange	0.00095
1264	EX_ala_L(e)		L-Alanine exchange	0.00095
1265	EX_aldstrn(e)		Aldosterone exchange	0.00095
1266	EX_amp(e)		AMP exchange	0.00095
1267	EX_andrstrn(e)		Androsterone exchange	0.00095
1268	EX_andrstrnglc(e)		androsterone glucuronide exchange	0.00095
1269	EX_antipyrene(e)		antipyrene exchange	0.00095
1270	EX_apnnox(e)		alpha-Pinene-oxide exchange	0.00095
1271	EX_appnn(e)		(+)-alpha-Pinene exchange	0.00095
1272	EX_aprgstrn(e)		20alpha-Hydroxyprogesterone exchange	0.00095
1273	EX_aqcobal(e)		Aquacob(III)alamin exchange	0.00095
1274	EX_arab_L(e)		L-Arabinose exchange	0.00095
1275	EX_arach(e)		Arachidic acid exchange	0.00095
1276	EX_arachd(e)		nC20:4 exchange	0.00095
1277	EX_arg_L(e)		L-Arginine exchange	0.00095
1278	EX_ascb_L(e)		L-Ascorbate exchange	0.00095
1279	EX_asn_L(e)		L-Asparagine exchange	0.00095
1280	EX_asp_D(e)		D-Aspartate exchange	0.00095
1281	EX_asp_L(e)		L-Aspartate exchange	0.00095
1282	EX_atp(e)		ATP exchange	0.00095
1283	EX_avite1(e)		alpha-Tocopherol exchange	0.00095
1284	EX_avite2(e)		alpha-Tocotrienol exchange	0.00095
1285	EX_bhb(e)		(R)-3-Hydroxybutanoate transport via H+ symport	0.00095
1286	EX_bildglcur(e)		Bilirubin beta-diglucuronide exchange	0.00095
1287	EX_bilglcur(e)		Bilirubin monoglucuronide exchange	0.00095
1288	EX_bilirub(e)		Bilirubin exchange	0.00095
1289	EX_biocyt(e)		Biocytin exchange	0.00095
1290	EX_btn(e)		Biotin exchange	0.00095
1291	EX_but(e)		Butyrate (n-C4:0) exchange	0.00095
1292	EX_bvite(e)		beta-tocopherol exchange	0.00095
1293	EX_bz(e)		Benzoate exchange	0.00095
1294	EX_ca2(e)_fwd		Calcium exchange fwd	0.00095
1295	EX_camp(e)		cAMP exchange	0.00095
1296	EX_caro(e)		beta-Carotene exchange	0.00095
1297	EX_carveol(e)		(E)-carveol exchange	0.00095
1298	EX_cca_d3(e)		Calcitroic acid (D3) exchange	0.00095
1299	EX_cgly(e)		Cys-Gly exchange	0.00095
1300	EX_chol(e)		Choline exchange	0.00095
1301	EX_cholate(e)		Cholate exchange	0.00095
1302	EX_chsterol(e)		Cholesterol exchange	0.00095
1303	EX_chtn(e)		chitin exchange	0.00095
1304	EX_cit(e)		Citrate exchange	0.00095
1305	EX_cl(e)_fwd		Chloride exchange fwd	0.00095
1306	EX_cmp(e)		CMP exchange	0.00095
1307	EX_co2(e)		CO2 exchange	0.00095
1308	EX_co(e)		Carbon monoxide exchange	0.00095
1309	EX_coumarin(e)		coumarin exchange	0.00095
1310	EX_creat(e)		Creatine exchange	0.00095
1311	EX_crmp_hs(e)		Ceramide 1-phosphate exchange	0.00095
1312	EX_crn(e)		L-Carnitine exchange	0.00095
1313	EX_crvnc(e)		nC22:6 exchange	0.00095
1314	EX_csn(e)		Cytosine exchange	0.00095
1315	EX_cspg_a(e)		chondroitin sulfate A (GalNAc4S-GlcA) proteoglycan exchange	0.00095
1316	EX_cspg_b(e)		chondroitin sulfate B / dermatan sulfate (IdoA2S-GalNAc4S) proteoglycan exchange	0.00095
1317	EX_cspg_c(e)		chondroitin sulfate C (GalNAc6S-GlcA) proteoglycan exchange	0.00095
1318	EX_cspg_d(e)		chondroitin sulfate D (GlcNAc6S-GlcA2S) proteoglycan exchange	0.00095
1319	EX_cspg_e(e)		chondroitin sulfate E (GalNAc4,6diS-GlcA) proteoglycan exchange	0.00095
1320	EX_cyan(e)		Hydrogen cyanide exchange	0.00095
1321	EX_cys_L(e)		L-Cysteine exchange	0.00095
1322	EX_cytd(e)		Cytidine exchange	0.00095
1323	EX_dad_2(e)		Deoxyadenosine exchange	0.00095
1324	EX_dad_5(e)		5-Deoxyadenosine exchange	0.00095
1325	EX_dag_hs(e)		diacylglycerol (homo sapiens) exchange	0.00095
1326	EX_dcsptn1(e)		docosa-4,7,10,13,16-pentaenoic acid (n-6) exchange	0.00095
1327	EX_dcyt(e)		Deoxycytidine exchange	0.00095
1328	EX_debrisoquine(e)		debrisoquine exchange	0.00095
1329	EX_dgchol(e)		Chenodeoxyglycocholate exchange	0.00095
1330	EX_dgsn(e)		Deoxyguanosine exchange	0.00095
1331	EX_dhdascb(e)		Dehydroascorbate exchange	0.00095
1332	EX_dheas(e)		Dehydroepiandrosterone sulfate exchange	0.00095
1333	EX_dhf(e)		7,8-Dihydrofolate exchange	0.00095
1334	EX_digalsgalside_hs(e)		Digalactosylceramidesulfate exchange	0.00095
1335	EX_din(e)		Deoxyinosine exchange	0.00095
1336	EX_dlnlcg(e)		dihomo-gamma-linolenic acid (n-6) exchange	0.00095
1337	EX_dmantipyrine(e)		demethylated antipyrine exchange	0.00095
1338	EX_dmhptcrn(e)		2,6 dimethylheptanoyl carnitine exchange	0.00095
1339	EX_dopa(e)		Dopamine exchange	0.00095
1340	EX_dopasf(e)		Dopamine 3-O-sulfate exchange	0.00095
1341	EX_drib(e)		Deoxyribose exchange	0.00095
1342	EX_duri(e)		Deoxyuridine exchange	0.00095
1343	EX_eaflatoxin(e)		8,9 epxoy aflatoxin B1 exchange	0.00095
1344	EX_ebastine(e)		ebastine exchange	0.00095
1345	EX_ebastineoh(e)		hydroxylated ebastine exchange	0.00095
1346	EX_eicostet(e)		eicosatetranoic acid exchange	0.00095
1347	EX_elaid(e)		elaidic acid exchange	0.00095
1348	EX_estradiolglc(e)		estradiol glucuronide exchange	0.00095
1349	EX_estriolglc(e)		16-Glucuronide-estriol exchange	0.00095
1350	EX_estroneglc(e)		estrone glucuronide exchange	0.00095
1351	EX_estrones(e)		Estrone 3-sulfate exchange	0.00095
1352	EX_etoh(e)		Ethanol exchange	0.00095
1353	EX_fe2(e)_fwd		Fe2+ exchange fwd	0.00095
1354	EX_fe3(e)		Fe3+ exchange	0.00095
1355	EX_fol(e)		Folate exchange	0.00095
1356	EX_for(e)		Formate exchange	0.00095
1357	EX_fru(e)		D-Fructose exchange	0.00095
1358	EX_fuc13galacglcgal14acglcgalgluside_hs(e)		III3Fuc-nLc6Cer exchange	0.00095
1359	EX_fuc14galacglcgalgluside_hs(e)		Lea glycolipid exchange	0.00095
1360	EX_fuc_L(e)		L-Fucose exchange	0.00095
1361	EX_fucacgalfucgalacglcgalgluside_hs(e)		(Gal)2 (GalNAc)1 (Glc)1 (GlcNAc)1 (LFuc)2 (Cer)1 exchange	0.00095
1362	EX_fucacngal14acglcgalgluside_hs(e)		IV3-a-NeuAc,III3-a-Fuc-nLc4Cer exchange	0.00095
1363	EX_fucacngalacglcgalgluside_hs(e)		IV3-a-Neu5Ac,III4-a-Fuc-Lc4Cer exchange	0.00095
1364	EX_fucfuc12gal14acglcgalgluside_hs(e)		Ley glycolipid exchange	0.00095
1365	EX_fucfuc132galacglcgal14acglcgalgluside_hs(e)		V3Fuc,III3Fuc-nLc6Cer exchange	0.00095
1366	EX_fucfucfucgalacglc13galacglcgal14acglcgalgluside_hs(e)		(Gal)4 (Glc)1 (GlcNAc)3 (LFuc)3 (Cer)1 exchange	0.00095
1367	EX_fucfucfucgalacglcgal14acglcgalgluside_hs(e)		(Gal)3 (Glc)1 (GlcNAc)2 (LFuc)3 (Cer)1 exchange	0.00095
1368	EX_fucfucgalacglcgalgluside_hs(e)		Leb glycolipid exchange	0.00095
1369	EX_fucgal14acglcgalgluside_hs(e)		Lacto-N-fucopentaosyl III ceramide exchange	0.00095
1370	EX_fucgalfucgalacglcgalgluside_hs(e)		(Gal)3 (Glc)1 (GlcNAc)1 (LFuc)2 (Cer)1 exchange	0.00095
1371	EX_fucgalgbside_hs(e)		fucosyl galactosylgloboside (homo sapiens) exchange	0.00095
1372	EX_gal(e)		D-Galactose exchange	0.00095
1373	EX_galacglcgalgbside_hs(e)		Gal-GlcNAc-Gal globoside (homo sapiens) exchange	0.00095
1374	EX_galfuc12gal14acglcgalgluside_hs(e)		(Gal)3 (Glc)1 (GlcNAc)1 (LFuc)1 (Cer)1 exchange	0.00095
1375	EX_galfucgalacglcgal14acglcgalgluside_hs(e)		(Gal)4 (Glc)1 (GlcNAc)2 (LFuc)1 (Cer)1 exchange	0.00095
1376	EX_galgalfucfucgalacglcgalacglcgal14acglcgalgluside_hs(e)		(Gal)6 (Glc)1 (GlcNAc)3 (LFuc)2 (Cer)1 exchange	0.00095
1377	EX_galgalgalthcrm_hs(e)		Gal-Gal-Gal-Gal-Gal-Glc-Cer (homo sapiens) exchange	0.00095
1378	EX_gam(e)		D-Glucosamine exchange	0.00095
1379	EX_gbside_hs(e)		globoside (homo sapiens) exchange	0.00095
1380	EX_gchola(e)		glycocholate exchange	0.00095
1381	EX_gd1b2_hs(e)		GD1beta (homo sapiens) exchange	0.00095
1382	EX_gd1c_hs(e)		GD1c (homo sapiens) exchange	0.00095
1383	EX_gdchola(e)		glycochenodeoxycholate exchange	0.00095
1384	EX_gdp(e)		GDP exchange	0.00095
1385	EX_glc(e)_fwd		D-Glucose exchange fwd	0.00095
1386	EX_gln_L(e)		L-Glutamine exchange	0.00095
1387	EX_glu_L(e)		L-Glutamate exchange	0.00095
1388	EX_gluala(e)		5-L-Glutamyl-L-alanine exchange	0.00095
1389	EX_gly(e)		Glycine exchange	0.00095
1390	EX_glyb(e)		Glycine betaine exchange	0.00095
1391	EX_glyc(e)		Glycerol exchange	0.00095
1392	EX_glyc_S(e)		(S)-Glycerate exchange	0.00095
1393	EX_glygn2(e)		glycogen, structure 2 (glycogenin-1,6-{7[1,4-Glc], 4[1,4-Glc]}) exchange	0.00095
1394	EX_glygn4(e)		glycogen, structure 4 (glycogenin-1,6-{2[1,4-Glc], [1,4-Glc]}) exchange	0.00095
1395	EX_glygn5(e)		glycogen, structure 5 (glycogenin-2[1,4-Glc]) exchange	0.00095
1396	EX_gmp(e)		GMP exchange	0.00095
1397	EX_gp1c_hs(e)		GP1c (homo sapiens) exchange	0.00095
1398	EX_gp1calpha_hs(e)		GP1c alpha (homo sapiens) exchange	0.00095
1399	EX_gq1b_hs(e)		GQ1b (homo sapiens) exchange	0.00095
1400	EX_gq1balpha_hs(e)		GQ1balpha (homo sapiens) exchange	0.00095
1401	EX_gsn(e)		Guanosine exchange	0.00095
1402	EX_gt1a_hs(e)		GT1a (homo sapiens) exchange	0.00095
1403	EX_gthox(e)		Oxidized glutathione exchange	0.00095
1404	EX_gthrd(e)		Reduced glutathione exchange	0.00095
1405	EX_gtp(e)		GTP exchange	0.00095
1406	EX_gua(e)		Guanine exchange	0.00095
1407	EX_h2o2(e)		Hydrogen peroxide exchange	0.00095
1408	EX_h2o(e)		H2O exchange	0.00095
1409	EX_h(e)		H+ exchange	0.00095
1410	EX_ha(e)		hyaluronan exchange	0.00095
1411	EX_ha_pre1(e)		hyaluronan biosynthesis, precursor 1 exchange	0.00095
1412	EX_hco3(e)		Bicarbonate exchange	0.00095
1413	EX_hcoumarin(e)		hydroxy coumarin exchange	0.00095
1414	EX_hdca(e)		Hexadecanoate (n-C16:0) exchange	0.00095
1415	EX_hdcea(e)		hexadecenoate (n-C16:1) exchange	0.00095
1416	EX_hestratriol(e)		4,17 dihydroxy estradiol exchange	0.00095
1417	EX_hexc(e)		hexacosanoate (n-C26:0) exchange	0.00095
1418	EX_his_L(e)		L-Histidine exchange	0.00095
1419	EX_hista(e)		Histamine exchange	0.00095
1420	EX_hom_L(e)		L-Homoserine exchange	0.00095
1421	EX_hpdca(e)		heptadecanoate exchange	0.00095
1422	EX_hspg(e)		heparan sulfate proteoglycan exchange	0.00095
1423	EX_htaxol(e)		hydroxylated taxol exchange	0.00095
1424	EX_hxan(e)		Hypoxanthine exchange	0.00095
1425	EX_i(e)		Iodide exchange	0.00095
1426	EX_idp(e)		IDP exchange	0.00095
1427	EX_ile_L(e)		L-Isoleucine exchange	0.00095
1428	EX_imp(e)		IMP exchange	0.00095
1429	EX_inost(e)		myo-Inositol exchange	0.00095
1430	EX_ins(e)		Inosine exchange	0.00095
1431	EX_k(e)_fwd		K+ exchange fwd	0.00095
1432	EX_ksi(e)		keratan sulfate I exchange	0.00095
1433	EX_ksi_deg1(e)		keratan sulfate I, degradation product 1 exchange	0.00095
1434	EX_ksii_core2(e)		keratan sulfate II (core 2-linked) exchange	0.00095
1435	EX_ksii_core4(e)		keratan sulfate II (core 4-linked) exchange	0.00095
1436	EX_lac_D(e)		D-lactate exchange	0.00095
1437	EX_lac_L(e)		L-Lactate exchange	0.00095
1438	EX_lcts(e)		Lactose exchange	0.00095
1439	EX_leu_L(e)		L-Leucine exchange	0.00095
1440	EX_leuktrC4(e)		Leukotriene C4 exchange	0.00095
1441	EX_lgnc(e)		lignoceric acid exchange	0.00095
1442	EX_limnen(e)		Limonene exchange	0.00095
1443	EX_lipoate(e)		Lipoate exchange	0.00095
1444	EX_lneldc(e)		linoelaidic acid exchange	0.00095
1445	EX_lnlc(e)		linoleic acid (all cis C18:2) exchange	0.00095
1446	EX_lnlnca(e)		alpha-Linolenic acid exchange	0.00095
1447	EX_lnlncg(e)		gamma-linolenic acid exchange	0.00095
1448	EX_lpchol_hs(e)		lysophosphatidylcholine (homo sapiens) exchange	0.00095
1449	EX_lys_L(e)		L-Lysine exchange	0.00095
1450	EX_mag_hs(e)		monoacylglycerol 2 (homo sapiens) exchange	0.00095
1451	EX_malt(e)		Maltose exchange	0.00095
1452	EX_malttr(e)		Maltotriose exchange	0.00095
1453	EX_man(e)		D-Mannose exchange	0.00095
1454	EX_meoh(e)		methanol exchange	0.00095
1455	EX_mepi(e)		Metanephrine exchange	0.00095
1456	EX_mercplaccys(e)		3-mercaptolactate-cysteine disulfide exchange	0.00095
1457	EX_met_L(e)		L-Methionine exchange	0.00095
1458	EX_mthgxl(e)		Methylglyoxal exchange	0.00095
1459	EX_n2m2nmasn(e)		N-Acetyl-beta-D-glucosaminyl-1,2-alpha-D-mannosyl-1,3-(N-acetyl-beta-D-glucosaminyl-1,2-alpha-D-mannosyl-1,6)-(N-acetyl-beta-D-glucosaminyl-1,4)-beta-D-mannosyl-1,4-N-acetyl-beta-D-glucosaminyl-R exchange	0.00095
1460	EX_na1(e)_fwd		Sodium exchange fwd	0.00095
1461	EX_nac(e)		Nicotinate exchange	0.00095
1462	EX_nad(e)		Nicotinamide adenine dinucleotide exchange	0.00095
1463	EX_nadp(e)		Nicotinamide adenine dinucleotide phosphate exchange	0.00095
1464	EX_ncam(e)		Nicotinamide exchange	0.00095
1465	EX_nh4(e)_fwd		Ammonia exchange fwd	0.00095
1466	EX_nifedipine(e)		nifedipine exchange	0.00095
1467	EX_no(e)		Nitric oxide exchange	0.00095
1468	EX_npthl(e)		Naphthalene exchange	0.00095
1469	EX_nrpphr(e)		Norepinephrine exchange	0.00095
1470	EX_nrpphrsf(e)		Sulfate derivative of norepinephrine exchange	0.00095
1471	EX_nrvnc(e)		nervonic acid exchange	0.00095
1472	EX_o2(e)_fwd		O2 exchange fwd	0.00095
1473	EX_o2s(e)		Superoxide anion exchange	0.00095
1474	EX_oagd3_hs(e)		9-O-Acetylated GD3 (homo sapiens) exchange	0.00095
1475	EX_oagt3_hs(e)		9-O-Acetylated GT3 (homo sapiens) exchange	0.00095
1476	EX_ocdca(e)		octadecanoate (n-C18:0) exchange	0.00095
1477	EX_ocdcea(e)		octadecenoate (n-C18:1) exchange	0.00095
1478	EX_octa(e)		octanoate (n-C8:0) exchange	0.00095
1479	EX_oh1		OH1 Exchange	0.00095
1480	EX_omeprazole(e)		omeprazole exchange	0.00095
1481	EX_onpthl(e)		naphthalene epoxide exchange	0.00095
1482	EX_orn(e)		Ornithine exchange	0.00095
1483	EX_oxa(e)		Oxalate exchange	0.00095
1484	EX_paf_hs(e)		1-alkyl 2-acteylglycerol 3-phosphocholine (homo sapiens) exchange	0.00095
1485	EX_pchol_hs(e)		Phosphatidylcholine (homo sapiens) exchange	0.00095
1486	EX_pe_hs(e)		phosphatidylethanolamine (homo sapiens) exchange	0.00095
1487	EX_peplys(e)		Peptidyl-L-lysine exchange	0.00095
1488	EX_perillyl(e)		Perillyl alcohol exchange	0.00095
1489	EX_pglyc_hs(e)		phosphatidylglycerol (homo sapiens) exchange	0.00095
1490	EX_phe_L(e)		L-Phenylalanine exchange	0.00095
1491	EX_pheacgln(e)		alpha-N-Phenylacetyl-L-glutamine exchange	0.00095
1492	EX_pheme(e)		Protoheme exchange	0.00095
1493	EX_phyQ(e)		Phylloquinone exchange	0.00095
1494	EX_phyt(e)		phytanic acid exchange	0.00095
1495	EX_pi(e)_fwd		Phosphate exchange fwd	0.00095
1496	EX_pnto_R(e)		(R)-Pantothenate exchange	0.00095
1497	EX_ppa(e)		Propionate exchange	0.00095
1498	EX_pro_D(e)		D-Proline exchange	0.00095
1499	EX_pro_L(e)		L-Proline exchange	0.00095
1500	EX_prostgd2(e)		Prostaglandin D2 exchange	0.00095
1501	EX_prostge1(e)		Prostaglandin E1 exchange	0.00095
1502	EX_prostge2(e)		Prostaglandin E2 exchange	0.00095
1503	EX_prostgf2(e)		Prostaglandin F2alpha exchange	0.00095
1504	EX_ps_hs(e)		phosphatidylserine (homo sapiens) exchange	0.00095
1505	EX_ptdca(e)		pentadecanoate exchange	0.00095
1506	EX_pydam(e)		Pyridoxamine exchange	0.00095
1507	EX_pydx(e)		Pyridoxal exchange	0.00095
1508	EX_pydxn(e)		Pyridoxine exchange	0.00095
1509	EX_pyr(e)		Pyruvate exchange	0.00095
1510	EX_rbt(e)		Ribitol exchange	0.00095
1511	EX_retfa(e)		fatty acid retinol exchange	0.00095
1512	EX_retinol_9_cis(e)		9-cis-retinol exchange	0.00095
1513	EX_retinol(e)		Retinol exchange	0.00095
1514	EX_retinol_cis_11(e)		cis-11-retinol exchange	0.00095
1515	EX_retn(e)		Retinoate exchange	0.00095
1516	EX_retnglc(e)		retinoyl glucuronide exchange	0.00095
1517	EX_retpalm		Retinyl palminate exchange	0.00095
1518	EX_retpalm(e)		Retinyl palminate exchange	0.00095
1519	EX_rib_D(e)		D-Ribose exchange	0.00095
1520	EX_ribflv(e)		Riboflavin exchange	0.00095
1521	EX_s2l2fn2m2masn(e)		PA6 exchange	0.00095
1522	EX_s2l2n2m2masn(e)		de-Fuc form of PA6 exchange	0.00095
1523	EX_sarcs(e)		Sarcosine exchange	0.00095
1524	EX_sel(e)		Selenate exchange	0.00095
1525	EX_ser_D(e)		D-Serine exchange	0.00095
1526	EX_ser_L(e)		L-Serine exchange	0.00095
1527	EX_sl_L(e)		L-sulfolactate exchange	0.00095
1528	EX_so4(e)_fwd		Sulfate exchange fwd	0.00095
1529	EX_spc_hs(e)		sphingosylphosphorylcholine (homo sapiens) exchange	0.00095
1530	EX_sph1p(e)		Sphinganine 1-phosphate exchange	0.00095
1531	EX_sphs1p(e)		Sphingosine 1-phosphate exchange	0.00095
1532	EX_srtn(e)		Serotonin exchange	0.00095
1533	EX_strch1(e)		starch, structure 1 (1,6-{7[1,4-Glc], 4[1,4-Glc]}) exchange	0.00095
1534	EX_strch2(e)		starch, structure 2 (1,6-{2[1,4-Glc], [1,4-Glc]}) exchange	0.00095
1535	EX_strdnc(e)		stearidonic acid exchange	0.00095
1536	EX_succ(e)		Succinate exchange	0.00095
1537	EX_sucr(e)		Sucrose exchange	0.00095
1538	EX_tag_hs(e)		triacylglycerol (homo sapiens) exchange	0.00095
1539	EX_tagat_D(e)		D-Tagatose exchange	0.00095
1540	EX_taur(e)		Taurine exchange	0.00095
1541	EX_taxol(e)		paclitaxel exchange	0.00095
1542	EX_tchola(e)		Taurocholic acid exchange	0.00095
1543	EX_tcynt(e)		Thiocyanate exchange	0.00095
1544	EX_tdchola(e)		taurochenodeoxycholate exchange	0.00095
1545	EX_tethex3(e)		tetracosahexaenoic acid, n-3 exchange	0.00095
1546	EX_tetpent3(e)		tetracosapentaenoic acid, n-3 exchange	0.00095
1547	EX_tetpent6(e)		tetracosapentaenoic acid, n-6 exchange	0.00095
1548	EX_tettet6(e)		tetracosatetraenoic acid n-6 exchange	0.00095
1549	EX_thf(e)		5,6,7,8-Tetrahydrofolate exchange	0.00095
1550	EX_thm(e)		Thiamin exchange	0.00095
1551	EX_thmmp(e)		Thiamin monophosphate exchange	0.00095
1552	EX_thmtp(e)		Thiamin triphosphate exchange	0.00095
1553	EX_thr_L(e)		L-Threonine exchange	0.00095
1554	EX_thym(e)		Thymine exchange	0.00095
1555	EX_thymd(e)		Thymidine exchange	0.00095
1556	EX_thyox_L(e)		L-Thyroxine exchange	0.00095
1557	EX_tmndnc(e)		timnodonic acid exchange	0.00095
1558	EX_tolbutamide(e)		tolbutamide exchange	0.00095
1559	EX_tre(e)		Trehalose exchange	0.00095
1560	EX_triodthy(e)		Triiodothyronine exchange	0.00095
1561	EX_triodthysuf(e)		Triiodothyronine sulfate exchange	0.00095
1562	EX_trp_L(e)		L-Tryptophan exchange	0.00095
1563	EX_tststeroneglc(e)		testosterone glucuronide exchange	0.00095
1564	EX_tststerones(e)		testosterone sulfate exchange	0.00095
1565	EX_tsul(e)		Thiosulfate exchange	0.00095
1566	EX_ttdca(e)		tetradecanoate (n-C14:0) exchange	0.00095
1567	EX_txa2(e)		Thromboxane A2 exchange	0.00095
1568	EX_tymsf(e)		Tyramine O-sulfate exchange	0.00095
1569	EX_tyr_L(e)		L-Tyrosine exchange	0.00095
1570	EX_udp(e)		UDP exchange	0.00095
1571	EX_ump(e)		UMP exchange	0.00095
1572	EX_ura(e)		Uracil exchange	0.00095
1573	EX_urate(e)		Urate exchange	0.00095
1574	EX_urea(e)		Urea exchange	0.00095
1575	EX_uri(e)		Uridine exchange	0.00095
1576	EX_utp(e)		UTP exchange	0.00095
1577	EX_vacc(e)		vaccenic acid exchange	0.00095
1578	EX_val_L(e)		L-Valine exchange	0.00095
1579	EX_vitd2(e)		Vitamin D2 exchange	0.00095
1580	EX_vitd3(e)		Vitamin D3 exchange	0.00095
1581	EX_whddca(e)		omega hydroxy dodecanoate (n-C12:0) exchange	0.00095
1582	EX_whhdca(e)		omega hydroxy hexadecanoate (n-C16:0) exchange	0.00095
1583	EX_whtststerone(e)		w hydroxy testosterone exchange	0.00095
1584	EX_whttdca(e)		omega hydroxy tetradecanoate (n-C14:0) exchange	0.00095
1585	EX_xolest2_hs(e)		cholesterol ester (from FULLR2) exchange	0.00095
1586	EX_xolest_hs(e)		cholesterol ester exchange	0.00095
1587	EX_xoltri24(e)		7-alpha,24(S)-Dihydroxycholesterol exchange	0.00095
1588	EX_xoltri25(e)		7-alpha,25-Dihydroxycholesterol exchange	0.00095
1589	EX_xoltri27(e)		7-alpha,27-Dihydroxycholesterol exchange	0.00095
1590	EX_xyl_D(e)		D-Xylose exchange	0.00095
1591	EX_xylt(e)		Xylitol exchange	0.00095
1592	EX_yvite(e)		gamma-Tocopherol exchange	0.00095
1593	F1PGT_fwd	2.7.7.30	fucose-1-phosphate guanylyltransferase fwd	0.0074
1594	F6Tg	2.4.1.68	glycoprotein 6-alpha-L-fucosyltransferase	0.00064
1595	FA120ACPH_fwd	3.1.2.14	fatty-acyl-ACP hydrolase fwd	0.00058
1596	FA140ACPH_fwd	3.1.2.14	fatty-acyl-ACP hydrolase fwd	0.72222
1597	FA141ACPH_fwd	3.1.2.14	fatty-acyl-ACP hydrolase fwd	0.00058
1598	FA160ACPH_fwd	3.1.2.14	fatty-acyl-ACP hydrolase fwd	0.00058
1599	FA161ACPH_fwd	3.1.2.14	fatty-acyl-ACP hydrolase fwd	0.00058
1600	FA180ACPH_fwd	3.1.2.14	fatty-acyl-ACP hydrolase fwd	0.00058
1601	FA181ACPH_fwd	3.1.2.14	fatty-acyl-ACP hydrolase fwd	0.00058
1602	FA1821ACPH_fwd	3.1.2.14	fatty-acyl-ACP hydrolase fwd	0.00058
1603	FA1822ACPH_fwd	3.1.2.14	fatty-acyl-ACP hydrolase fwd	0.00058
1604	FA182ACPH_fwd	3.1.2.14	fatty-acyl-ACP hydrolase fwd	0.00058
1605	FACOAL140i	6.2.1.3	fatty-acid--CoA ligase (tetradecanoate)	0.01701
1606	FACOAL150_fwd	6.2.1.3	fatty-acid--CoA ligase fwd	0.70402
1607	FACOAL160i	6.2.1.3	C160 fatty acid activation	0.70402
1608	FACOAL161_fwd	6.2.1.3	fatty-acid--CoA ligase (hexadecenoate) fwd	0.70402
1609	FACOAL170_fwd	6.2.1.3	fatty-acid--CoA ligase fwd	0.70402
1610	FACOAL180i	6.2.1.3	C180 fatty acid activation	0.70402
1611	FACOAL1812_fwd	6.2.1.3	fatty-acid--CoA ligase fwd	0.70402
1612	FACOAL1813_fwd	6.2.1.3	fatty-acid--CoA ligase fwd	0.70402
1613	FACOAL181i	6.2.1.3	C181 fatty acid activation	0.70402
1614	FACOAL1821_fwd	6.2.1.3	fatty-acid--CoA ligase fwd	0.70402
1615	FACOAL1822_fwd	6.2.1.3	fatty-acid--CoA ligase fwd	0.70402
1616	FACOAL1831_fwd	6.2.1.3	fatty-acid--CoA ligase fwd	0.70402
1617	FACOAL1832_fwd	6.2.1.3	fatty-acid--CoA ligase fwd	0.70402
1618	FACOAL184_fwd	6.2.1.3	fatty-acid--CoA ligase fwd	0.70402
1619	FACOAL191	6.2.1.3	fatty-acid--CoA ligase	0.70402
1620	FACOAL200_fwd	6.2.1.3	fatty-acid--CoA ligase fwd	0.70402
1621	FACOAL203_fwd	6.2.1.3	fatty-acid--CoA ligase fwd	0.70402
1622	FACOAL204_fwd	6.2.1.3	fatty-acid--CoA ligase fwd	0.70402
1623	FACOAL2042_fwd	6.2.1.3	fatty-acid--CoA ligase fwd	0.70402
1624	FACOAL204i	6.2.1.3	arachidonic acid activation	0.70402
1625	FACOAL205_fwd	6.2.1.3	fatty-acid--CoA ligase fwd	0.70402
1626	FACOAL206_fwd	6.2.1.3	fatty-acid--CoA ligase fwd	0.70402
1627	FACOAL224_fwd	6.2.1.3	fatty-acid--CoA ligase fwd	0.70402
1628	FACOAL2251_fwd	6.2.1.3	fatty-acid--CoA ligase fwd	0.70402
1629	FACOAL2252_fwd	6.2.1.3	fatty-acid--CoA ligase fwd	0.70402
1630	FACOAL226_fwd	6.2.1.3	fatty-acid--CoA ligase fwd	0.70402
1631	FACOAL226i	6.2.1.3	C226 fatty acid activation	0.70402
1632	FACOAL240_fwd	6.2.1.3	fatty-acid--CoA ligase fwd	0.70402
1633	FACOAL241_fwd	6.2.1.3	fatty-acid--CoA ligase fwd	0.70402
1634	FACOAL244_1_fwd	6.2.1.3	fatty-acid--CoA ligase fwd	0.70402
1635	FACOAL245_1_fwd	6.2.1.3	fatty-acid--CoA ligase fwd	0.70402
1636	FACOAL245_2_fwd	6.2.1.3	fatty-acid--CoA ligase fwd	0.70402
1637	FACOAL246_1_fwd	6.2.1.3	fatty-acid--CoA ligase fwd	0.70402
1638	FACOAL260_fwd	6.2.1.3	fatty-acid--CoA ligase (n-C26:0) fwd	0.70402
1639	FACOAL40im	6.2.1.2	fatty-acid--CoA ligase (butanoate), mitochondrial	0.00108
1640	FACOAL80i	6.2.1.2	fatty-acid--CoA ligase (octanoate)	0.00108
1641	FADDP	3.6.1.9	FAD diphosphatase	0.00433
1642	FADH2tru		FADH2 transporter, endoplasmic reticulum	0.00095
1643	FADH2tx_fwd		FADH2 transporter, peroxisomal fwd	0.00095
1644	FADtru		FAD transporter, endoplasmic reticulum	0.00095
1645	FADtx_fwd		FAD transporter, peroxisomal fwd	0.00095
1646	FAEL183	2.3.1.86	fatty-acyl-CoA elongation (n-C18:3CoA)	0.01544
1647	FAEL184	2.3.1.86	fatty-acyl-CoA elongation (n-C20:4CoA)	0.01544
1648	FAEL204	2.3.1.86	fatty-acyl-CoA elongation (n-C20:4CoA)	0.01544
1649	FAEL205	2.3.1.86	fatty-acyl-CoA elongation (n-C20:5CoA)	0.01544
1650	FAH1		Fatty acid omega-hydroxylase	0.00095
1651	FAH2		Fatty acid omega-hydroxylase	0.00095
1652	FAH3		Fatty acid omega-hydroxylase	0.00095
1653	FALDH_fwd	1.2.1.1	formaldehyde dehydrogenase fwd	0.00095
1654	FALDtly_fwd		formaldehyde transport via diffusion (lysosomall) fwd	0.00095
1655	FALDtm_fwd		formaldehyde transport via diffusion (mitochondrial) fwd	0.00095
1656	FAOXC11	1.3.99.3	Beta oxidation of long chain fatty acid	0.00165
1657	FAOXC140	1.3.99.3	Beta oxidation of long chain fatty acid	0.00688
1658	FAOXC150m	1.3.99.3	Beta oxidation of long chain fatty acid (odd chain)	0.00215
1659	FAOXC160	1.3.99.3	Beta oxidation of long chain fatty acid	0.0177
1660	FAOXC16080m	1.3.99.3	Beta oxidation of long chain fatty acid	0.0177
1661	FAOXC16080x	1.3.99.3	Beta oxidation of long chain fatty acid	0.0177
1662	FAOXC161802m	1.3.99.3	Beta oxidation fatty acid	0.00215
1663	FAOXC16180m	1.3.99.3	Beta oxidation fatty acid	0.00215
1664	FAOXC170m	1.3.99.3	Beta oxidation of long chain fatty acid (odd chain)	0.00215
1665	FAOXC180	1.3.99.3	Beta oxidation of long chain fatty acid	0.00215
1666	FAOXC180x	1.3.99.3	Beta oxidation of long chain fatty acid	0.00165
1667	FAOXC1811601m	1.3.99.3	Beta oxidation fatty acid	0.00215
1668	FAOXC1811602m	1.3.99.3	Beta oxidation fatty acid	0.00215
1669	FAOXC1811603m	1.3.99.3	Beta oxidation fatty acid	0.00215
1670	FAOXC182806m	1.3.99.3	Beta oxidation of fatty acid	0.00215
1671	FAOXC18280m	1.3.99.3	Beta oxidation of fatty acid	0.00215
1672	FAOXC183803m	1.3.99.3	Beta oxidation of fatty acid	0.00215
1673	FAOXC183806m	1.3.99.3	Beta oxidation of fatty acid	0.00165
1674	FAOXC183806x	1.3.99.3	Beta oxidation of long chain fatty acid	0.00165
1675	FAOXC18480m	1.3.99.3	Beta oxidation of fatty acid	0.00215
1676	FAOXC18480x	1.3.99.3	Beta oxidation of long chain fatty acid	0.00165
1677	FAOXC200180m	1.3.99.3	Beta oxidation of long chain fatty acid	0.00215
1678	FAOXC200180x	1.3.99.3	Beta oxidation of long chain fatty acid	0.00165
1679	FAOXC2031836m	1.3.99.3	Beta oxidation of fatty acid	0.00215
1680	FAOXC204	1.3.99.3	Beta oxidation of long chain fatty acid	0.00215
1681	FAOXC204184m	1.3.99.3	Beta oxidation fatty acid	0.00215
1682	FAOXC2051843m	1.3.99.3	Beta oxidation of fatty acid	0.00165
1683	FAOXC2051843x	1.3.99.3	Beta oxidation of long chain fatty acid	0.00165
1684	FAOXC2242046m	1.3.99.3	Beta oxidation of long chain fatty acid	0.00215
1685	FAOXC2242046x	1.3.99.3	Beta oxidation of long chain fatty acid	0.00165
1686	FAOXC2251836m	1.3.99.3	Beta oxidation of fatty acid	0.00165
1687	FAOXC2251836x	1.3.99.3	Beta oxidation of long chain fatty acid	0.00165
1688	FAOXC2252053m	1.3.99.3	Beta oxidation of long chain fatty acid	0.00165
1689	FAOXC2252053x	1.3.99.3	Beta oxidation of long chain fatty acid	0.00165
1690	FAOXC226	1.3.99.3	Beta oxidation of long chain fatty acid	0.00215
1691	FAOXC226205m	1.3.99.3	Beta oxidation of long chain fatty acid	0.00165
1692	FAOXC226205x	1.3.99.3	Beta oxidation of long chain fatty acid	0.00165
1693	FAOXC240200x	1.3.99.3	Beta oxidation of long chain fatty acid	0.00165
1694	FAOXC241181x	1.3.99.3	Beta oxidation of long chain fatty acid	0.00165
1695	FAOXC2442246x	1.3.99.3	Beta oxidation of long chain fatty acid	0.00165
1696	FAOXC2452253x	1.3.99.3	Beta oxidation of long chain fatty acid	0.00165
1697	FAOXC2452256x	1.3.99.3	Beta oxidation of long chain fatty acid	0.00165
1698	FAOXC246226x	1.3.99.3	Beta oxidation of long chain fatty acid	0.00165
1699	FAOXC260240x	1.3.99.3	Beta oxidation of long chain fatty acid	0.00165
1700	FAOXC80	1.3.99.3	Beta oxidation of med/long chain fatty acid	0.00215
1701	FAS100COA	2.3.1.86	fatty acyl-CoA synthase (n-C10:0CoA)	0.01544
1702	FAS120COA	2.3.1.86	fatty-acyl-CoA synthase (n-C12:0CoA)	0.01544
1703	FAS140COA	2.3.1.86	fatty-acyl-CoA synthase (n-C14:0CoA)	0.01544
1704	FAS160COA	2.3.1.86	fatty-acyl-CoA synthase (n-C16:0CoA)	0.01544
1705	FAS180COA	2.3.1.86	fatty-acyl-CoA synthase (n-C18:0CoA)	0.01544
1706	FAS80COA_L	2.3.1.86	fatty acyl-CoA synthase (n-C8:0CoA), lumped reaction	0.01544
1707	FATP1t_fwd		fatty acid electroneutral transport fwd	0.00095
1708	FATP2t_fwd		fatty acid electroneutral transport fwd	0.00095
1709	FATP3t_fwd		fatty acid electroneutral transport fwd	0.00095
1710	FATP4t_fwd		fatty acid electroneutral transport fwd	0.00095
1711	FATP5t_fwd		fatty acid electroneutral transport fwd	0.00095
1712	FATP6t_fwd		fatty acid electroneutral transport fwd	0.00095
1713	FATP7t_fwd		fatty acid electroneutral transport fwd	0.00095
1714	FATP8t_fwd		fatty acid electroneutral transport fwd	0.00095
1715	FATP9t_fwd		fatty acid electroneutral transport fwd	0.00095
1716	FBA_fwd	4.1.2.13	fructose-bisphosphate aldolase fwd	0.00044
1717	FBA2_fwd	4.1.2.13	D-Fructose 1-phosphate D-glyceraldehyde-3-phosphate-lyase fwd	0.00246
1718	FBA4_fwd	4.1.2.13	D-Fructose 1-phosphate D-glyceraldehyde-3-phosphate-lyase fwd	0.00106
1719	FBA5_fwd	4.1.2.13	D-Tagatose 1-phosphate D-glyceraldehyde-3-phosphate-lyase fwd	0.00106
1720	FBP	3.1.3.11	fructose-bisphosphatase	0.00171
1721	FBP26	3.1.3.46	Fructose-2,6-bisphosphate 2-phosphatase	0.03333
1722	FCLTm	4.99.1.1	Ferrochelatase, mitochondrial	0.00089
1723	FCOAH		formyl coa hydrolase	0.00095
1724	FDH	1.2.1.2	formate dehydrogenase	0.00261
1725	FE2t		iron (II) transport	0.00095
1726	FE2tm		iron (II) transport	0.00095
1727	FE3R2e		Fe(III) reduction (ascorbate)	0.00095
1728	FK	2.7.1.52	Fucokinase	0.00344
1729	FKYNH	3.5.1.9	N-Formyl-L-kynurenine amidohydrolase	6e-05
1730	FMNAT	2.7.7.2	FMN adenylyltransferase	4.46914
1731	FOLR2	1.5.1.3	folate reductase	0.0054
1732	FOLt2_fwd		folate transport via anion exchange fwd	0.00095
1733	FORMCOAtx_fwd		formyl coa transport fwd	0.00095
1734	FORt2m		formate mitochondrial transport	0.00095
1735	FORtr_fwd		FOR transporter, endoplasmic reticulum fwd	0.00095
1736	FORtrn_fwd		Formate transport, nuclear fwd	0.00095
1737	FPGS	6.3.2.17	folylpolyglutamate synthetase	0.00068
1738	FPGS2	6.3.2.17	folylpolyglutamate synthetase	0.00068
1739	FPGS2m	6.3.2.17	folylpolyglutamate synthetase, mitochondrial	0.00068
1740	FPGS3	6.3.2.17	folylpolyglutamate synthetase	0.00068
1741	FPGS3m	6.3.2.17	folylpolyglutamate synthetase, mitochondrial	0.00068
1742	FPGS4	6.3.2.17	folylpolyglutamate synthetase (DHF)	0.00068
1743	FPGS4m	6.3.2.17	folylpolyglutamate synthetase (DHF), mitochondrial	0.00068
1744	FPGS5	6.3.2.17	folylpolyglutamate synthetase (DHF)	0.00068
1745	FPGS5m	6.3.2.17	folylpolyglutamate synthetase (DHF), mitochondrial	0.00068
1746	FPGS6	6.3.2.17	folylpolyglutamate synthetase (DHF)	0.00068
1747	FPGS6m	6.3.2.17	folylpolyglutamate synthetase (DHF), mitochondrial	0.00068
1748	FPGS7	6.3.2.17	folylpolyglutamate synthetase (10fthf)	0.00068
1749	FPGS7m	6.3.2.17	folylpolyglutamate synthetase (10fthf), mitochondrial	0.00068
1750	FPGS8	6.3.2.17	folylpolyglutamate synthetase (10fthf)	0.00068
1751	FPGS8m	6.3.2.17	folylpolyglutamate synthetase (10fthf), mitochondrial	0.00068
1752	FPGS9	6.3.2.17	folylpolyglutamate synthetase (10fthf)	0.00068
1753	FPGS9m	6.3.2.17	folylpolyglutamate synthetase (10fthf), mitochondrial	0.00068
1754	FPGSm	6.3.2.17	folylpolyglutamate synthetase, mitochondrial	0.00068
1755	FRDPtc_fwd		lipid, flip-flop intracellular transport fwd	0.00095
1756	FRDPtr_fwd		lipid, flip-flop intracellular transport fwd	0.00095
1757	FRTT	2.5.1.29	farnesyltranstransferase	0.27233
1758	FRUt1r_fwd		D-fructose transport in via uniport fwd	0.00095
1759	FRUt4_fwd		D-fructose transport via sodium cotransport fwd	0.00095
1760	FT		farnesyltranstransferase (trans,trans,cis-geranylgeranyl diphosphate-generating)	0.00095
1761	FTCD	4.3.1.4	formimidoyltransferase cyclodeaminase	0.00551
1762	FTHFCL	6.3.3.2	5-formethyltetrahydrofolate cyclo-ligase	0.00217
1763	FTHFDH	1.5.1.6	formyltetrahydrofolate dehydrogenase	0.11
1764	FTHFL_fwd	6.3.4.3	formate-tetrahydrofolate ligase fwd	0.00159
1765	FTHFLm_fwd	6.3.4.3	formate-tetrahydrofolate ligase, mitochondrial fwd	0.00159
1766	FUC13GALACGLCGAL14ACGLCGALGLUSIDEte_fwd		blood group intracellular transport fwd	0.00095
1767	FUC13GALACGLCGAL14ACGLCGALGLUSIDEtg_fwd		blood group intracellular transport fwd	0.00095
1768	FUC14GALACGLCGALGLUSIDEte_fwd		blood group intracellular transport fwd	0.00095
1769	FUC14GALACGLCGALGLUSIDEtg_fwd		blood group intracellular transport fwd	0.00095
1770	FUCACGALFUCGALACGLCGALGLUSIDEte_fwd		blood group intracellular transport fwd	0.00095
1771	FUCACGALFUCGALACGLCGALGLUSIDEtg_fwd		blood group intracellular transport fwd	0.00095
1772	FUCACNGAL14ACGLCGALGLUSIDEte_fwd		blood group intracellular transport fwd	0.00095
1773	FUCACNGAL14ACGLCGALGLUSIDEtg_fwd		blood group intracellular transport fwd	0.00095
1774	FUCACNGALACGLCGALGLUSIDEte_fwd		blood group intracellular transport fwd	0.00095
1775	FUCACNGALACGLCGALGLUSIDEtg_fwd		blood group intracellular transport fwd	0.00095
1776	FUCASE2e	3.2.1.51	alpha-fucosidase, extracellular	0.00222
1777	FUCASE2ly	3.2.1.51	alpha-fucosidase, lysosomal	0.00222
1778	FUCASEe	3.2.1.51	alpha-fucosidase, extracellular	0.00222
1779	FUCASEly	3.2.1.51	alpha-fucosidase, lysosomal	0.00222
1780	FUCFUC12GAL14ACGLCGALGLUSIDEte_fwd		blood group intracellular transport fwd	0.00095
1781	FUCFUC12GAL14ACGLCGALGLUSIDEtg_fwd		blood group intracellular transport fwd	0.00095
1782	FUCFUC132GALACGLCGAL14ACGLCGALGLUSIDEte_fwd		blood group intracellular transport fwd	0.00095
1783	FUCFUC132GALACGLCGAL14ACGLCGALGLUSIDEtg_fwd		blood group intracellular transport fwd	0.00095
1784	FUCFUCFUCGALACGLC13GALACGLCGAL14ACGLCGALGLUSIDEte_fwd		blood group intracellular transport fwd	0.00095
1785	FUCFUCFUCGALACGLC13GALACGLCGAL14ACGLCGALGLUSIDEtg_fwd		blood group intracellular transport fwd	0.00095
1786	FUCFUCFUCGALACGLCGAL14ACGLCGALGLUSIDEte_fwd		blood group intracellular transport fwd	0.00095
1787	FUCFUCFUCGALACGLCGAL14ACGLCGALGLUSIDEtg_fwd		blood group intracellular transport fwd	0.00095
1788	FUCFUCGALACGLCGALGLUSIDEte_fwd		blood group intracellular transport fwd	0.00095
1789	FUCFUCGALACGLCGALGLUSIDEtg_fwd		blood group intracellular transport fwd	0.00095
1790	FUCGAL14ACGLCGALGLUSIDEte_fwd		blood group intracellular transport fwd	0.00095
1791	FUCGAL14ACGLCGALGLUSIDEtg_fwd		blood group intracellular transport fwd	0.00095
1792	FUCGALFUCGALACGLCGALGLUSIDEte_fwd		blood group intracellular transport fwd	0.00095
1793	FUCGALFUCGALACGLCGALGLUSIDEtg_fwd		blood group intracellular transport fwd	0.00095
1794	FUCGALGBSIDEte_fwd		fucgalgbside hs transport fwd	0.00095
1795	FUCGALGBSIDEtg_fwd		fucgalgbside hs intracellular transport fwd	0.00095
1796	FUCtly		L-fucose efflux from lysosome	0.00095
1797	FUM_fwd	4.2.1.2	fumarase fwd	4e-05
1798	FUMAC	3.7.1.2	fumarylacetoacetase	0.00091
1799	FUMSO3tm_fwd		Fumarate:sulfite antiport, mitochondrial fwd	0.00095
1800	FUMSO4tm_fwd		Fumarate:sulfate antiport, mitochondrial fwd	0.00095
1801	FUMTSULtm_fwd		Fumarate:thiosulfate antiport, mitochondrial fwd	0.00095
1802	FUMm_fwd	4.2.1.2	fumarase, mitochondrial fwd	4e-05
1803	FUMtm_fwd		fumarate transport, mitochondrial fwd	0.00095
1804	FUT11g	2.4.1.69	Galactoside 2-alpha-L-fucosyltransferase 1	0.00171
1805	FUT12g	2.4.1.69	Galactoside 2-alpha-L-fucosyltransferase 1	0.00171
1806	FUT14g	2.4.1.69	Galactoside 2-alpha-L-fucosyltransferase 1	0.00171
1807	FUT15g	2.4.1.69	Galactoside 2-alpha-L-fucosyltransferase 1	0.00171
1808	FUT16g	2.4.1.69	Galactoside 2-alpha-L-fucosyltransferase 1	0.00171
1809	FUT17g	2.4.1.69	Galactoside 2-alpha-L-fucosyltransferase 1	0.00171
1810	FUT18g	2.4.1.69	Galactoside 2-alpha-L-fucosyltransferase 1	0.00171
1811	FUT31g	2.4.1.65	fucosyltransferase 3 (galactoside 3(4)-L-fucosyltransferase, Lewis blood group included) 1	0.00046
1812	FUT32g	2.4.1.65	fucosyltransferase 3 (galactoside 3(4)-L-fucosyltransferase, Lewis blood group included) 1	0.00046
1813	FUT33g	2.4.1.65	fucosyltransferase 3 (galactoside 3(4)-L-fucosyltransferase, Lewis blood group included) 1	0.00046
1814	FUT34g	2.4.1.65	fucosyltransferase 3 (galactoside 3(4)-L-fucosyltransferase, Lewis blood group included) 1	0.00046
1815	FUT35g	2.4.1.65	fucosyltransferase 3 (galactoside 3(4)-L-fucosyltransferase, Lewis blood group included) 1	0.00046
1816	FUT910g	2.4.1.152	Alpha-(1,3)-fucosyltransferase	0.00046
1817	FUT911g	2.4.1.152	Alpha-(1,3)-fucosyltransferase	0.00046
1818	FUT91g	2.4.1.152	Alpha-(1,3)-fucosyltransferase	0.00046
1819	FUT92g	2.4.1.152	Alpha-(1,3)-fucosyltransferase	0.00046
1820	FUT93g	2.4.1.152	Alpha-(1,3)-fucosyltransferase	0.00046
1821	FUT94g	2.4.1.152	Alpha-(1,3)-fucosyltransferase	0.00046
1822	FUT95g	2.4.1.152	Alpha-(1,3)-fucosyltransferase	0.00046
1823	FUT96g	2.4.1.152	Alpha-(1,3)-fucosyltransferase	0.00046
1824	FUT97g	2.4.1.152	Alpha-(1,3)-fucosyltransferase	0.00046
1825	FUT98g	2.4.1.152	Alpha-(1,3)-fucosyltransferase	0.00046
1826	FUT99g	2.4.1.152	Alpha-(1,3)-fucosyltransferase	0.00046
1827	G12MT1_L	2.4.1.131	Glycolipid 1,2-alpha-D-mannosyltransferase (liver)	0.00095
1828	G12MT1_U	2.4.1.131	Glycolipid 1,2-alpha-D-mannosyltransferase (uterus)	0.00095
1829	G12MT2_L	2.4.1.131	Glycolipid 1,2-alpha-D-mannosyltransferase (liver)	0.00095
1830	G12MT2_U	2.4.1.131	Glycolipid 1,2-alpha-D-mannosyltransferase (uterus)	0.00095
1831	G13MT_L	2.4.1.132	Glycolipid 1,3-alpha-D-mannosyltransferase (liver)	0.00102
1832	G13MT_U	2.4.1.132	Glycolipid 1,3-alpha-D-mannosyltransferase (uterus)	0.00102
1833	G14T10g	2.4.1.38	beta-N-acetylglucosaminylglycopeptide beta-1,4-galactosyltransferase, Golgi	0.00108
1834	G14T11g	2.4.1.38	beta-N-acetylglucosaminylglycopeptide beta-1,4-galactosyltransferase, Golgi	0.00108
1835	G14T12g	2.4.1.38	beta-N-acetylglucosaminylglycopeptide beta-1,4-galactosyltransferase, Golgi	0.00108
1836	G14T13g	2.4.1.38	beta-N-acetylglucosaminylglycopeptide beta-1,4-galactosyltransferase, Golgi	0.00108
1837	G14T14g	2.4.1.38	beta-N-acetylglucosaminylglycopeptide beta-1,4-galactosyltransferase, Golgi	0.00108
1838	G14T15g	2.4.1.38	beta-N-acetylglucosaminylglycopeptide beta-1,4-galactosyltransferase, Golgi	0.00108
1839	G14T16g	2.4.1.38	beta-N-acetylglucosaminylglycopeptide beta-1,4-galactosyltransferase, Golgi	0.00108
1840	G14T17g	2.4.1.38	beta-N-acetylglucosaminylglycopeptide beta-1,4-galactosyltransferase, Golgi	0.00108
1841	G14T18g	2.4.1.38	beta-N-acetylglucosaminylglycopeptide beta-1,4-galactosyltransferase, Golgi	0.00108
1842	G14T19g	2.4.1.38	beta-N-acetylglucosaminylglycopeptide beta-1,4-galactosyltransferase, Golgi	0.00108
1843	G14T20g	2.4.1.38	beta-N-acetylglucosaminylglycopeptide beta-1,4-galactosyltransferase, Golgi	0.00108
1844	G14T21g	2.4.1.38	beta-N-acetylglucosaminylglycopeptide beta-1,4-galactosyltransferase, Golgi	0.00108
1845	G14T2g	2.4.1.38	beta-N-acetylglucosaminylglycopeptide beta-1,4-galactosyltransferase, Golgi	0.00108
1846	G14T3g	2.4.1.38	beta-N-acetylglucosaminylglycopeptide beta-1,4-galactosyltransferase, Golgi	0.00108
1847	G14T4g	2.4.1.38	beta-N-acetylglucosaminylglycopeptide beta-1,4-galactosyltransferase, Golgi	0.00108
1848	G14T5g	2.4.1.38	beta-N-acetylglucosaminylglycopeptide beta-1,4-galactosyltransferase, Golgi	0.00108
1849	G14T6g	2.4.1.38	beta-N-acetylglucosaminylglycopeptide beta-1,4-galactosyltransferase, Golgi	0.00108
1850	G14T7g	2.4.1.38	beta-N-acetylglucosaminylglycopeptide beta-1,4-galactosyltransferase, Golgi	0.00108
1851	G14T8g	2.4.1.38	beta-N-acetylglucosaminylglycopeptide beta-1,4-galactosyltransferase, Golgi	0.00108
1852	G14T9g	2.4.1.38	beta-N-acetylglucosaminylglycopeptide beta-1,4-galactosyltransferase, Golgi	0.00108
1853	G14Tg	2.4.1.38	beta-N-acetylglucosaminylglycopeptide beta-1,4-galactosyltransferase	0.00108
1854	G16MT_L		Glycolipid 1,6-alpha-D-mannosyltransferase (liver)	0.00095
1855	G16MT_U		Glycolipid 1,6-alpha-D-mannosyltransferase (uterus)	0.00095
1856	G1M6MASNB1terg		g1m6masnB1 endoplasmic reticulum to Golgi transport	0.00095
1857	G1M7MASNBterg		g1m7masnC endoplasmic reticulum to Golgi transport	0.00095
1858	G1M7MASNCterg		g1m7masnC endoplasmic reticulum to Golgi transport	0.00095
1859	G1M8MASNterg		g1m8masn transport from endoplasmic reticulum to Golgi apparatus	0.00095
1860	G1PTT	2.7.7.24	glucose-1-phosphate thymidylyltransferase	0.0008
1861	G2M8MASNterg		g2m8masn transport from endoplasmic reticulum to Golgi apparatus	0.00095
1862	G3M8MASNterg		g3m8masn transport from endoplasmic reticulum to Golgi apparatus	0.00095
1863	G3PD1_fwd	1.1.1.94	glycerol-3-phosphate dehydrogenase (NAD) fwd	0.00055
1864	G3PD2m	1.1.99.5	glycerol-3-phosphate dehydrogenase (FAD), mitochondrial	0.00095
1865	G5SADrm_fwd		L-glutamate 5-semialdehyde dehydratase, reversible, mitochondrial fwd	0.00095
1866	G5SADs		L-glutamate 5-semialdehyde dehydratase (spontaneous)	0.00095
1867	G5SDym	1.2.1.41	glutamate-5-semialdehyde dehydrogenase (m)	0.00052
1868	G6PDA	3.5.99.6	glucosamine-6-phosphate deaminase	3e-05
1869	G6PDH1er		glucose-6-phosphate dehydrogenase, endoplasmic reticulum	0.00095
1870	G6PDH1rer_fwd		glucose-6-phosphate dehydrogenase, endoplasmic reticulum fwd	0.00095
1871	G6PDH2r_fwd	1.1.1.49	glucose 6-phosphate dehydrogenase fwd	0.0001
1872	G6PDH2rer_fwd		glucose 6-phosphate dehydrogenase, endoplasmic reticulum fwd	0.00095
1873	G6PPer	3.1.3.9	glucose-6-phosphate phosphatase, edoplasmic reticular	2e-05
1874	G6Pter_fwd		glucose 6-phosphate endoplasmic reticular transport via diffusion fwd	0.00095
1875	GABAVESSEC		GABA secretion via secretory vesicle (ATP driven)	0.00095
1876	GACMTRc_fwd	2.1.1.2	guanidinoacetate N-methyltransferase (c) fwd	0.00439
1877	GACPAILter		glucosaminyl-acylphosphatidylinositol ER flippase	0.00095
1878	GAL3ST11	2.8.2.11	Galactosylceramide sulfotransferase	0.00071
1879	GAL3ST12	2.8.2.11	Galactosylceramide sulfotransferase	0.00071
1880	GALACGLCGALGBSIDEte_fwd		galacglcgalgbside hs transport fwd	0.00095
1881	GALACGLCGALGBSIDEtg_fwd		galacglcgalgbside hs intracellular transport fwd	0.00095
1882	GALASE10ly	3.2.1.23	beta-galactosidase, lysosomal	0.00422
1883	GALASE11ly	3.2.1.23	beta-galactosidase, lysosomal	0.00422
1884	GALASE12ly	3.2.1.23	beta-galactosidase, lysosomal	0.00422
1885	GALASE13ly	3.2.1.23	beta-galactosidase, lysosomal	0.00422
1886	GALASE14ly	3.2.1.23	beta-galactosidase, lysosomal	0.00422
1887	GALASE15ly	3.2.1.23	beta-galactosidase, lysosomal	0.00422
1888	GALASE16ly	3.2.1.23	beta-galactosidase, lysosomal	0.00422
1889	GALASE17ly	3.2.1.23	beta-galactosidase, lysosomal	0.00422
1890	GALASE18ly	3.2.1.23	beta-galactosidase, lysosomal	0.00422
1891	GALASE19ly	3.2.1.23	beta-galactosidase, lysosomal	0.00422
1892	GALASE1ly	3.2.1.23	beta-galactosidase, lysosomal	0.00422
1893	GALASE20ly	3.2.1.23	beta-galactosidase, lysosomal	0.00422
1894	GALASE3ly	3.2.1.23	beta-galactosidase, lysosomal	0.00422
1895	GALASE4ly	3.2.1.23	beta-galactosidase, lysosomal	0.00422
1896	GALASE5ly	3.2.1.23	beta-galactosidase, lysosomal	0.00422
1897	GALASE6ly	3.2.1.23	beta-galactosidase, lysosomal	0.00422
1898	GALASE7ly	3.2.1.23	beta-galactosidase, lysosomal	0.00422
1899	GALASE8ly	3.2.1.23	beta-galactosidase, lysosomal	0.00422
1900	GALASE9ly	3.2.1.23	beta-galactosidase, lysosomal	0.00422
1901	GALC	3.2.1.46	Galactocerebrosidase	0.00089
1902	GALFUC12GAL14ACGLCGALGLUSIDEte_fwd		blood group intracellular transport fwd	0.00095
1903	GALFUC12GAL14ACGLCGALGLUSIDEtg_fwd		blood group intracellular transport fwd	0.00095
1904	GALFUCGALACGLCGAL14ACGLCGALGLUSIDEte_fwd		blood group intracellular transport fwd	0.00095
1905	GALFUCGALACGLCGAL14ACGLCGALGLUSIDEtg_fwd		blood group intracellular transport fwd	0.00095
1906	GALGALFUCFUCGALACGLCGALACGLCGAL14ACGLCGALGLUSIDEte_fwd		blood group intracellular transport fwd	0.00095
1907	GALGALFUCFUCGALACGLCGALACGLCGAL14ACGLCGALGLUSIDEtg_fwd		blood group intracellular transport fwd	0.00095
1908	GALGALGALTHCRMte_fwd		galgalgalthcrm hs transport fwd	0.00095
1909	GALGALGALTHCRMtg_fwd		galgalgalthcrm hs intracellular transport fwd	0.00095
1910	GALGLUSIDEtg_fwd		galgluside hs intracellular transport fwd	0.00095
1911	GALGLUSIDEtl_fwd		galgluside hs intracellular transport fwd	0.00095
1912	GALGT1	2.4.1.92	Beta-1,4 N-acetylgalactosaminyltransferase	0.00133
1913	GALGT2	2.4.1.92	Beta-1,4 N-acetylgalactosaminyltransferase	0.00133
1914	GALGT3	2.4.1.92	Beta-1,4 N-acetylgalactosaminyltransferase	0.00133
1915	GALGT4	2.4.1.92	Beta-1,4 N-acetylgalactosaminyltransferase	0.00133
1916	GALK	2.7.1.6	galactokinase	0.00176
1917	GALNACT1g	2.4.1.174	UDPGal-chondroitin acetylgalactosaminyltransferase I, Golgi	0.00095
1918	GALNACT2g	2.4.1.175	uridine diphosphoacetylgalactosamine-chondroitin acetylgalactosaminyltransferase II, Golgi	0.00178
1919	GALNACT3g	2.4.1.175	uridine diphosphoacetylgalactosamine-chondroitin acetylgalactosaminyltransferase II, Golgi	0.00178
1920	GALNACT4g	2.4.1.175	uridine diphosphoacetylgalactosamine-chondroitin acetylgalactosaminyltransferase II, Golgi	0.00178
1921	GALNACT5g	2.4.1.175	uridine diphosphoacetylgalactosamine-chondroitin acetylgalactosaminyltransferase II, Golgi	0.00178
1922	GALNTg	2.4.1.41	GalNAc transferase, Golgi apparatus	0.00068
1923	GALOR_fwd	1.1.1.21	D-Galactose:NADP+ 1-oxidoreductase fwd	0.01894
1924	GALSIDEtg_fwd		galactocerebroside intracellular transport fwd	0.00095
1925	GALSIDEtl_fwd		galactocerebroside intracellular transport fwd	0.00095
1926	GALT_fwd	2.7.7.10	galactose-1-phosphate uridylyltransferase fwd	0.0006
1927	GALT2g	2.4.1.134	UDP-D-galactose:galactosylxylose galactosyltransferase, Golgi apparatus	0.00037
1928	GALTg	2.4.1.133	UDP-D-galactose:D-xylose galactosyltransferase, Golgi apparatus	0.00061
1929	GALU_fwd	2.7.7.9	UTP-glucose-1-phosphate uridylyltransferase fwd	0.005
1930	GALt1r_fwd		galactose transport (uniport) fwd	0.00095
1931	GALt2_2_fwd		D-galactose transport via proton symport fwd	0.00095
1932	GALt4_fwd		galactose transport via sodium symport fwd	0.00095
1933	GALt4_2_fwd		galactose transport via sodium symport fwd	0.00095
1934	GALtly		galactose efflux from lysosome	0.00095
1935	GAMYe	3.2.1.3	glucoamylase, extracellular (glygn5 -> malt)	0.00086
1936	GAMt1r_fwd		glucosamine transport (uniport) fwd	0.00095
1937	GAO1		Ganglioside O-acetylation	0.00095
1938	GAO1g		Ganglioside O-acetylation	0.00095
1939	GAO2		Ganglioside O-acetylation	0.00095
1940	GAO2g		Ganglioside O-acetylation	0.00095
1941	GAPD_fwd	1.2.1.12	glyceraldehyde-3-phosphate dehydrogenase fwd	0.00039
1942	GARFT_fwd	2.1.2.2	phosphoribosylglycinamide formyltransferase fwd	0.00029
1943	GASNASE2ly	3.5.1.26	glycosylasparaginase, lysosomal	0.00363
1944	GASNASE3ly	3.5.1.26	glycosylasparaginase, lysosomal	0.00363
1945	GASNASEly	3.5.1.26	glycosylasparaginase, lysosomal	0.00363
1946	GBA	3.2.1.45	Glucosylceramidase	0.00072
1947	GBAl	3.2.1.45	Glucosylceramidase	0.00072
1948	GBGT1		globoside alpha-1,3-N-acetylgalactosaminyltransferase 1	0.00095
1949	GBSIDEte_fwd		globoside transport fwd	0.00095
1950	GBSIDEtl_fwd		globoside intracellular transport fwd	0.00095
1951	GCALDD	1.2.1.21	Glycolaldehyde dehydrogenase	0.0025
1952	GCALDDm	1.2.1.21	Glycolaldehyde dehydrogenase, mitochondrial	0.0025
1953	GCC2am_fwd	1.4.4.2	glycine-cleavage complex (lipoamide), mitochondrial fwd	0.00501
1954	GCC2bim	2.1.2.10	glycine-cleavage system (lipoamide) irreversible, mitochondrial	0.00046
1955	GCC2cm_fwd	1.8.1.4	glycine-cleavage complex (lipoamide), mitochondrial fwd	5e-05
1956	GCCam_fwd	1.4.4.2	glycine-cleavage complex (lipoylprotein), mitochondrial fwd	0.00122
1957	GCCbim	2.1.2.10	glycine-cleavage complex (lipoylprotein) irreversible, mitochondrial	0.00046
1958	GCCcm_fwd	1.8.1.4	glycine-cleavage complex (lipoylprotein), mitochondrial fwd	5e-05
1959	GCHOLAt_fwd		glycocholate transport via bicarbonate countertransport fwd	0.00095
1960	GCHOLAt2		glycocholate transport via sodium cotransport	0.00095
1961	GCHOLAt3		ABC bile acid transporter	0.00095
1962	GCHOLAte_fwd		bile acid intracellular transport fwd	0.00095
1963	GCHOLAtx_fwd		bile acid intracellular transport fwd	0.00095
1964	GCNTg	2.4.1.150	N-acetyllactosaminide beta-1,6-N-acetylglucosaminyl-transferase	0.00095
1965	GD1B2te_fwd		gd1b2 hs transport fwd	0.00095
1966	GD1B2tg_fwd		gd1b2 hs intracellular transport fwd	0.00095
1967	GD1Cte_fwd		gd1c hs transport fwd	0.00095
1968	GD1Ctg_fwd		gd1c hs intracellular transport fwd	0.00095
1969	GDCHOLAte_fwd		bile acid intracellular transport fwd	0.00095
1970	GDCHOLAtx_fwd		bile acid intracellular transport fwd	0.00095
1971	GDPFUCtg_fwd		GDPFuc Golgi transport via CMP antiport fwd	0.00095
1972	GDPtg_fwd		GDP intracellular transport fwd	0.00095
1973	GF6PTA	2.6.1.16	glutamine-fructose-6-phosphate transaminase	0.0035
1974	GFUCS	1.1.1.271	GDP-L-fucose synthase	0.01315
1975	GGH_10FTHF5GLUe		Gamma-glutamyl hydrolase (10FTHF5GLU), extracellular	0.00095
1976	GGH_10FTHF5GLUl		Gamma-glutamyl hydrolase (10FTHF5GLU), lysosomal	0.00095
1977	GGH_10FTHF6GLUe		Gamma-glutamyl hydrolase (10FTHF6GLU), extracellular	0.00095
1978	GGH_10FTHF6GLUl		Gamma-glutamyl hydrolase (10FTHF6GLU), lysosomal	0.00095
1979	GGH_10FTHF7GLUe		Gamma-glutamyl hydrolase (10FTHF7GLU), extracellular	0.00095
1980	GGH_10FTHF7GLUl		Gamma-glutamyl hydrolase (10FTHF7GLU), lysosomal	0.00095
1981	GGH_5DHFe		Gamma-glutamyl hydrolase (5DHF), extracellular	0.00095
1982	GGH_5DHFl		Gamma-glutamyl hydrolase (5DHF), lysosomal	0.00095
1983	GGH_5THFe		Gamma-glutamyl hydrolase (5THF), extracellular	0.00095
1984	GGH_5THFl		Gamma-glutamyl hydrolase (5THF), lysosomal	0.00095
1985	GGH_6DHFe		Gamma-glutamyl hydrolase (6DHF), extracellular	0.00095
1986	GGH_6DHFl		Gamma-glutamyl hydrolase (6DHF), lysosomal	0.00095
1987	GGH_6THFe		Gamma-glutamyl hydrolase (6THF), extracellular	0.00095
1988	GGH_6THFl		Gamma-glutamyl hydrolase (6THF), lysosomal	0.00095
1989	GGH_7DHFe		Gamma-glutamyl hydrolase (7DHF), extracellular	0.00095
1990	GGH_7DHFl		Gamma-glutamyl hydrolase (7DHF), lysosomal	0.00095
1991	GGH_7THFe		Gamma-glutamyl hydrolase (7THF), extracellular	0.00095
1992	GGH_7THFl		Gamma-glutamyl hydrolase (7THF), lysosomal	0.00095
1993	GGLUCT	2.3.2.4	gamma-glutamylcyclotransferase	0.00028
1994	GGNG		glycogenin self-glucosylation	0.00095
1995	GGT5r_fwd	2.3.2.2	Gamma-glutamyltransferase 5 fwd	0.00109
1996	GGT6_fwd	2.3.2.2	Gamma-glutamyltransferase fwd	0.00109
1997	GGT_L		geranylgeranyltransferase (liver)	0.00095
1998	GGT_U		geranylgeranyltransferase (uterus)	0.00095
1999	GHMT2r_fwd	2.1.2.1	glycine hydroxymethyltransferase, reversible fwd	1.25
[truncated: 2,924 more rows]

## Sheet: Metabolites
ID	Metabolite	Full Name
1	10fthf5glu[c]	10-formyltetrahydrofolate-[Glu](5)
2	10fthf5glu[e]	10-formyltetrahydrofolate-[Glu](5)
3	10fthf5glu[l]	10-formyltetrahydrofolate-[Glu](5)
4	10fthf5glu[m]	10-formyltetrahydrofolate-[Glu](5)
5	10fthf6glu[c]	10-formyltetrahydrofolate-[Glu](6)
6	10fthf6glu[e]	10-formyltetrahydrofolate-[Glu](6)
7	10fthf6glu[l]	10-formyltetrahydrofolate-[Glu](6)
8	10fthf6glu[m]	10-formyltetrahydrofolate-[Glu](6)
9	10fthf7glu[c]	10-formyltetrahydrofolate-[Glu](7)
10	10fthf7glu[e]	10-formyltetrahydrofolate-[Glu](7)
11	10fthf7glu[l]	10-formyltetrahydrofolate-[Glu](7)
12	10fthf7glu[m]	10-formyltetrahydrofolate-[Glu](7)
13	10fthf[c]	10-Formyltetrahydrofolate
14	10fthf[e]	10-Formyltetrahydrofolate
15	10fthf[l]	10-Formyltetrahydrofolate
16	10fthf[m]	10-Formyltetrahydrofolate
17	11---cis---retfa[c]	fatty acid 11-cis-retinol
18	11---cis---retfa[e]	fatty acid 11-cis-retinol
19	11docrtsl[c]	11-Deoxycortisol
20	11docrtsl[m]	11-Deoxycortisol
21	11docrtsl[r]	11-Deoxycortisol
22	11docrtstrn[c]	11-Deoxycorticosterone
23	11docrtstrn[m]	11-Deoxycorticosterone
24	11docrtstrn[r]	11-Deoxycorticosterone
25	12HPET[c]	12-Hydroperoxyeicosa-5,8,10,14-tetraenoate
26	12RHPET[c]	12R-Hydroperoxyeicosatetraenoate
27	12harachd[r]	12 hydroxy arachidonic acid
28	12ppd---R[c]	(R)-Propane-1,2-diol
29	12ppd---S[c]	(S)-Propane-1,2-diol
30	13---cis---oretn[c]	13-cis-oxo-retinoic acid
31	13---cis---oretn[n]	13-cis-oxo-retinoic acid
32	13---cis---retn[c]	13-cis-retinoate
33	13---cis---retn[n]	13-cis-retinoate
34	13---cis---retn[r]	13-cis-retinoate
35	13---cis---retnglc[c]	13-cis-retinoyl glucuronide
36	13---cis---retnglc[e]	13-cis-retinoyl glucuronide
37	13---cis---retnglc[r]	13-cis-retinoyl glucuronide
38	13dampp[c]	1,3-Diaminopropane
39	13dpg[c]	3-Phospho-D-glyceroyl phosphate
40	15HPET[c]	15-Hydroperoxyeicosatetraenoic acid
41	17ahprgnlone[c]	17alpha-Hydroxypregnenolone
42	17ahprgnlone[r]	17alpha-Hydroxypregnenolone
43	17ahprgstrn[c]	17alpha-Hydroxyprogesterone
44	17ahprgstrn[r]	17alpha-Hydroxyprogesterone
45	18harachd[r]	18 hydroxy arachidonic acid
46	1a2425thvitd2[m]	1-alpha,24R,25-Trihydroxyvitamin D2
47	1a2425thvitd3[m]	1-alpha,24R,25-Trihydroxyvitamin D3
48	1a25dhvitd2[m]	1-alpha,25-Dihydroxyvitamin D2
49	1a25dhvitd3[m]	1-alpha,25-Dihydroxyvitamin D3
50	1glyc-hs[e]	1 acyl phosphoglycerol
51	1mncam[c]	1-Methylnicotinamide
52	1mncam[e]	1-Methylnicotinamide
53	1mpyr[c]	1-Methylpyrrolinium
54	1p2cbxl[x]	1-Pyrroline-2-carboxylate
55	1p3h5c[m]	L-1-Pyrroline-3-hydroxy-5-carboxylate
56	1pipdn2c[x]	delta1-Piperideine-2-carboxylate
57	1pyr5c[c]	1-Pyrroline-5-carboxylate
58	1pyr5c[m]	1-Pyrroline-5-carboxylate
59	20ahchsterol[m]	20alpha-hydroxy cholesterol
60	23doguln[c]	2,3-Dioxo-L-gulonate
61	23dpg[c]	2,3-Disphospho-D-glycerate
62	2425dhvitd2[c]	24R,25-Dihyoxyvitamin D2
63	2425dhvitd2[e]	24R,25-Dihyoxyvitamin D2
64	2425dhvitd2[m]	24R,25-Dihyoxyvitamin D2
65	2425dhvitd3[c]	24R,25-Dihydroxyvitamin D3
66	2425dhvitd3[e]	24R,25-Dihydroxyvitamin D3
67	2425dhvitd3[m]	24R,25-Dihydroxyvitamin D3
68	24nph[c]	2,4 dihydroxy nitrophenol
69	24nph[e]	2,4 dihydroxy nitrophenol
70	25aics[c]	(S)-2-[5-Amino-1-(5-phospho-D-ribosyl)imidazole-4-carboxamido]succinate
71	25hvitd2[c]	25-Hydroxyvitamin D2
72	25hvitd2[e]	25-Hydroxyvitamin D2
73	25hvitd2[m]	25-Hydroxyvitamin D2
74	25hvitd3[c]	25-Hydroxyvitamin D3
75	25hvitd3[e]	25-Hydroxyvitamin D3
76	25hvitd3[m]	25-Hydroxyvitamin D3
77	2amac[c]	2-Aminoacrylate
78	2ameph[c]	(2-Aminoethyl)phosphonate
79	2aobut[m]	L-2-Amino-3-oxobutanoate
80	2c23dh56dhoxin[c]	2-Carboxy-2,3-dihydro-5,6-dihydroxyindole
81	2coum[c]	cis-2-Hydroxy cinnamate
82	2dp6mep[m]	2-Decaprenyl-6-methoxyphenol
83	2dp6mobq[m]	2-Decaprenyl-6-methoxy-1,4-benzoquinone
84	2dp6mobq-me[m]	2-Decaprenyl-3-methyl-6-methoxy-1,4-benzoquinone
85	2dpmhobq[m]	2-Decaprenyl-3-methyl-5-hydroxy-6-methoxy-1,4-benzoquinone
86	2dr1p[c]	2-Deoxy-D-ribose 1-phosphate
87	2dr5p[c]	2-Deoxy-D-ribose 5-phosphate
88	2hb[c]	2-Hydroxybutyrate
89	2hb[e]	2-Hydroxybutyrate
90	2hyoxplac[c]	2-Hydroxyphenylacetate
91	2kmb[c]	2-keto-4-methylthiobutyrate
92	2maacoa[m]	2-Methyl-3-acetoacetyl-CoA
93	2mb2coa[m]	trans-2-Methylbut-2-enoyl-CoA
94	2mbcoa[m]	2-Methylbutanoyl-CoA
95	2mcacn[c]	cis-2-Methylaconitate
96	2mcit[c]	2-Methylcitrate
97	2mcit[e]	2-Methylcitrate
98	2mop[m]	2-Methyl-3-oxopropanoate
99	2mp2coa[m]	2-Methylprop-2-enoyl-CoA
100	2obut[c]	2-Oxobutanoate
101	2oxoadp[c]	2-Oxoadipate
102	2oxoadp[m]	2-Oxoadipate
103	2pg[c]	D-Glycerate 2-phosphate
104	2pglyc[c]	2-Phosphoglycolate
105	34dhcinm[c]	3,4-Dihydroxy-trans-cinnamate
106	34dhmald[c]	3,4-Dihydroxymandelaldehyde
107	34dhoxmand[c]	3,4-Dihydroxymandelate
108	34dhoxpeg[c]	3,4-Dihydroxyphenylethyleneglycol
109	34dhoxpeg[e]	3,4-Dihydroxyphenylethyleneglycol
110	34dhpac[c]	3,4-Dihydroxyphenylacetaldehyde
111	34dhpha[c]	3,4-Dihydroxyphenylacetate
112	34dhphe[c]	3,4-Dihydroxy-L-phenylalanine
113	34dhphe[e]	3,4-Dihydroxy-L-phenylalanine
114	34hpl[m]	3-(4-Hydroxyphenyl)lactate
115	34hpp[c]	3-(4-Hydroxyphenyl)pyruvate
116	34hpp[m]	3-(4-Hydroxyphenyl)pyruvate
117	35cgmp[c]	3,5-Cyclic GMP
118	35cgmp[e]	3,5-Cyclic GMP
119	35cgmp[g]	3,5-Cyclic GMP
120	35cgmp[n]	3,5-Cyclic GMP
121	35diotyr[c]	3,5-Diiodo-L-tyrosine
122	3aib---D[c]	D-3-Amino-isobutanoate
123	3aib---D[e]	D-3-Amino-isobutanoate
124	3aib---D[m]	D-3-Amino-isobutanoate
125	3aib[c]	L-3-Amino-isobutanoate
126	3aib[e]	L-3-Amino-isobutanoate
127	3aib[m]	L-3-Amino-isobutanoate
128	3amp[l]	3-AMP
129	3dhguln[c]	3-Dehydro-L-gulonate
130	3dpdhb[m]	3-Decaprenyl-4,5-dihdydroxybenzoate
131	3dpdhb-me[m]	3-Decaprenyl-4-hydroxy-5-methoxybenzoate
132	3dphb[m]	3-Decaprenyl-4-hydroxybenzoate
133	3dsphgn[c]	3-Dehydrosphinganine
134	3h26dm5coa[m]	3-Hydroxy-2,6-dimethyl-5-methylene-heptanoyl-CoA
135	3h26dm5coa[x]	3-Hydroxy-2,6-dimethyl-5-methylene-heptanoyl-CoA
136	3hanthrn[c]	3-Hydroxyanthranilate
137	3hbcoa---R[m]	(R)-3-Hydroxybutanoyl-CoA
138	3hbcoa[m]	(S)-3-Hydroxybutanoyl-CoA
139	3hbcoa[x]	(S)-3-Hydroxybutanoyl-CoA
140	3hibutcoa[m]	(S)-3-Hydroxyisobutyryl-CoA
141	3hmbcoa[m]	(S)-3-Hydroxy-2-methylbutyryl-CoA
142	3hmp[m]	3-Hydroxy-2-methylpropanoate
143	3hpcoa[c]	3-Hydroxypropionyl-CoA
144	3hpcoa[m]	3-Hydroxypropionyl-CoA
145	3hpcoa[x]	3-Hydroxypropionyl-CoA
146	3hpp[c]	3-Hydroxypropanoate
147	3htmelys[c]	3-Hydroxy-N6,N6,N6-trimethyl-L-lysine
148	3htmelys[m]	3-Hydroxy-N6,N6,N6-trimethyl-L-lysine
149	3hxkynam[c]	3-Hydroxykynurenamine
150	3ityr---L[c]	3-Iodo-L-tyrosine
151	3m4hpga[c]	3-Methoxy-4-hydroxyphenylglycolaldehyde
152	3mb2coa[m]	3-Methylbut-2-enoyl-CoA
153	3mgcoa[m]	3-Methylglutaconyl-CoA
154	3mlda[c]	3-Methylimidazoleacetic acid
155	3mlda[e]	3-Methylimidazoleacetic acid
156	3mldz[c]	3-Methylimidazole acetaldehyde
157	3mob[c]	3-Methyl-2-oxobutanoate
158	3mob[m]	3-Methyl-2-oxobutanoate
159	3mop[c]	(S)-3-Methyl-2-oxopentanoate
160	3mop[m]	(S)-3-Methyl-2-oxopentanoate
161	3mox4hoxm[c]	3-Methoxy-4-hydroxymandelate
162	3mox4hpac[c]	3-Methoxy-4-hydroxyphenylacetaldehyde
163	3moxtyr[c]	3-Methoxytyramine
164	3odcoa[x]	3-Oxodecanoyl-CoA
165	3oddcoa[x]	3-Oxododecanoyl-CoA
166	3ohdcoa[x]	3-Oxohexadecanoyl-CoA
167	3ohodcoa[x]	3-Oxooctadecanoyl-CoA
168	3ohxccoa[x]	3-Oxohexacosyl-CoA
169	3otdcoa[x]	3-Oxotetradecanoyl-CoA
170	3padsel[c]	3-Phosphoadenylylselenate
171	3pg[c]	3-Phospho-D-glycerate
172	3php[c]	3-Phosphohydroxypyruvate
173	3sala[c]	3-Sulfino-L-alanine
174	3sala[m]	3-Sulfino-L-alanine
175	3snpyr[c]	3-Sulfinopyruvate
176	3snpyr[m]	3-Sulfinopyruvate
177	3spyr[c]	3-Sulfopyruvate
178	3spyr[m]	3-Sulfopyruvate
179	3uib[c]	3-Ureidoisobutyrate
180	42A3HP24DB[c]	4-(2-Amino-3-hydroxyphenyl)-2,4-dioxobutanoate
181	44mctr[c]	4,4-dimethylcholesta-8,14,24-trienol
182	44mctr[r]	4,4-dimethylcholesta-8,14,24-trienol
183	44mzym[r]	4,4-dimethylzymosterol
184	46dhoxquin[c]	4,6-Dihydroxyquinoline
185	48dhoxquin[c]	4,8-Dihydroxyquinoline
186	4aabutn[c]	4-Acetamidobutanoate
187	4aabutn[m]	4-Acetamidobutanoate
188	4abut[c]	4-Aminobutanoate
189	4abut[e]	4-Aminobutanoate
190	4abut[l]	4-Aminobutanoate
191	4abut[m]	4-Aminobutanoate
192	4abutn[c]	4-Aminobutanal
193	4aphdob[c]	4-(2-Aminophenyl)-2,4-dioxobutanoate
194	4fumacac[c]	4-Fumarylacetoacetate
195	4h2oglt[c]	4-Hydroxy-2-oxoglutarate
196	4h2oglt[m]	4-Hydroxy-2-oxoglutarate
197	4hbz[m]	4-Hydroxybenzoate
198	4hbzcoa[m]	4-hydroxybenoyl-CoA
199	4hdebrisoquine[c]	4 hydroxy debrisoquine
200	4hdebrisoquine[e]	4 hydroxy debrisoquine
201	4hglusa[m]	L-4-Hydroxyglutamate semialdehyde
202	4hoxpacd[c]	4-Hydroxyphenylacetaldehyde
203	4hphac[c]	4-Hydroxyphenylacetate
204	4hphac[e]	4-Hydroxyphenylacetate
205	4hpro---LT[m]	trans-4-Hydroxy-L-proline
206	4hpro---LT[r]	trans-4-Hydroxy-L-proline
207	4izp[c]	4-Imidazolone-5-propanoate
208	4mlacac[c]	4-Maleylacetoacetate
209	4mop[c]	4-Methyl-2-oxopentanoate
210	4mop[m]	4-Methyl-2-oxopentanoate
211	4mptnl[m]	4-Methylpentanal
212	4mtolbutamide[c]	4 hydroxy tolbutamide
213	4mtolbutamide[e]	4 hydroxy tolbutamide
214	4mzym-int1[r]	4-Methylzymosterol intermediate 1
215	4mzym-int2[r]	4-Methylzymosterol intermediate 2
216	4nph[c]	4-Nitrophenol
217	4nph[e]	4-Nitrophenol
218	4nphsf[c]	4-Nitrophenyl sulfate
219	4nphsf[e]	4-Nitrophenyl sulfate
220	4ppan[c]	D-4-Phosphopantothenate
221	4ppan[m]	D-4-Phosphopantothenate
222	4ppcys[c]	N-((R)-4-Phosphopantothenoyl)-L-cysteine
223	4pyrdx[c]	4-Pyridoxate
224	4pyrdx[e]	4-Pyridoxate
225	4tmeabut[c]	4-Trimethylammoniobutanal
226	4tmeabut[m]	4-Trimethylammoniobutanal
227	4tmeabutn[c]	4-Trimethylammoniobutanoate
228	56dihindlcrbxlt[c]	5,6-Dihydroxyindole-2-carboxylate
229	56dthm[c]	5,6-Dihydrothymine
230	56dura[c]	5,6-dihydrouracil
231	5HPET[c]	5-Hydroperoxy-6-trans-8,11,14-cis-eicosatetraenoate
232	5a2opntn[x]	5-Amino-2-oxopentanoate
233	5adtststerone[c]	5alpha-Dihydrotestosterone
234	5adtststerone[e]	5alpha-Dihydrotestosterone
235	5adtststerone[r]	5alpha-Dihydrotestosterone
236	5adtststeroneglc[c]	5alpha-Dihydrotestosterone glucuronide
237	5adtststeroneglc[e]	5alpha-Dihydrotestosterone glucuronide
238	5adtststeroneglc[r]	5alpha-Dihydrotestosterone glucuronide
239	5adtststerones[c]	5alpha-Dihydrotestosterone sulfate
240	5adtststerones[e]	5alpha-Dihydrotestosterone sulfate
241	5aizc[c]	5-amino-1-(5-phospho-D-ribosyl)imidazole-4-carboxylate
242	5aop[c]	5-Amino-4-oxopentanoate
243	5aop[m]	5-Amino-4-oxopentanoate
244	5dhf[c]	pentaglutamyl folate (DHF)
245	5dhf[e]	pentaglutamyl folate (DHF)
246	5dhf[l]	pentaglutamyl folate (DHF)
247	5dhf[m]	pentaglutamyl folate (DHF)
248	5dpmev[x]	(R)-5-Diphosphomevalonate
249	5forthf[c]	5-Formiminotetrahydrofolate
250	5fthf[c]	5-Formyltetrahydrofolate
251	5fthf[e]	5-Formyltetrahydrofolate
252	5g2oxpt[x]	5-Guanidino-2-oxopentanoate
253	5homeprazole[c]	5 hydroxy omeprazole
254	5homeprazole[e]	5 hydroxy omeprazole
255	5hoxindact[c]	5-Hydroxyindoleacetaldehyde
256	5hoxindact[m]	5-Hydroxyindoleacetaldehyde
257	5hoxindoa[c]	5-Hydroxyindoleacetate
258	5hoxindoa[m]	5-Hydroxyindoleacetate
259	5hoxnfkyn[c]	5-Hydroxy-N-formylkynurenine
260	5htrp[c]	5-Hydroxy-L-tryptophan
261	5htrp[e]	5-Hydroxy-L-tryptophan
262	5hxkyn[c]	5-Hydroxykynurenine
263	5hxkynam[c]	5-Hydroxykynurenamine
264	5mdr1p[c]	5-Methylthio-5-deoxy-D-ribose 1-phosphate
265	5mdru1p[c]	5-Methylthio-5-deoxy-D-ribulose 1-phosphate
266	5moxact[c]	5-Methoxyindoleacetate
267	5mta[c]	5-Methylthioadenosine
268	5mthf[c]	5-Methyltetrahydrofolate
269	5mthf[e]	5-Methyltetrahydrofolate
270	5oxpro[c]	5-Oxoproline
271	5pmev[x]	(R)-5-Phosphomevalonate
272	5thf[c]	pentaglutamyl folate (THF)
273	5thf[e]	pentaglutamyl folate (THF)
274	5thf[l]	pentaglutamyl folate (THF)
275	5thf[m]	pentaglutamyl folate (THF)
276	6a2ohxnt[x]	6-Amino-2-oxohexanoate
277	6dhf[c]	haxglutamyl folate (DHF)
278	6dhf[e]	haxglutamyl folate (DHF)
279	6dhf[l]	haxglutamyl folate (DHF)
280	6dhf[m]	haxglutamyl folate (DHF)
281	6hoxmelatn[c]	6-Hydroxymelatonin
282	6htststerone[c]	6 beta hydroxy testosterone
283	6htststerone[e]	6 beta hydroxy testosterone
284	6htststerone[r]	6 beta hydroxy testosterone
285	6pgc[c]	6-Phospho-D-gluconate
286	6pgc[r]	6-Phospho-D-gluconate
287	6pgl[c]	6-phospho-D-glucono-1,5-lactone
288	6pgl[r]	6-phospho-D-glucono-1,5-lactone
289	6pthp[c]	6-Pyruvoyl-5,6,7,8-tetrahydropterin
290	6pthp[n]	6-Pyruvoyl-5,6,7,8-tetrahydropterin
291	6thf[c]	hexaglutamyl folate (THF)
292	6thf[e]	hexaglutamyl folate (THF)
293	6thf[l]	hexaglutamyl folate (THF)
294	6thf[m]	hexaglutamyl folate (THF)
295	7dhchsterol[c]	7-Dehydrocholesterol
296	7dhchsterol[r]	7-Dehydrocholesterol
297	7dhf[c]	heptaglutamyl folate (DHF)
298	7dhf[e]	heptaglutamyl folate (DHF)
299	7dhf[l]	heptaglutamyl folate (DHF)
300	7dhf[m]	heptaglutamyl folate (DHF)
301	7thf[c]	heptaglutamyl folate (THF)
302	7thf[e]	heptaglutamyl folate (THF)
303	7thf[l]	heptaglutamyl folate (THF)
304	7thf[m]	heptaglutamyl folate (THF)
305	9---cis---retfa[c]	fatty acid 9-cis-retinol
306	9---cis---retfa[e]	fatty acid 9-cis-retinol
307	ACP[c]	acyl carrier protein
308	ACP[m]	acyl carrier protein
309	Asn---X---Ser-FSLASH-Thr[l]	protein-linked asparagine residue (N-glycosylation site)
310	Asn---X---Ser-FSLASH-Thr[r]	protein-linked asparagine residue (N-glycosylation site)
311	L2aadp6sa[c]	L-2-Aminoadipate 6-semialdehyde
312	L2aadp6sa[m]	L-2-Aminoadipate 6-semialdehyde
313	L2aadp[c]	L-2-Aminoadipate
314	L2aadp[m]	L-2-Aminoadipate
315	L---dpchrm[c]	L-Dopachrome
316	Lcyst[c]	L-Cysteate
317	Lcyst[m]	L-Cysteate
318	Lcystin[c]	L-Cystine
319	Lcystin[e]	L-Cystine
320	Lfmkynr[c]	L-Formylkynurenine
321	Lkynr[c]	L-Kynurenine
322	Lpipecol[x]	L-Pipecolate
323	Nacasp[c]	N-Acetyl-L-aspartate
324	Nacasp[m]	N-Acetyl-L-aspartate
325	Nacsertn[c]	N-Acetylserotonin
326	Ndmelys[n]	Protein N6,N6-dimethyl-L-lysine
327	Nmelys[n]	Histone N6-methyl-L-lysine
328	Ntmelys[n]	Protein N6,N6,N6-trimethyl-L-lysine
329	Ntmelys[r]	Protein N6,N6,N6-trimethyl-L-lysine
330	R1coa-hs[c]	R group 1 Coenzyme A homo sapiens
331	R1coa-hs[r]	R group 1 Coenzyme A homo sapiens
332	R2coa-hs[c]	R group 2 Coenzyme A homo sapiens
333	R2coa-hs[r]	R group 2 Coenzyme A homo sapiens
334	R3coa-hs[c]	R group 3 Coenzyme A homo sapiens
335	R4coa-hs[c]	R group 4 Coenzyme A homo sapiens
336	R5coa-hs[c]	R group 5 Coenzyme A homo sapiens
337	R6coa-hs[c]	R group 6 Coenzyme A homo sapiens
338	Rtotal2[c]	R total 2 position
339	Rtotal2[e]	R total 2 position
340	Rtotal2coa[c]	R total 2 coenzyme A
341	Rtotal2coa[m]	R total 2 coenzyme A
342	Rtotal2crn[c]	R total 2 carnitine
343	Rtotal2crn[m]	R total 2 carnitine
344	Rtotal3[c]	R total 3 position
345	Rtotal3[e]	R total 3 position
346	Rtotal3coa[c]	R total 3 Coenzyme A
347	Rtotal3coa[m]	R total 3 Coenzyme A
348	Rtotal3crn[c]	R total 3 carnitine
349	Rtotal3crn[m]	R total 3 carnitine
350	Rtotal[c]	R total
351	Rtotal[e]	R total
352	Rtotal[l]	R total
353	Rtotal[x]	R total
354	Rtotalcoa[c]	R total Coenzyme A
355	Rtotalcoa[m]	R total Coenzyme A
356	Rtotalcoa[x]	R total Coenzyme A
357	Rtotalcrn[c]	R total carnitine
358	Rtotalcrn[m]	R total carnitine
359	Ser---Gly-FSLASH-Ala---X---Gly[l]	protein-linked serine residue (glycosaminoglycan attachment site)
360	Ser---Gly-FSLASH-Ala---X---Gly[r]	protein-linked serine residue (glycosaminoglycan attachment site)
361	Ser-FSLASH-Thr[g]	protein-linked serine or threonine residue (O-glycosylation site)
362	Ser-FSLASH-Thr[l]	protein-linked serine or threonine residue (O-glycosylation site)
363	Sfglutth[c]	S-Formylglutathione
364	Ssq23epx[r]	(S)-Squalene-2,3-epoxide
365	T4hcinnm[c]	trans-4-Hydroxycinnamate
366	T4hcinnm[m]	trans-4-Hydroxycinnamate
367	T-antigen[g]	T antigen (core 1)
368	Tn-antigen[g]	Tn antigen
369	Tn-antigen[l]	Tn antigen
370	Tyr---ggn[c]	Tyr-194 of apo-glycogenin protein (primer for glycogen synthesis)
371	Tyr---ggn[e]	Tyr-194 of apo-glycogenin protein (primer for glycogen synthesis)
372	aacoa[c]	Acetoacetyl-CoA
373	aacoa[m]	Acetoacetyl-CoA
374	aacoa[x]	Acetoacetyl-CoA
375	aact[c]	Aminoacetone
376	aact[m]	Aminoacetone
377	abt[c]	L-Arabinitol
378	abt[e]	L-Arabinitol
379	acACP[c]	Acetyl-ACP
380	ac[c]	Acetate
381	ac[e]	Acetate
382	ac[g]	Acetate
383	ac[m]	Acetate
384	acac[c]	Acetoacetate
385	acac[e]	Acetoacetate
386	acac[m]	Acetoacetate
387	acac[x]	Acetoacetate
388	acald[c]	Acetaldehyde
389	acald[e]	Acetaldehyde
390	acald[m]	Acetaldehyde
391	acald[r]	Acetaldehyde
392	acald[x]	Acetaldehyde
393	accoa[c]	Acetyl-CoA
394	accoa[g]	Acetyl-CoA
395	accoa[m]	Acetyl-CoA
396	accoa[n]	Acetyl-CoA
397	accoa[r]	Acetyl-CoA
398	accoa[x]	Acetyl-CoA
399	acetol[c]	Acetol
400	acetone[c]	Acetone
401	acetone[e]	Acetone
402	acetone[m]	Acetone
403	acg5p[m]	N-Acetyl-L-glutamyl 5-phosphate
404	acg5sa[m]	N-Acetyl-L-glutamate 5-semialdehyde
405	acgagbside-hs[c]	alpha GalNAc globoside (homo sapiens)
406	acgagbside-hs[g]	alpha GalNAc globoside (homo sapiens)
407	acgagbside-hs[l]	alpha GalNAc globoside (homo sapiens)
408	acgal1p[c]	N-Acetyl-D-galactosamine 1-phosphate
409	acgal[c]	N-Acetyl-D-galactosamine
410	acgal[g]	N-Acetyl-D-galactosamine
411	acgal[l]	N-Acetyl-D-galactosamine
412	acgalfuc12gal14acglcgalgluside-hs[g]	(Gal)2 (GalNAc)1 (Glc)1 (GlcNAc)1 (LFuc)1 (Cer)1
413	acgalfucgalacgalfuc12gal14acglcgalgluside-hs[c]	Type IIIA glycolipid
414	acgalfucgalacgalfuc12gal14acglcgalgluside-hs[e]	Type IIIA glycolipid
415	acgalfucgalacgalfuc12gal14acglcgalgluside-hs[g]	Type IIIA glycolipid
416	acgalfucgalacgalfucgalacglcgal14acglcgalgluside-hs[c]	Type IIIAb
417	acgalfucgalacgalfucgalacglcgal14acglcgalgluside-hs[e]	Type IIIAb
418	acgalfucgalacgalfucgalacglcgal14acglcgalgluside-hs[g]	Type IIIAb
419	acgalfucgalacglcgal14acglcgalgluside-hs[g]	(Gal)3 (GalNAc)1 (Glc)1 (GlcNAc)2 (LFuc)1 (Cer)1
420	acgalfucgalacglcgalgluside-hs[g]	Type IA glycolipid
421	acgam1p[c]	N-Acetyl-D-glucosamine 1-phosphate
422	acgam6p[c]	N-Acetyl-D-glucosamine 6-phosphate
423	acgam[c]	N-Acetyl-D-glucosamine
424	acgam[e]	N-Acetyl-D-glucosamine
425	acgam[l]	N-Acetyl-D-glucosamine
426	acgbgbside-hs[c]	beta GalNAc globoside (homo sapiens)
427	acgbgbside-hs[g]	beta GalNAc globoside (homo sapiens)
428	acgbgbside-hs[l]	beta GalNAc globoside (homo sapiens)
429	acglc13galacglcgal14acglcgalgluside-hs[g]	nLc7Cer
430	acglcgal14acglcgalgluside-hs[g]	nLc5Cer
431	acglcgalacglcgal14acglcgalgluside-hs[g]	(Gal)3 (Glc)1 (GlcNAc)3 (Cer)1
432	acglcgalgbside-hs[g]	GlcNAc-Gal globoside (homo sapiens)
433	acglcgalgluside-hs[g]	(Gal)1 (Glc)1 (GlcNAc)1 (Cer)1
434	acglu[m]	N-Acetyl-L-glutamate
435	acgpail-hs[c]	N-Acetyl-D-glucosaminylphosphatidylinositol
436	ach[c]	Acetylcholine
437	ach[e]	Acetylcholine
438	ach[n]	Acetylcholine
439	acmana[c]	N-Acetyl-D-mannosamine
440	acmanap[c]	N-Acetyl-D-mannosamine 6-phosphate
441	acn13acngalgbside-hs[c]	sialyl (1,3) sialyl (2,6) galactosylgloboside (homo sapiens)
442	acn13acngalgbside-hs[e]	sialyl (1,3) sialyl (2,6) galactosylgloboside (homo sapiens)
443	acn13acngalgbside-hs[g]	sialyl (1,3) sialyl (2,6) galactosylgloboside (homo sapiens)
444	acn23acngalgbside-hs[c]	sialyl (2,3) sialyl (2,6) galactosylgloboside (homo sapiens)
445	acn23acngalgbside-hs[e]	sialyl (2,3) sialyl (2,6) galactosylgloboside (homo sapiens)
446	acn23acngalgbside-hs[g]	sialyl (2,3) sialyl (2,6) galactosylgloboside (homo sapiens)
447	acnacngal14acglcgalgluside-hs[c]	3,8-LD1
448	acnacngal14acglcgalgluside-hs[e]	3,8-LD1
449	acnacngal14acglcgalgluside-hs[g]	3,8-LD1
450	acnacngalgbside-hs[c]	disialyl galactosylgloboside (homo sapiens)
451	acnacngalgbside-hs[e]	disialyl galactosylgloboside (homo sapiens)
452	acnacngalgbside-hs[g]	disialyl galactosylgloboside (homo sapiens)
453	acnam[c]	N-Acetylneuraminate
454	acnam[l]	N-Acetylneuraminate
455	acnam[n]	N-Acetylneuraminate
456	acnamp[c]	N-Acetylneuraminate 9-phosphate
457	acngal14acglcgalgluside-hs[g]	Sialyl-3-paragloboside
458	acngalacglcgal14acglcgalgluside-hs[c]	VI3NeuAc-nLc6Cer
459	acngalacglcgal14acglcgalgluside-hs[e]	VI3NeuAc-nLc6Cer
460	acngalacglcgal14acglcgalgluside-hs[g]	VI3NeuAc-nLc6Cer
461	acngalacglcgalgluside-hs[g]	(Gal)3 (Glc)1 (GlcNAc)1 (Cer)1
462	acngalgbside-hs[g]	sialyl galactosylgloboside (homo sapiens)
463	acorn[c]	N2-Acetyl-L-ornithine
464	acrn[c]	O-Acetylcarnitine
465	acrn[m]	O-Acetylcarnitine
466	acrn[r]	O-Acetylcarnitine
467	acrn[x]	O-Acetylcarnitine
468	ade[c]	Adenine
469	ade[e]	Adenine
470	ade[l]	Adenine
471	adhap-hs[c]	acyl-dihydroxyacetone phosphate
472	adhap-hs[x]	acyl-dihydroxyacetone phosphate
473	adn[c]	Adenosine
474	adn[e]	Adenosine
475	adn[l]	Adenosine
476	adn[m]	Adenosine
477	adocbl[m]	Adenosylcobalamin
478	adp[c]	ADP
479	adp[e]	ADP
480	adp[m]	ADP
481	adp[n]	ADP
482	adp[r]	ADP
483	adp[x]	ADP
484	adpglc[c]	ADPglucose
485	adpman[c]	ADPmannose
486	adprbp[c]	ADPribose 2-phosphate
487	adprbp[e]	ADPribose 2-phosphate
488	adprib[c]	ADPribose
489	adprib[e]	ADPribose
490	adprib[m]	ADPribose
491	adrn[c]	adrenic acid
492	adrn[e]	adrenic acid
493	adrn[x]	adrenic acid
494	adrncoa[c]	adrenyl coenzyme A
495	adrncoa[m]	adrenyl coenzyme A
496	adrncoa[x]	adrenyl coenzyme A
497	adrncrn[c]	Adrenyl carnitine
498	adrncrn[m]	Adrenyl carnitine
499	adrnl[c]	Adrenaline
500	adrnl[e]	Adrenaline
501	adsel[c]	Adenylylselenate
502	aflatoxin[c]	aflatoxin B1
503	aflatoxin[e]	aflatoxin B1
504	agm[m]	Agmatine
505	ahandrostan[r]	3alpha-Hydroxy-5beta-androstan-17-one
506	ahandrostanglc[c]	Etiocholan-3alpha-ol-17-one 3-glucuronide
507	ahandrostanglc[e]	Etiocholan-3alpha-ol-17-one 3-glucuronide
508	ahandrostanglc[r]	Etiocholan-3alpha-ol-17-one 3-glucuronide
509	ahcys[c]	S-Adenosyl-L-homocysteine
510	ahcys[m]	S-Adenosyl-L-homocysteine
511	ahcys[n]	S-Adenosyl-L-homocysteine
512	ahcys[r]	S-Adenosyl-L-homocysteine
513	ahdt[c]	2-Amino-4-hydroxy-6-(erythro-1,2,3-trihydroxypropyl)dihydropteridine triphosphate
514	ahdt[n]	2-Amino-4-hydroxy-6-(erythro-1,2,3-trihydroxypropyl)dihydropteridine triphosphate
515	aicar[c]	5-Amino-1-(5-Phospho-D-ribosyl)imidazole-4-carboxamide
516	air[c]	5-amino-1-(5-phospho-D-ribosyl)imidazole
517	ak2g-hs[c]	1-alkyl 2-acylglycerol
518	ak2gchol-hs[c]	1-alkyl 2-acylglycerol 3-phosphocholine
519	ak2gp-hs[c]	1-alkyl 2-acylglycerol 3-phosphate
520	ak2gpe-hs[c]	1-alkyl 2-acylglycerol 3-phosphoethanolamine
521	ak2lgchol-hs[c]	1-alkyl 2-lysoglycerol 3-phosphocholine
522	ak2lgchol-hs[e]	1-alkyl 2-lysoglycerol 3-phosphocholine
523	akdhap-hs[c]	1-alkyldihydroxyacetone phosphate
524	akdhap-hs[x]	1-alkyldihydroxyacetone phosphate
525	akg[c]	2-Oxoglutarate
526	akg[e]	2-Oxoglutarate
527	akg[m]	2-Oxoglutarate
528	akg[r]	2-Oxoglutarate
529	akg[x]	2-Oxoglutarate
530	akgp-hs[c]	1-alkylglycerol 3-phosphate (homo sapiens)
531	ala---B[c]	beta-Alanine
532	ala---B[e]	beta-Alanine
533	ala---B[m]	beta-Alanine
534	ala---D[c]	D-Alanine
535	ala---D[e]	D-Alanine
536	ala---D[l]	D-Alanine
537	ala---D[x]	D-Alanine
538	ala---L[c]	L-Alanine
539	ala---L[e]	L-Alanine
540	ala---L[l]	L-Alanine
541	ala---L[m]	L-Alanine
542	ala---L[x]	L-Alanine
543	aldstrn[c]	Aldosterone
544	aldstrn[e]	Aldosterone
545	aldstrn[m]	Aldosterone
546	alkylR1oh[x]	hydroxy alkyl chain
547	alpa-hs[c]	lysophosphatidic acid (homo sapiens)
548	alpa-hs[m]	lysophosphatidic acid (homo sapiens)
549	alpam[m]	S-aminomethyldihydrolipoamide
550	alpro[m]	S-Aminomethyldihydrolipoylprotein
551	am6sa[c]	2-Aminomuconate 6-semialdehyde
552	amet[c]	S-Adenosyl-L-methionine
553	amet[m]	S-Adenosyl-L-methionine
554	amet[n]	S-Adenosyl-L-methionine
555	amet[r]	S-Adenosyl-L-methionine
556	ametam[c]	S-Adenosylmethioninamine
557	amp[c]	AMP
558	amp[e]	AMP
559	amp[g]	AMP
560	amp[l]	AMP
561	amp[m]	AMP
562	amp[r]	AMP
563	amp[x]	AMP
564	amuco[c]	2-Aminomuconate
565	andrstandn[r]	androstanedione
566	andrstndn[r]	Androstenedione
567	andrstrn[c]	Androsterone
568	andrstrn[e]	Androsterone
569	andrstrn[r]	Androsterone
570	andrstrnglc[c]	androsterone glucuronide
571	andrstrnglc[e]	androsterone glucuronide
572	andrstrnglc[r]	androsterone glucuronide
573	anth[c]	Anthranilate
574	antipyrene[c]	antipyrene
575	antipyrene[e]	antipyrene
576	ap4a[c]	P1,P4-Bis(5-adenosyl) tetraphosphate
577	apnnox[c]	alpha-Pinene-oxide
578	apnnox[e]	alpha-Pinene-oxide
579	apoC---Lys-btn[c]	Holocarboxylase (biotin covalent bound to Lys residue of apoC)
580	apoC---Lys-btn[m]	Holocarboxylase (biotin covalent bound to Lys residue of apoC)
581	apoC---Lys[c]	Apocarboxylase (Lys residue)
582	apoC---Lys[m]	Apocarboxylase (Lys residue)
583	apoC[c]	Apocarboxlase (no lys residue)
584	apoC[m]	Apocarboxlase (no lys residue)
585	appnn[c]	(+)-alpha-Pinene
586	appnn[e]	(+)-alpha-Pinene
587	aprgstrn[c]	20alpha-Hydroxyprogesterone
588	aprgstrn[e]	20alpha-Hydroxyprogesterone
589	aprut[c]	N-Acetylputrescine
590	aps[c]	Adenosine 5-phosphosulfate
591	aqcobal[c]	Aquacob(III)alamin
592	aqcobal[e]	Aquacob(III)alamin
593	arab---L[c]	L-Arabinose
594	arab---L[e]	L-Arabinose
595	arach[c]	Arachidic acid
596	arach[e]	Arachidic acid
597	arachcoa[c]	arachidyl coenzyme A
598	arachcoa[m]	arachidyl coenzyme A
599	arachcoa[x]	arachidyl coenzyme A
600	arachcrn[c]	arachidyl carnitine
601	arachcrn[m]	arachidyl carnitine
602	arachd[c]	arachidonic acid
603	arachd[e]	arachidonic acid
604	arachd[r]	arachidonic acid
605	arachdcoa[c]	C20:4-CoA
606	arachdcoa[m]	C20:4-CoA
607	arachdcoa[x]	C20:4-CoA
608	arachdcrn[c]	C20:4 carnitine
609	arachdcrn[m]	C20:4 carnitine
610	arg---D[x]	D-Arginine
611	arg---L[c]	L-Arginine
612	arg---L[e]	L-Arginine
613	arg---L[m]	L-Arginine
614	argsuc[c]	N(omega)-(L-Arginino)succinate
615	ascb---L[c]	L-Ascorbate
616	ascb---L[e]	L-Ascorbate
617	asn---L[c]	L-Asparagine
618	asn---L[e]	L-Asparagine
619	asn---L[m]	L-Asparagine
620	asp---D[c]	D-Aspartate
621	asp---D[e]	D-Aspartate
622	asp---D[x]	D-Aspartate
623	asp---L[c]	L-Aspartate
624	asp---L[e]	L-Aspartate
625	asp---L[m]	L-Aspartate
626	atp[c]	ATP
627	atp[e]	ATP
628	atp[m]	ATP
629	atp[n]	ATP
630	atp[r]	ATP
631	atp[x]	ATP
632	avite1[c]	alpha-Tocopherol
633	avite1[e]	alpha-Tocopherol
634	avite2[c]	alpha-Tocotrienol
635	avite2[e]	alpha-Tocotrienol
636	b2coa[m]	Crotonoyl-CoA
637	b2coa[x]	Crotonoyl-CoA
638	bamppald[c]	beta-Aminopropion aldehyde
639	bamppald[m]	beta-Aminopropion aldehyde
640	bdg2hc[c]	cis-beta-D-Glucosyl-2-hydroxycinnamate
641	betald[c]	Betaine aldehyde
642	betald[m]	Betaine aldehyde
643	bhb[c]	(R)-3-Hydroxybutanoate
644	bhb[e]	(R)-3-Hydroxybutanoate
645	bhb[m]	(R)-3-Hydroxybutanoate
646	bildglcur[c]	Bilirubin beta-diglucuronide
647	bildglcur[e]	Bilirubin beta-diglucuronide
648	bildglcur[r]	Bilirubin beta-diglucuronide
649	bilglcur[c]	Bilirubin monoglucuronide
650	bilglcur[e]	Bilirubin monoglucuronide
651	bilglcur[r]	Bilirubin monoglucuronide
652	bilirub[c]	Bilirubin
653	bilirub[e]	Bilirubin
654	bilirub[r]	Bilirubin
655	biliverd[c]	Biliverdin
656	biocyt[c]	Biocytin
657	biocyt[e]	Biocytin
658	biocyt[m]	Biocytin
659	biocyt[n]	Biocytin
660	btamp[c]	Biotinyl-5-AMP
661	btamp[m]	Biotinyl-5-AMP
662	btcoa[m]	Butanoyl-CoA
663	btn[c]	Biotin
664	btn[e]	Biotin
665	btn[m]	Biotin
666	btn[n]	Biotin
667	but[c]	Butyrate (n-C4:0)
668	but[e]	Butyrate (n-C4:0)
669	but[m]	Butyrate (n-C4:0)
670	bvite[c]	beta-tocopherol
671	bvite[e]	beta-tocopherol
672	bz[c]	Benzoate
673	bz[e]	Benzoate
674	bz[r]	Benzoate
675	c226coa[c]	cervonyl coenzyme A
676	c226coa[m]	cervonyl coenzyme A
677	c226coa[x]	cervonyl coenzyme A
678	c226crn[c]	cervonyl carnitine
679	c226crn[m]	cervonyl carnitine
680	c2m26dcoa[m]	cis-2-Methyl-5-isopropylhexa-2,5-dienoyl-CoA
681	c2m26dcoa[x]	cis-2-Methyl-5-isopropylhexa-2,5-dienoyl-CoA
682	ca2[c]	Calcium
683	ca2[e]	Calcium
684	cala[c]	N-Carbamoyl-beta-alanine
685	camp[c]	cAMP
686	camp[e]	cAMP
687	camp[g]	cAMP
688	carn[c]	L-Carnosine
689	caro[c]	beta-Carotene
690	caro[e]	beta-Carotene
691	carveol[c]	(E)-carveol
692	carveol[e]	(E)-carveol
693	cbasp[c]	N-Carbamoyl-L-aspartate
694	cbl1[m]	Cob(I)alamin
695	cbl2[c]	Cob(II)alamin
696	cbl2[m]	Cob(II)alamin
697	cbp[c]	Carbamoyl phosphate
698	cbp[m]	Carbamoyl phosphate
699	cbp[r]	Carbamoyl phosphate
700	cca-d3[c]	Calcitroic acid (D3)
701	cca-d3[e]	Calcitroic acid (D3)
702	cca-d3[m]	Calcitroic acid (D3)
703	cdp[c]	CDP
704	cdp[m]	CDP
705	cdp[n]	CDP
706	cdpchol[c]	CDPcholine
707	cdpdag-hs[c]	CDP diacylglycerol (homo sapiens)
708	cdpdag-hs[m]	CDP diacylglycerol (homo sapiens)
709	cdpea[c]	CDPethanolamine
710	cgly[c]	Cys-Gly
711	cgly[e]	Cys-Gly
712	chito2pdol-L[c]	N,N-Diacetylchitobiosyldiphosphodolichol, human liver homolog
713	chito2pdol-U[c]	N,N-Diacetylchitobiosyldiphosphodolichol, human uterine homolog
714	chlstol[r]	Cholesta-7,24-dien-3beta-ol
715	chol[c]	Choline
716	chol[e]	Choline
717	chol[g]	Choline
718	chol[m]	Choline
719	chol[n]	Choline
720	chol[r]	Choline
721	cholate[c]	Cholate
722	cholate[e]	Cholate
723	cholcoa[x]	Choloyl-CoA
724	cholcoads[x]	3alpha,7alpha,12alpha-Trihydroxy-5beta-cholest-24-enoyl-CoA
725	cholcoaone[x]	3alpha,7alpha,12alpha-Trihydroxy-5beta-24-oxocholestanoyl-CoA
726	cholcoar[r]	3alpha,7alpha,12alpha-Trihydroxy-5beta-cholestanoyl-CoA
727	cholcoar[x]	3alpha,7alpha,12alpha-Trihydroxy-5beta-cholestanoyl-CoA
728	cholcoas[r]	3alpha,7alpha,12alpha-Trihydroxy-5beta-cholestanoyl-CoA(S)
729	cholcoas[x]	3alpha,7alpha,12alpha-Trihydroxy-5beta-cholestanoyl-CoA(S)
730	cholp[c]	Choline phosphate
731	cholp[g]	Choline phosphate
732	cholp[l]	Choline phosphate
733	chsterol[c]	Cholesterol
734	chsterol[e]	Cholesterol
735	chsterol[g]	Cholesterol
736	chsterol[l]	Cholesterol
737	chsterol[m]	Cholesterol
738	chsterol[r]	Cholesterol
739	chsterols[c]	cholesterol sulfate
740	chsterols[r]	cholesterol sulfate
741	chtn[c]	chitin
742	chtn[e]	chitin
743	cit[c]	Citrate
744	cit[e]	Citrate
745	cit[m]	Citrate
746	citmcoa---L[m]	L-Citramalyl-CoA
747	citr---L[c]	L-Citrulline
748	citr---L[m]	L-Citrulline
749	cl[c]	Chloride
750	cl[e]	Chloride
751	clpn-hs[c]	cardiolipin (homo sapiens)
752	clpnd[c]	clupanodonic acid
753	clpnd[e]	clupanodonic acid
754	clpndcoa[c]	clupanodonyl CoA
755	clpndcoa[m]	clupanodonyl CoA
756	clpndcoa[x]	clupanodonyl CoA
757	clpndcrn[c]	clupanodonyl carnitine
758	clpndcrn[m]	clupanodonyl carnitine
759	cmp2amep[c]	CMP-2-aminoethylphosphonate
760	cmp[c]	CMP
761	cmp[e]	CMP
762	cmp[g]	CMP
763	cmp[l]	CMP
764	cmp[m]	CMP
765	cmp[n]	CMP
766	cmpacna[c]	CMP-N-acetylneuraminate
767	cmpacna[g]	CMP-N-acetylneuraminate
768	cmpacna[n]	CMP-N-acetylneuraminate
769	cmpntm2amep[c]	CMP-N-trimethyl-2-aminoethylphosphonate
770	cmusa[c]	2-Amino-3-carboxymuconate semialdehyde
771	co2[c]	CO2
772	co2[e]	CO2
773	co2[g]	CO2
774	co2[m]	CO2
775	co2[n]	CO2
776	co2[r]	CO2
777	co2[x]	CO2
778	co[c]	Carbon monoxide
779	co[e]	Carbon monoxide
780	coa[c]	Coenzyme A
781	coa[g]	Coenzyme A
782	coa[l]	Coenzyme A
783	coa[m]	Coenzyme A
784	coa[n]	Coenzyme A
785	coa[r]	Coenzyme A
786	coa[x]	Coenzyme A
787	coke[r]	cocaine
788	core2[g]	Core 2
789	core3[g]	Core 3
790	core4[g]	Core 4
791	core5[g]	Core 5
792	core6[g]	Core 6
793	core6[l]	Core 6
794	core7[g]	Core 7
795	core8[g]	Core 8
796	cortsn[r]	Cortisone
797	coucoa[m]	p-coumaroyl-CoA
798	coumarin[c]	coumarin
799	coumarin[e]	coumarin
800	cpppg3[c]	Coproporphyrinogen III
801	creat[c]	Creatine
802	creat[e]	Creatine
803	creat[m]	Creatine
804	crm-hs[c]	ceramide (homo sapiens)
805	crm-hs[g]	ceramide (homo sapiens)
806	crm-hs[l]	ceramide (homo sapiens)
807	crm-hs[r]	ceramide (homo sapiens)
808	crmp-hs[c]	Ceramide 1-phosphate
809	crmp-hs[e]	Ceramide 1-phosphate
810	crn[c]	L-Carnitine
811	crn[e]	L-Carnitine
812	crn[m]	L-Carnitine
813	crn[r]	L-Carnitine
814	crn[x]	L-Carnitine
815	crtn[c]	Creatinine
816	crtsl[c]	Cortisol
817	crtsl[m]	Cortisol
818	crtsl[r]	Cortisol
819	crtstrn[c]	Corticosterone
820	crtstrn[m]	Corticosterone
821	crtstrn[r]	Corticosterone
822	crvnc[c]	cervonic acid, C22:6 n-3
823	crvnc[e]	cervonic acid, C22:6 n-3
824	cs-COMMA-hs-linkage[g]	chondroitin sulfate/heparan sulfate linkage region (GlcA-(Gal)2-Xyl-L-Ser (protein))
825	cs-a-COMMA-b-COMMA-e-pre1[g]	chondroitin sulfate A (GalNAc4S-GlcA), B (IdoA2S-GalNAc4S), and E (GalNAc4,6diS-GlcA), precursor 1
826	cs-a-COMMA-b-pre2[g]	chondroitin sulfate A (GalNAc4S-GlcA) and B (IdoA2S-GalNAc4S), precursor 2
827	cs-a-COMMA-b-pre3[g]	chondroitin sulfate A (GalNAc4S-GlcA) and B (IdoA2S-GalNAc4S), precursor 3
828	cs-a-deg1[l]	chondroitin sulfate A (GalNAc4S-GlcA), degradation product 1
829	cs-a-deg2[l]	chondroitin sulfate A (GalNAc4S-GlcA), degradation product 2
830	cs-a-deg3[l]	chondroitin sulfate A (GalNAc4S-GlcA), degradation product 3
831	cs-a-deg4[l]	chondroitin sulfate A (GalNAc4S-GlcA), degradation product 4
832	cs-a-deg5[l]	chondroitin sulfate A (GalNAc4S-GlcA), degradation product 5
833	cs-a[l]	chondroitin sulfate A (GalNAc4S-GlcA), free chain
834	cs-b-deg1[l]	chondroitin sulfate B / dermatan sulfate (IdoA2S-GalNAc4S), degradation product 1
835	cs-b-deg2[l]	chondroitin sulfate B / dermatan sulfate (IdoA2S-GalNAc4S), degradation product 2
836	cs-b-deg3[l]	chondroitin sulfate B / dermatan sulfate (IdoA2S-GalNAc4S), degradation product 3
837	cs-b[l]	chondroitin sulfate B / dermatan sulfate (IdoA2S-GalNAc4S), free chain
838	cs-b-pre4[g]	chondroitin sulfate B (IdoA2S-GalNAc4S), precursor 4
839	cs-b-pre5[g]	chondroitin sulfate B (IdoA2S-GalNAc4s), precursor 5
840	cs-c-COMMA-d-COMMA-e-pre1[g]	chondroitin sulfate C (GalNAc6S-GlcA) and D (GlcNAc6S-GlcA2S), precursor 1
841	cs-c-deg1[l]	chondroitin sulfate C (GalNAc6S-GlcA), degradation product 1
842	cs-c-deg2[l]	chondroitin sulfate C (GalNAc6S-GlcA), degradation product 2
843	cs-c-deg3[l]	chondroitin sulfate C (GalNAc6S-GlcA), degradation product 3
844	cs-c-deg4[l]	chondroitin sulfate C (GalNAc6S-GlcA), degradation product 4
845	cs-c-deg5[l]	chondroitin sulfate C (GalNAc6S-GlcA), degradation product 5
846	cs-c[l]	chondroitin sulfate C (GalNAc6S-GlcA), free chain
847	cs-c-pre2[g]	chondroitin sulfate C (GalNAc6S-GlcA), precursor 2
848	cs-c-pre3[g]	chondroitin sulfate C (GalNAc6S-GlcA), precursor 3
849	cs-d-deg1[l]	chondroitin sulfate D (GlcNAc6S-GlcA2S), degradation product 1
850	cs-d-deg2[l]	chondroitin sulfate D (GlcNAc6S-GlcA2S), degradation product 2
851	cs-d-deg3[l]	chondroitin sulfate D (GlcNAc6S-GlcA2S), degradation product 3
852	cs-d-deg4[l]	chondroitin sulfate D (GlcNAc6S-GlcA2S), degradation product 4
853	cs-d-deg5[l]	chondroitin sulfate D (GlcNAc6S-GlcA2S), degradation product 5
854	cs-d-deg6[l]	chondroitin sulfate D (GlcNAc6S-GlcA2S), degradation product 6
855	cs-d[l]	chondroitin sulfate D (GlcNAc6S-GlcA2S), free chain
856	cs-d-pre2[g]	chondroitin sulfate D (GlcNAc6S-GlcA2S) precursor 2
857	cs-d-pre3[g]	chondroitin sulfate D (GlcNAc6S-GlcA2S), precursor 3
858	cs-d-pre4[g]	chondroitin sulfate D (GlcNAc6S-GlcA2S), precursor 4
859	cs-d-pre5[g]	chondroitin sulfate D (GlcNAc6S-GlcA2S), precursor 5
860	cs-e-deg1[l]	chondroitin sulfate E (GalNAc4,6diS-GlcA), degradation product 1
861	cs-e-deg2[l]	chondroitin sulfate E (GalNAc4,6diS-GlcA), degradation product 2
862	cs-e-deg3[l]	chondroitin sulfate E (GalNAc4,6diS-GlcA), degradation product 3
863	cs-e-deg4[l]	chondroitin sulfate E (GalNAc4,6diS-GlcA), degradation product 4
864	cs-e-deg5[l]	chondroitin sulfate E (GalNAc4,6diS-GlcA), degradation product 5
865	cs-e-deg6[l]	chondroitin sulfate E (GalNAc4,6diS-GlcA), degradation product 6
866	cs-e-deg7[l]	chondroitin sulfate E (GalNAc4,6diS-GlcA), degradation product 7
867	cs-e[l]	chondroitin sulfate E (GalNAc4,6diS-GlcA), free chain
868	cs-e-pre2[g]	chondroitin sulfate E (GalNAc4,6diS-GlcA), precursor 2
869	cs-e-pre3[g]	chondroitin sulfate E (GalNAc4,6diS-GlcA), precursor 3
870	cs-e-pre4[g]	chondroitin sulfate E (GalNAc4,6diS-GlcA), precursor 4
871	cs-e-pre5a[g]	chondroitin sulfate E (GalNAc4,6diS-GlcA), precursor 5a
872	cs-e-pre5b[g]	chondroitin sulfate E (GalNAc4,6diS-GlcA), precursor 5b
873	cs-pre[g]	chondroitin sulfate precursor (GalNAc-GlcA-(Gal)2-Xyl-L-Ser (protein))
874	csn[c]	Cytosine
875	csn[e]	Cytosine
876	cspg-a[e]	chondroitin sulfate A (GalNAc4S-GlcA) proteoglycan
877	cspg-a[g]	chondroitin sulfate A (GalNAc4S-GlcA) proteoglycan
878	cspg-a[l]	chondroitin sulfate A (GalNAc4S-GlcA) proteoglycan
879	cspg-b[e]	chondroitin sulfate B / dermatan sulfate (IdoA2S-GalNAc4S) proteoglycan
880	cspg-b[g]	chondroitin sulfate B / dermatan sulfate (IdoA2S-GalNAc4S) proteoglycan
881	cspg-b[l]	chondroitin sulfate B / dermatan sulfate (IdoA2S-GalNAc4S) proteoglycan
882	cspg-c[e]	chondroitin sulfate C (GalNAc6S-GlcA) proteoglycan
883	cspg-c[g]	chondroitin sulfate C (GalNAc6S-GlcA) proteoglycan
884	cspg-c[l]	chondroitin sulfate C (GalNAc6S-GlcA) proteoglycan
885	cspg-d[e]	chondroitin sulfate D (GlcNAc6S-GlcA2S) proteoglycan
886	cspg-d[g]	chondroitin sulfate D (GlcNAc6S-GlcA2S) proteoglycan
887	cspg-d[l]	chondroitin sulfate D (GlcNAc6S-GlcA2S) proteoglycan
888	cspg-e[e]	chondroitin sulfate E (GalNAc4,6diS-GlcA) proteoglycan
889	cspg-e[g]	chondroitin sulfate E (GalNAc4,6diS-GlcA) proteoglycan
890	cspg-e[l]	chondroitin sulfate E (GalNAc4,6diS-GlcA) proteoglycan
891	ctp[c]	CTP
892	ctp[m]	CTP
893	ctp[n]	CTP
894	cyan[c]	Hydrogen cyanide
895	cyan[e]	Hydrogen cyanide
896	cyan[m]	Hydrogen cyanide
897	cys---L[c]	L-Cysteine
898	cys---L[e]	L-Cysteine
899	cys---L[m]	L-Cysteine
900	cysam[c]	Cysteamine
901	cyst---L[c]	L-Cystathionine
902	cytd[c]	Cytidine
903	cytd[e]	Cytidine
904	cytd[l]	Cytidine
905	cytd[m]	Cytidine
906	cytd[n]	Cytidine
907	dad---2[c]	Deoxyadenosine
908	dad---2[e]	Deoxyadenosine
909	dad---2[l]	Deoxyadenosine
910	dad---5[e]	5-Deoxyadenosine
911	dadp[c]	dADP
912	dadp[m]	dADP
913	dadp[n]	dADP
914	dag-hs[c]	diacylglycerol (homo sapiens)
915	dag-hs[e]	diacylglycerol (homo sapiens)
916	dag-hs[n]	diacylglycerol (homo sapiens)
917	dag-hs[r]	diacylglycerol (homo sapiens)
918	dak2gpe-hs[c]	1-alkenyl 2-acylglycerol 3-phosphoethanolamine plasmalogen (homo sapiens)
919	damp[c]	dAMP
920	damp[l]	dAMP
921	datp[c]	dATP
922	datp[m]	dATP
923	datp[n]	dATP
924	dcacoa[c]	Decanoyl-CoA (n-C10:0CoA)
925	dcacoa[x]	Decanoyl-CoA (n-C10:0CoA)
926	dcamp[c]	N6-(1,2-Dicarboxyethyl)-AMP
927	dcdp[c]	dCDP
928	dcdp[m]	dCDP
929	dcdp[n]	dCDP
930	dcholcoa[x]	chenodeoxycholoyl coenzyme a
931	dcmp[c]	dCMP
932	dcmp[l]	dCMP
933	dcmp[m]	dCMP
934	dcmp[n]	dCMP
935	dcsptn1[c]	docosa-4,7,10,13,16-pentaenoic acid (n-6)
936	dcsptn1[e]	docosa-4,7,10,13,16-pentaenoic acid (n-6)
937	dcsptn1coa[c]	docosa-4,7,10,13,16-pentaenoyl coenzyme A
938	dcsptn1coa[m]	docosa-4,7,10,13,16-pentaenoyl coenzyme A
939	dcsptn1coa[x]	docosa-4,7,10,13,16-pentaenoyl coenzyme A
940	dcsptn1crn[c]	docosa-4,7,10,13,16-pentaenoyl carnitine
941	dcsptn1crn[m]	docosa-4,7,10,13,16-pentaenoyl carnitine
942	dctp[c]	dCTP
943	dctp[m]	dCTP
944	dctp[n]	dCTP
945	dcyt[c]	Deoxycytidine
946	dcyt[e]	Deoxycytidine
947	dcyt[l]	Deoxycytidine
948	dcyt[m]	Deoxycytidine
949	dcyt[n]	Deoxycytidine
950	dd2coa[m]	trans-Dodec-2-enoyl-CoA
951	dd3coa[m]	3-dodecenoyl CoA
952	ddcaACP[c]	Dodecanoyl-ACP (n-C12:0ACP)
953	ddca[c]	Dodecanoate (n-C12:0)
954	ddcacoa[c]	Dodecanoyl-CoA (n-C12:0CoA)
955	ddcacoa[x]	Dodecanoyl-CoA (n-C12:0CoA)
956	ddsmsterol[r]	7-Dehydrodesmosterol
957	debrisoquine[c]	debrisoquine
958	debrisoquine[e]	debrisoquine
959	decdp[c]	all trans Decaprenyl diphosphate
960	decdp[m]	all trans Decaprenyl diphosphate
961	dedol-L[c]	Dehydrodolichol, human liver homolog
962	dedol-U[c]	Dehydrodolichol, human uterine homolog
963	dedoldp-L[c]	Dehydrodolichol diphosphate, human liver homolog
964	dedoldp-U[c]	Dehydrodolichol diphosphate, human uterine homolog
965	dedolp-L[c]	Dehydrodolichol phosphate, human liver homolog
966	dedolp-U[c]	Dehydrodolichol phosphate, human uterine homolog
967	dem2emgacpail-prot-hs[r]	deacylated-(phosphoethanolaminyl-dimannosyl),(phosphoethanolaminyl)-mannosyl-glucosaminyl-acylphosphatidylinositol
968	dgchol[c]	Chenodeoxyglycocholate
969	dgchol[e]	Chenodeoxyglycocholate
970	dgchol[x]	Chenodeoxyglycocholate
971	dgcholcoa[x]	Chenodeoxyglycocholoyl-CoA
972	dgdp[c]	dGDP
973	dgdp[m]	dGDP
974	dgdp[n]	dGDP
975	dgmp[c]	dGMP
976	dgmp[l]	dGMP
977	dgmp[m]	dGMP
978	dgpi-prot-hs[r]	deacylated-glycophosphatidylinositol (GPI)-anchored protein
979	dgsn[c]	Deoxyguanosine
980	dgsn[e]	Deoxyguanosine
981	dgsn[l]	Deoxyguanosine
982	dgsn[m]	Deoxyguanosine
983	dgtp[c]	dGTP
984	dgtp[m]	dGTP
985	dgtp[n]	dGTP
986	dha[c]	Dihydroxyacetone
987	dhap[c]	Dihydroxyacetone phosphate
988	dhap[x]	Dihydroxyacetone phosphate
989	dhbpt[c]	6,7-Dihydrobiopterin
990	dhcholestanate[m]	3alpha,7alpha-Dihydroxy-5beta-cholestanate
991	dhcholestanate[r]	3alpha,7alpha-Dihydroxy-5beta-cholestanate
992	dhcholestanate[x]	3alpha,7alpha-Dihydroxy-5beta-cholestanate
993	dhcholestancoa[r]	3alpha,7alpha-Dihydroxy-5beta-cholestanoyl-CoA
994	dhcholestancoa[x]	3alpha,7alpha-Dihydroxy-5beta-cholestanoyl-CoA
995	dhcholoylcoa[r]	3alpha,7alpha-Dihydroxy-5beta-cholest-24-enoyl-CoA
996	dhcholoylcoa[x]	3alpha,7alpha-Dihydroxy-5beta-cholest-24-enoyl-CoA
997	dhcrm-hs[c]	dihydroceramide (homo sapiens)
998	dhdascb[c]	Dehydroascorbate
999	dhdascb[e]	Dehydroascorbate
1000	dhea[c]	Dehydroepiandrosterone
1001	dhea[r]	Dehydroepiandrosterone
1002	dheas[c]	Dehydroepiandrosterone sulfate
1003	dheas[e]	Dehydroepiandrosterone sulfate
1004	dheas[r]	Dehydroepiandrosterone sulfate
1005	dhf[c]	7,8-Dihydrofolate
1006	dhf[e]	7,8-Dihydrofolate
1007	dhf[l]	7,8-Dihydrofolate
1008	dhf[m]	7,8-Dihydrofolate
1009	dhlam[m]	Dihydrolipoamide
1010	dhlpro[m]	Dihydrolipolprotein
1011	dhocholoylcoa[x]	3alpha,7alpha,12alpha,26-Tetrahydroxy-5beta-cholestane
1012	dhor---S[c]	(S)-Dihydroorotate
1013	didp[c]	dIDP
1014	didp[m]	dIDP
1015	didp[n]	dIDP
1016	digalsgalside-hs[c]	Digalactosylceramidesulfate
1017	digalsgalside-hs[e]	Digalactosylceramidesulfate
1018	digalsgalside-hs[g]	Digalactosylceramidesulfate
1019	digalside-hs[c]	Digalactosylceramide
1020	digalside-hs[g]	Digalactosylceramide
1021	digalside-hs[l]	Digalactosylceramide
1022	dimp[c]	dIMP
1023	din[c]	Deoxyinosine
1024	din[e]	Deoxyinosine
1025	ditp[c]	dITP
1026	ditp[m]	dITP
1027	ditp[n]	dITP
1028	dkmpp[c]	2,3-diketo-5-methylthio-1-phosphopentane
1029	dlnlcg[c]	dihomo-gamma-linolenic acid (n-6)
1030	dlnlcg[e]	dihomo-gamma-linolenic acid (n-6)
1031	dlnlcgcoa[c]	dihomo-gamma-linolenyl coenzyme A
1032	dlnlcgcoa[m]	dihomo-gamma-linolenyl coenzyme A
1033	dlnlcgcrn[c]	dihomo-gamma-linolenyl carnitine
1034	dlnlcgcrn[m]	dihomo-gamma-linolenyl carnitine
1035	dmantipyrine[c]	demethylated antipyrine
1036	dmantipyrine[e]	demethylated antipyrine
1037	dmgly[c]	N,N-Dimethylglycine
1038	dmgly[m]	N,N-Dimethylglycine
1039	dmhptcoa[c]	2,6 dimethylheptanoyl-CoA
1040	dmhptcoa[m]	2,6 dimethylheptanoyl-CoA
1041	dmhptcrn[c]	2,6 dimethylheptanoyl carnitine
1042	dmhptcrn[e]	2,6 dimethylheptanoyl carnitine
1043	dmhptcrn[m]	2,6 dimethylheptanoyl carnitine
1044	dmnoncoa[c]	4,8 dimethylnonanoyl-CoA
1045	dmnoncoa[m]	4,8 dimethylnonanoyl-CoA
1046	dmnoncoa[x]	4,8 dimethylnonanoyl-CoA
1047	dmnoncrn[m]	4,8 dimethylnonanoyl carnitine
1048	dmnoncrn[x]	4,8 dimethylnonanoyl carnitine
1049	dmpp[c]	Dimethylallyl diphosphate
1050	dmpp[x]	Dimethylallyl diphosphate
1051	dna5mtc[n]	DNA 5-methylcytosine
1052	dna[n]	DNA
1053	dnad[c]	Deamino-NAD+
1054	dnad[m]	Deamino-NAD+
1055	dnad[n]	Deamino-NAD+
1056	doldp-L[r]	Dolichol diphosphate, human liver homolog
1057	doldp-U[r]	Dolichol diphosphate, human uterine homolog
1058	dolglcp-L[c]	Dolichyl beta-D-glucosyl phosphate, human liver homolog
1059	dolglcp-L[r]	Dolichyl beta-D-glucosyl phosphate, human liver homolog
1060	dolglcp-U[c]	Dolichyl beta-D-glucosyl phosphate, human uterine homolog
1061	dolglcp-U[r]	Dolichyl beta-D-glucosyl phosphate, human uterine homolog
1062	dolichol-L[c]	Dolichol, human liver homolog
1063	dolichol-L[r]	Dolichol, human liver homolog
1064	dolichol-U[c]	Dolichol, human uterine homolog
1065	dolichol-U[r]	Dolichol, human uterine homolog
1066	dolmanp-L[c]	Dolichyl phosphate D-mannose, human liver homolog
1067	dolmanp-L[r]	Dolichyl phosphate D-mannose, human liver homolog
1068	dolmanp-U[c]	Dolichyl phosphate D-mannose, human uterine homolog
1069	dolmanp-U[r]	Dolichyl phosphate D-mannose, human uterine homolog
1070	dolp-L[c]	Dolichol phosphate, human liver homolog
1071	dolp-L[r]	Dolichol phosphate, human liver homolog
1072	dolp-U[c]	Dolichol phosphate, human uterine homolog
1073	dolp-U[r]	Dolichol phosphate, human uterine homolog
1074	dopa[c]	Dopamine
1075	dopa[e]	Dopamine
1076	dopaqn[c]	Dopaquinone
1077	dopasf[c]	Dopamine 3-O-sulfate
1078	dopasf[e]	Dopamine 3-O-sulfate
1079	dpcoa[c]	Dephospho-CoA
1080	dpcoa[l]	Dephospho-CoA
1081	drib[c]	Deoxyribose
1082	drib[e]	Deoxyribose
1083	dsT-antigen[g]	disialyl-T antigen
1084	dsmsterol[r]	Desmosterol
1085	dtdp4d6dg[c]	dTDP-4-dehydro-6-deoxy-D-glucose
1086	dtdp4d6dm[c]	dTDP-4-dehydro-6-deoxy-L-mannose
1087	dtdp[c]	dTDP
1088	dtdp[m]	dTDP
1089	dtdp[n]	dTDP
1090	dtdpglu[c]	dTDPglucose
1091	dtdprmn[c]	dTDP-L-rhamnose
1092	dtmp[c]	dTMP
1093	dtmp[l]	dTMP
1094	dtmp[m]	dTMP
1095	dttOX[c]	Oxidized dithiothreitol
1096	dtt[c]	Dithiothreitol
1097	dttp[c]	dTTP
1098	dttp[m]	dTTP
1099	dttp[n]	dTTP
1100	dudp[c]	dUDP
1101	dudp[m]	dUDP
1102	dudp[n]	dUDP
1103	dump[c]	dUMP
1104	dump[m]	dUMP
1105	dump[n]	dUMP
1106	duri[c]	Deoxyuridine
1107	duri[e]	Deoxyuridine
1108	duri[m]	Deoxyuridine
1109	duri[n]	Deoxyuridine
1110	dutp[c]	dUTP
1111	dutp[m]	dUTP
1112	dutp[n]	dUTP
1113	dxtrn[c]	phosphorylase-limit dextrin (glycogenin-1,6{4[1,4-Glc], 4[1,4-Glc]})
1114	e4hglu[c]	L-erythro-4-Hydroxyglutamate
1115	e4hglu[m]	L-erythro-4-Hydroxyglutamate
1116	e4p[c]	D-Erythrose 4-phosphate
1117	eaflatoxin[c]	8,9 epxoy aflatoxin B1
1118	eaflatoxin[e]	8,9 epxoy aflatoxin B1
1119	eandrstrn[r]	epiandrosterone
1120	ebastine[c]	ebastine
1121	ebastine[e]	ebastine
1122	ebastine[r]	ebastine
1123	ebastineoh[c]	hydroxylated ebastine
1124	ebastineoh[e]	hydroxylated ebastine
1125	ebastineoh[r]	hydroxylated ebastine
1126	ecgon[r]	ecgonine
1127	egme[r]	ecgonine methyl ester
1128	eicostet[c]	eicosatetranoic acid
1129	eicostet[e]	eicosatetranoic acid
1130	eicostetcoa[c]	eicosatetranoyl coenzyme A
1131	eicostetcoa[m]	eicosatetranoyl coenzyme A
1132	eicostetcrn[c]	Eicosatetranoyl carnitine
1133	eicostetcrn[m]	Eicosatetranoyl carnitine
1134	elaid[c]	elaidic acid
1135	elaid[e]	elaidic acid
1136	elaidcrn[c]	Elaidic carnitine
1137	elaidcrn[m]	Elaidic carnitine
1138	em2emgacpail-hs[r]	(phosphoethanolaminyl-dimannosyl),(phosphoethanolaminyl)-mannosyl-glucosaminyl-acylphosphatidylinositol (H7)
1139	em2emgacpail-prot-hs[r]	(phosphoethanolaminyl-dimannosyl),(phosphoethanolaminyl)-mannosyl-glucosaminyl-acylphosphatidylinositol
1140	em3gacpail-hs[r]	phosphoethanolaminyl-trimannosyl-glucosaminyl-acylphosphatidylinositol (H6)
1141	emem2gacpail-hs[r]	(phosphoethanolaminyl-mannosyl),(phosphoethanolaminyl)-dimannosyl-glucosaminyl-acylphosphatidylinositol (H7)
1142	emgacpail-hs[r]	phosphoethanolaminyl-mannosyl-glucosylaminyl-acylphosphatidylinositol (H5)
1143	eryth[c]	L-Erythrulose
1144	estradiol[c]	Estradiol
1145	estradiol[r]	Estradiol
1146	estradiolglc[c]	estradiol glucuronide
1147	estradiolglc[e]	estradiol glucuronide
1148	estradiolglc[r]	estradiol glucuronide
1149	estriol[c]	estriol
1150	estriol[r]	estriol
1151	estriolglc[c]	16-Glucuronide-estriol
1152	estriolglc[e]	16-Glucuronide-estriol
1153	estriolglc[r]	16-Glucuronide-estriol
1154	estrone[c]	Estrone
1155	estrone[r]	Estrone
1156	estroneglc[c]	estrone glucuronide
1157	estroneglc[e]	estrone glucuronide
1158	estroneglc[r]	estrone glucuronide
1159	estrones[c]	Estrone 3-sulfate
1160	estrones[e]	Estrone 3-sulfate
1161	estrones[r]	Estrone 3-sulfate
1162	etfox[m]	Electron transfer flavoprotein oxidized
1163	etfrd[m]	Electron transfer flavoprotein reduced
1164	etha[c]	Ethanolamine
1165	ethamp[c]	Ethanolamine phosphate
1166	ethamp[r]	Ethanolamine phosphate
1167	etoh[c]	Ethanol
1168	etoh[e]	Ethanol
1169	etoh[x]	Ethanol
1170	f1a[g]	F1alpha
1171	f1a[l]	F1alpha
1172	f1p[c]	D-Fructose 1-phosphate
1173	f26bp[c]	D-Fructose 2,6-bisphosphate
1174	f5hoxkyn[c]	Formyl-5-hydroxykynurenamine
1175	f6p[c]	D-Fructose 6-phosphate
1176	fad[c]	Flavin adenine dinucleotide oxidized
1177	fad[m]	Flavin adenine dinucleotide oxidized
1178	fad[r]	Flavin adenine dinucleotide oxidized
1179	fad[x]	Flavin adenine dinucleotide oxidized
1180	fadh2[c]	Flavin adenine dinucleotide reduced
1181	fadh2[m]	Flavin adenine dinucleotide reduced
1182	fadh2[r]	Flavin adenine dinucleotide reduced
1183	fadh2[x]	Flavin adenine dinucleotide reduced
1184	fald[c]	Formaldehyde
1185	fald[l]	Formaldehyde
1186	fald[m]	Formaldehyde
1187	fald[x]	Formaldehyde
1188	fdp[c]	D-Fructose 1,6-bisphosphate
1189	fe2[c]	Fe2+
1190	fe2[e]	Fe2+
1191	fe2[m]	Fe2+
1192	fe3[e]	Fe3+
1193	fgam[c]	N2-Formyl-N1-(5-phospho-D-ribosyl)glycinamide
1194	ficytC[m]	Ferricytochrome c
1195	fmn[c]	FMN
1196	fn2m2masn[g]	N4-{N-Acetyl-beta-D-glucosaminyl-(1,2)-alpha-D-mannosyl-(1,3)-[N-acetyl-beta-D-glucosaminyl-(1,2)-alpha-D-mannosyl-(1,6)]-beta-D-mannosyl-(1,4)-N-acetyl-beta-D-glucosaminyl-(1,4)-[alpha-L-fucosyl-(1,6)]-N-acetyl-beta-D-glucosaminyl}asparagine
1197	fna5moxam[c]	Formyl-N-acetyl-5-methoxykynurenamine
1198	focytC[m]	Ferrocytochrome C
1199	fol[c]	Folate
1200	fol[e]	Folate
1201	for[c]	Formate
1202	for[e]	Formate
1203	for[m]	Formate
1204	for[n]	Formate
1205	for[r]	Formate
1206	forglu[c]	N-Formimidoyl-L-glutamate
1207	formcoa[c]	Formyl-CoA
1208	formcoa[x]	Formyl-CoA
1209	fpram[c]	2-(Formamido)-N1-(5-phospho-D-ribosyl)acetamidine
1210	fprica[c]	5-Formamido-1-(5-phospho-D-ribosyl)imidazole-4-carboxamide
1211	frdp[c]	Farnesyl diphosphate
1212	frdp[r]	Farnesyl diphosphate
1213	frdp[x]	Farnesyl diphosphate
1214	fru[c]	D-Fructose
1215	fru[e]	D-Fructose
1216	fuc12gal14acglcgalgluside-hs[g]	Type IIH glycolipid
1217	fuc132galacglcgal14acglcgalgluside-hs[g]	V3Fuc-nLc6Cer
1218	fuc13galacglcgal14acglcgalgluside-hs[c]	III3Fuc-nLc6Cer
1219	fuc13galacglcgal14acglcgalgluside-hs[e]	III3Fuc-nLc6Cer
1220	fuc13galacglcgal14acglcgalgluside-hs[g]	III3Fuc-nLc6Cer
1221	fuc14galacglcgalgluside-hs[c]	Lea glycolipid
1222	fuc14galacglcgalgluside-hs[e]	Lea glycolipid
1223	fuc14galacglcgalgluside-hs[g]	Lea glycolipid
1224	fuc1p---L[c]	L-Fucose 1-phosphate
1225	fuc---L[c]	L-Fucose
1226	fuc---L[e]	L-Fucose
1227	fuc---L[l]	L-Fucose
1228	fucacgalfucgalacglcgalgluside-hs[c]	(Gal)2 (GalNAc)1 (Glc)1 (GlcNAc)1 (LFuc)2 (Cer)1
1229	fucacgalfucgalacglcgalgluside-hs[e]	(Gal)2 (GalNAc)1 (Glc)1 (GlcNAc)1 (LFuc)2 (Cer)1
1230	fucacgalfucgalacglcgalgluside-hs[g]	(Gal)2 (GalNAc)1 (Glc)1 (GlcNAc)1 (LFuc)2 (Cer)1
1231	fucacngal14acglcgalgluside-hs[c]	IV3-a-NeuAc,III3-a-Fuc-nLc4Cer
1232	fucacngal14acglcgalgluside-hs[e]	IV3-a-NeuAc,III3-a-Fuc-nLc4Cer
1233	fucacngal14acglcgalgluside-hs[g]	IV3-a-NeuAc,III3-a-Fuc-nLc4Cer
1234	fucacngalacglcgalgluside-hs[c]	IV3-a-Neu5Ac,III4-a-Fuc-Lc4Cer
1235	fucacngalacglcgalgluside-hs[e]	IV3-a-Neu5Ac,III4-a-Fuc-Lc4Cer
1236	fucacngalacglcgalgluside-hs[g]	IV3-a-Neu5Ac,III4-a-Fuc-Lc4Cer
1237	fucfuc12gal14acglcgalgluside-hs[c]	Ley glycolipid
1238	fucfuc12gal14acglcgalgluside-hs[e]	Ley glycolipid
1239	fucfuc12gal14acglcgalgluside-hs[g]	Ley glycolipid
1240	fucfuc132galacglcgal14acglcgalgluside-hs[c]	V3Fuc,III3Fuc-nLc6Cer
1241	fucfuc132galacglcgal14acglcgalgluside-hs[e]	V3Fuc,III3Fuc-nLc6Cer
1242	fucfuc132galacglcgal14acglcgalgluside-hs[g]	V3Fuc,III3Fuc-nLc6Cer
1243	fucfucfucgalacglc13galacglcgal14acglcgalgluside-hs[c]	(Gal)4 (Glc)1 (GlcNAc)3 (LFuc)3 (Cer)1
1244	fucfucfucgalacglc13galacglcgal14acglcgalgluside-hs[e]	(Gal)4 (Glc)1 (GlcNAc)3 (LFuc)3 (Cer)1
1245	fucfucfucgalacglc13galacglcgal14acglcgalgluside-hs[g]	(Gal)4 (Glc)1 (GlcNAc)3 (LFuc)3 (Cer)1
1246	fucfucfucgalacglcgal14acglcgalgluside-hs[c]	(Gal)3 (Glc)1 (GlcNAc)2 (LFuc)3 (Cer)1
1247	fucfucfucgalacglcgal14acglcgalgluside-hs[e]	(Gal)3 (Glc)1 (GlcNAc)2 (LFuc)3 (Cer)1
1248	fucfucfucgalacglcgal14acglcgalgluside-hs[g]	(Gal)3 (Glc)1 (GlcNAc)2 (LFuc)3 (Cer)1
1249	fucfucgalacglc13galacglcgal14acglcgalgluside-hs[g]	(Gal)4 (Glc)1 (GlcNAc)3 (LFuc)2 (Cer)1
1250	fucfucgalacglcgal14acglcgalgluside-hs[g]	(Gal)3 (Glc)1 (GlcNAc)2 (LFuc)2 (Cer)1
1251	fucfucgalacglcgalacglcgal14acglcgalgluside-hs[g]	(Gal)4 (Glc)1 (GlcNAc)3 (LFuc)2 (Cer)1
1252	fucfucgalacglcgalgluside-hs[c]	Leb glycolipid
1253	fucfucgalacglcgalgluside-hs[e]	Leb glycolipid
1254	fucfucgalacglcgalgluside-hs[g]	Leb glycolipid
1255	fucgal14acglcgalgluside-hs[c]	Lacto-N-fucopentaosyl III ceramide
1256	fucgal14acglcgalgluside-hs[e]	Lacto-N-fucopentaosyl III ceramide
1257	fucgal14acglcgalgluside-hs[g]	Lacto-N-fucopentaosyl III ceramide
1258	fucgalacgalfuc12gal14acglcgalgluside-hs[g]	Type IIIH glycolipid
1259	fucgalacgalfucgalacglcgal14acglcgalgluside-hs[g]	(Gal)4 (GalNAc)1 (Glc)1 (GlcNAc)2 (LFuc)2 (Cer)1
1260	fucgalacglc13galacglcgal14acglcgalgluside-hs[g]	(Gal)4 (Glc)1 (GlcNAc)3 (LFuc)1 (Cer)1
1261	fucgalacglcgal14acglcgalgluside-hs[g]	VI2Fuc-nLc6
1262	fucgalacglcgalgluside-hs[g]	Type IH glycolipid
1263	fucgalfucgalacglcgalgluside-hs[c]	(Gal)3 (Glc)1 (GlcNAc)1 (LFuc)2 (Cer)1
1264	fucgalfucgalacglcgalgluside-hs[e]	(Gal)3 (Glc)1 (GlcNAc)1 (LFuc)2 (Cer)1
1265	fucgalfucgalacglcgalgluside-hs[g]	(Gal)3 (Glc)1 (GlcNAc)1 (LFuc)2 (Cer)1
1266	fucgalgbside-hs[c]	fucosyl galactosylgloboside (homo sapiens)
1267	fucgalgbside-hs[e]	fucosyl galactosylgloboside (homo sapiens)
1268	fucgalgbside-hs[g]	fucosyl galactosylgloboside (homo sapiens)
1269	fum[c]	Fumarate
1270	fum[m]	Fumarate
1271	g1m6masnB1[g]	glucosyl-(alpha-D-mannosyl)6-beta-D-mannosyl-diacetylchitobiosyl-L-asparagine (protein)
1272	g1m6masnB1[r]	glucosyl-(alpha-D-mannosyl)6-beta-D-mannosyl-diacetylchitobiosyl-L-asparagine (protein)
1273	g1m7masnB[g]	glucosyl-(alpha-D-mannosyl)7-beta-D-mannosyl-diacetylchitobiosyl-L-asparagine, isoform B (protein)
1274	g1m7masnB[r]	glucosyl-(alpha-D-mannosyl)7-beta-D-mannosyl-diacetylchitobiosyl-L-asparagine, isoform B (protein)
1275	g1m7masnC[g]	glucosyl-(alpha-D-mannosyl)7-beta-D-mannosyl-diacetylchitobiosyl-L-asparagine, isoform C (protein)
1276	g1m7masnC[r]	glucosyl-(alpha-D-mannosyl)7-beta-D-mannosyl-diacetylchitobiosyl-L-asparagine, isoform C (protein)
1277	g1m8masn[g]	(alpha-D-Glucosyl)-(alpha-D-mannosyl)8-beta-D-mannosyl-diacetylchitobiosyl-L-asparagine (protein)
1278	g1m8masn[r]	(alpha-D-Glucosyl)-(alpha-D-mannosyl)8-beta-D-mannosyl-diacetylchitobiosyl-L-asparagine (protein)
1279	g1m8mpdol-L[r]	alpha-D-Glucosyl-(alpha-D-mannosyl)8-beta-D-mannosyl-diacetylchitobiosyldiphosphodolichol, human liver homolog
1280	g1m8mpdol-U[r]	alpha-D-Glucosyl-(alpha-D-mannosyl)8-beta-D-mannosyl-diacetylchitobiosyldiphosphodolichol, human uterine homolog
1281	g1p[c]	D-Glucose 1-phosphate
1282	g2m8masn[g]	(alpha-D-Glucosyl)2-(alpha-D-mannosyl)8-beta-D-mannosyl-diacetylchitobiosyl-L-asparagine (protein)
1283	g2m8masn[r]	(alpha-D-Glucosyl)2-(alpha-D-mannosyl)8-beta-D-mannosyl-diacetylchitobiosyl-L-asparagine (protein)
1284	g2m8mpdol-L[r]	(alpha-D-Glucosyl)2-(alpha-D-mannosyl)8-beta-D-mannosyl-diacetylchitobiosyldiphosphodolichol, human liver homolog
1285	g2m8mpdol-U[r]	(alpha-D-Glucosyl)2-(alpha-D-mannosyl)8-beta-D-mannosyl-diacetylchitobiosyldiphosphodolichol, human uterine homolog
1286	g3m8masn[g]	(alpha-D-Glucosyl)3-(alpha-D-mannosyl)8-beta-D-mannosyl-diacetylchitobiosyl-L-asparagine (protein)
1287	g3m8masn[r]	(alpha-D-Glucosyl)3-(alpha-D-mannosyl)8-beta-D-mannosyl-diacetylchitobiosyl-L-asparagine (protein)
1288	g3m8mpdol-L[r]	(alpha-D-Glucosyl)3-(alpha-D-mannosyl)8-beta-D-mannosyl-diacetylchitobiosyldiphosphodolichol, human liver homolog
1289	g3m8mpdol-U[r]	(alpha-D-Glucosyl)3-(alpha-D-mannosyl)8-beta-D-mannosyl-diacetylchitobiosyldiphosphodolichol, human uterine homolog
1290	g3p[c]	Glyceraldehyde 3-phosphate
1291	g3pc[c]	sn-Glycero-3-phosphocholine
1292	g6p[c]	D-Glucose 6-phosphate
1293	g6p[r]	D-Glucose 6-phosphate
1294	ga1-hs[g]	GA1 (homo sapiens)
1295	ga2-hs[g]	GA2 (homo sapiens)
1296	gacpail-hs[c]	glucosaminyl-acylphosphatidylinositol
1297	gacpail-hs[r]	glucosaminyl-acylphosphatidylinositol
1298	gal14acglcgalgluside-hs[g]	Lactoneotetraosylceramide
1299	gal1p[c]	alpha-D-Galactose 1-phosphate
1300	gal[c]	D-Galactose
1301	gal[e]	D-Galactose
1302	gal[l]	D-Galactose
1303	galacgalfuc12gal14acglcgalgluside-hs[g]	(Gal)3 (GalNAc)1 (Glc)1 (GlcNAc)1 (LFuc)1 (Cer)1
1304	galacgalfucgalacglcgal14acglcgalgluside-hs[g]	(Gal)4 (GalNAc)1 (Glc)1 (GlcNAc)2 (LFuc)1 (Cer)1
1305	galacglc13galacglcgal14acglcgalgluside-hs[g]	nLc8Cer
1306	galacglcgal14acglcgalgluside-hs[g]	i-antigen
1307	galacglcgalacglcgal14acglcgalgluside-hs[g]	I-antigen
1308	galacglcgalgbside-hs[c]	Gal-GlcNAc-Gal globoside (homo sapiens)
1309	galacglcgalgbside-hs[e]	Gal-GlcNAc-Gal globoside (homo sapiens)
1310	galacglcgalgbside-hs[g]	Gal-GlcNAc-Gal globoside (homo sapiens)
1311	galacglcgalgluside-hs[g]	Lc4Cer
1312	galfuc12gal14acglcgalgluside-hs[c]	(Gal)3 (Glc)1 (GlcNAc)1 (LFuc)1 (Cer)1
1313	galfuc12gal14acglcgalgluside-hs[e]	(Gal)3 (Glc)1 (GlcNAc)1 (LFuc)1 (Cer)1
1314	galfuc12gal14acglcgalgluside-hs[g]	(Gal)3 (Glc)1 (GlcNAc)1 (LFuc)1 (Cer)1
1315	galfucgalacglcgal14acglcgalgluside-hs[c]	(Gal)4 (Glc)1 (GlcNAc)2 (LFuc)1 (Cer)1
1316	galfucgalacglcgal14acglcgalgluside-hs[e]	(Gal)4 (Glc)1 (GlcNAc)2 (LFuc)1 (Cer)1
1317	galfucgalacglcgal14acglcgalgluside-hs[g]	(Gal)4 (Glc)1 (GlcNAc)2 (LFuc)1 (Cer)1
1318	galfucgalacglcgalgluside-hs[g]	Type IB glycolipid
1319	galgalfucfucgalacglcgalacglcgal14acglcgalgluside-hs[c]	(Gal)6 (Glc)1 (GlcNAc)3 (LFuc)2 (Cer)1
1320	galgalfucfucgalacglcgalacglcgal14acglcgalgluside-hs[e]	(Gal)6 (Glc)1 (GlcNAc)3 (LFuc)2 (Cer)1
1321	galgalfucfucgalacglcgalacglcgal14acglcgalgluside-hs[g]	(Gal)6 (Glc)1 (GlcNAc)3 (LFuc)2 (Cer)1
1322	galgalgalthcrm-hs[c]	Gal-Gal-Gal-Gal-Gal-Glc-Cer (homo sapiens)
1323	galgalgalthcrm-hs[e]	Gal-Gal-Gal-Gal-Gal-Glc-Cer (homo sapiens)
1324	galgalgalthcrm-hs[g]	Gal-Gal-Gal-Gal-Gal-Glc-Cer (homo sapiens)
1325	galgalthcrm-hs[g]	Gal-Gal-Gal-Gal-Glc-Cer (homo sapiens)
1326	galgbside-hs[g]	galactosylgloboside (homo sapiens)
1327	galgluside-hs[c]	galactosyl glucosyl ceramide
1328	galgluside-hs[g]	galactosyl glucosyl ceramide
1329	galgluside-hs[l]	galactosyl glucosyl ceramide
1330	galside-hs[c]	galactocerebroside (homo sapiens)
1331	galside-hs[g]	galactocerebroside (homo sapiens)
1332	galside-hs[l]	galactocerebroside (homo sapiens)
1333	galt[c]	Galactitol
1334	galthcrm-hs[g]	Gal-Gal-Gal-Glc-Cer (homo sapiens)
1335	gam6p[c]	D-Glucosamine 6-phosphate
1336	gam[c]	D-Glucosamine
1337	gam[e]	D-Glucosamine
1338	gar[c]	N1-(5-Phospho-D-ribosyl)glycinamide
1339	gbside-hs[c]	globoside (homo sapiens)
1340	gbside-hs[e]	globoside (homo sapiens)
1341	gbside-hs[g]	globoside (homo sapiens)
1342	gbside-hs[l]	globoside (homo sapiens)
1343	gcald[c]	Glycolaldehyde
1344	gcald[m]	Glycolaldehyde
1345	gchola[c]	glycocholate
1346	gchola[e]	glycocholate
1347	gchola[x]	glycocholate
1348	gd1a-hs[g]	GD1a (homo sapiens)
1349	gd1alpha-hs[g]	GD1a (homo sapiens)
1350	gd1b2-hs[c]	GD1beta (homo sapiens)
1351	gd1b2-hs[e]	GD1beta (homo sapiens)
1352	gd1b2-hs[g]	GD1beta (homo sapiens)
1353	gd1b-hs[g]	GD1b (homo sapiens)
1354	gd1c-hs[c]	GD1c (homo sapiens)
1355	gd1c-hs[e]	GD1c (homo sapiens)
1356	gd1c-hs[g]	GD1c (homo sapiens)
1357	gd2-hs[g]	GD2 (homo sapiens)
1358	gd3-hs[c]	GD3 (homo sapiens)
1359	gd3-hs[g]	GD3 (homo sapiens)
1360	gdchola[c]	glycochenodeoxycholate
1361	gdchola[e]	glycochenodeoxycholate
1362	gdchola[x]	glycochenodeoxycholate
1363	gdp[c]	GDP
1364	gdp[e]	GDP
1365	gdp[g]	GDP
1366	gdp[m]	GDP
1367	gdp[n]	GDP
1368	gdpddman[c]	GDP-4-dehydro-6-deoxy-D-mannose
1369	gdpfuc[c]	GDP-L-fucose
1370	gdpfuc[g]	GDP-L-fucose
1371	gdpmann[c]	GDP-D-mannose
1372	ggdp[c]	Geranylgeranyl diphosphate
1373	ggn[c]	primed glycogenin (glycogenin-8[1,4-Glc])
1374	glac[c]	D-glucurono-6,3-lactone
1375	glac[m]	D-glucurono-6,3-lactone
1376	glac[r]	D-glucurono-6,3-lactone
1377	glc1man[g]	glucose-1,3-mannose oligosaccharide
1378	glc2man[g]	(2)[glucose-1,3]-mannose oligosaccharide
1379	glc3man[g]	glucose-1,2-(2)[glucose-1,3]-mannose oligosaccharide
1380	glc---D[c]	D-Glucose
1381	glc---D[e]	D-Glucose
1382	glc---D[g]	D-Glucose
1383	glc---D[l]	D-Glucose
1384	glc---D[r]	D-Glucose
1385	glcr[c]	D-Glucarate
1386	glcr[m]	D-Glucarate
1387	glcur1p[c]	D-Glucuronate 1-phosphate
1388	glcur[c]	D-Glucuronate
1389	glcur[l]	D-Glucuronate
1390	glcur[r]	D-Glucuronate
1391	gln---L[c]	L-Glutamine
1392	gln---L[e]	L-Glutamine
1393	gln---L[m]	L-Glutamine
1394	glu5p[m]	L-Glutamate 5-phosphate
1395	glu5sa[c]	L-Glutamate 5-semialdehyde
1396	glu5sa[m]	L-Glutamate 5-semialdehyde
1397	glu---L[c]	L-Glutamate
1398	glu---L[e]	L-Glutamate
1399	glu---L[l]	L-Glutamate
1400	glu---L[m]	L-Glutamate
1401	glu---L[r]	L-Glutamate
1402	gluala[e]	5-L-Glutamyl-L-alanine
1403	glucys[c]	gamma-L-Glutamyl-L-cysteine
1404	gluside-hs[c]	glucocerebroside (homo sapiens)
1405	gluside-hs[g]	glucocerebroside (homo sapiens)
1406	gluside-hs[l]	glucocerebroside (homo sapiens)
1407	gluside-hs[r]	glucocerebroside (homo sapiens)
1408	glutcoa[m]	Glutaryl-CoA
1409	glx[c]	Glyoxylate
1410	glx[m]	Glyoxylate
1411	glx[x]	Glyoxylate
1412	gly[c]	Glycine
1413	gly[e]	Glycine
1414	gly[l]	Glycine
1415	gly[m]	Glycine
1416	gly[x]	Glycine
1417	glyald[c]	D-Glyceraldehyde
1418	glyb[c]	Glycine betaine
1419	glyb[e]	Glycine betaine
1420	glyb[m]	Glycine betaine
1421	glyc3p[c]	Glycerol 3-phosphate
1422	glyc3p[m]	Glycerol 3-phosphate
1423	glyc---R[c]	(R)-Glycerate
1424	glyc---S[c]	(S)-Glycerate
1425	glyc---S[e]	(S)-Glycerate
1426	glyc[c]	Glycerol
1427	glyc[e]	Glycerol
1428	glyc[m]	Glycerol
1429	glyclt[c]	Glycolate
1430	glyclt[m]	Glycolate
1431	glyclt[x]	Glycolate
1432	glygn1[c]	glycogen, structure 1 (glycogenin-11[1,4-Glc])
1433	glygn2[c]	glycogen, structure 2 (glycogenin-1,6-{7[1,4-Glc], 4[1,4-Glc]})
1434	glygn2[e]	glycogen, structure 2 (glycogenin-1,6-{7[1,4-Glc], 4[1,4-Glc]})
1435	glygn3[c]	glycogen, structure 3 (glycogenin-7[1,4-Glc])
1436	glygn4[e]	glycogen, structure 4 (glycogenin-1,6-{2[1,4-Glc], [1,4-Glc]})
1437	glygn5[e]	glycogen, structure 5 (glycogenin-2[1,4-Glc])
1438	gm1-hs[g]	ganglioside GM1 (homo sapiens)
1439	gm1a-hs[g]	GM1alpha (homo sapiens)
1440	gm1b-hs[g]	GM1b (homo sapiens)
1441	gm2-hs[g]	ganglioside GM2 (homo sapiens)
1442	gm2a-hs[g]	GM2alpha (homo sapiens)
1443	gm3-hs[g]	ganglioside GM3 (homo sapiens)
1444	gmp[c]	GMP
1445	gmp[e]	GMP
1446	gmp[g]	GMP
1447	gmp[l]	GMP
1448	gmp[m]	GMP
1449	gmp[n]	GMP
1450	gncore1[g]	GlcNAc-alpha-1,4-Core 1
1451	gncore2[g]	GlcNAc-alpha-1,4-Core 2
1452	gp1c-hs[c]	GP1c (homo sapiens)
1453	gp1c-hs[e]	GP1c (homo sapiens)
1454	gp1c-hs[g]	GP1c (homo sapiens)
1455	gp1calpha-hs[c]	GP1c alpha (homo sapiens)
1456	gp1calpha-hs[e]	GP1c alpha (homo sapiens)
1457	gp1calpha-hs[g]	GP1c alpha (homo sapiens)
1458	gpail-hs[c]	D-glucosaminylphosphatidylinositol
1459	gpi-hs[r]	glycophosphatidylinositol (GPI) anchor precursor (3-(phosphoethanolaminyl-mannosyl)-glucosaminyl-acylphosphatidylinositol) (H8)
1460	gpi-prot-hs[r]	glycophosphatidylinositol (GPI)-anchored protein
1461	gpi-sig[r]	glycophosphatidylinositol (GPI) signal sequence (C-terminal peptide)
1462	gq1b-hs[c]	GQ1b (homo sapiens)
1463	gq1b-hs[e]	GQ1b (homo sapiens)
1464	gq1b-hs[g]	GQ1b (homo sapiens)
1465	gq1balpha-hs[c]	GQ1balpha (homo sapiens)
1466	gq1balpha-hs[e]	GQ1balpha (homo sapiens)
1467	gq1balpha-hs[g]	GQ1balpha (homo sapiens)
1468	gq1c-hs[g]	GQ1c (homo sapiens)
1469	grdp[c]	Geranyl diphosphate
1470	grdp[x]	Geranyl diphosphate
1471	gsn[c]	Guanosine
1472	gsn[e]	Guanosine
1473	gsn[l]	Guanosine
1474	gsn[m]	Guanosine
1475	gt1a-hs[c]	GT1a (homo sapiens)
1476	gt1a-hs[e]	GT1a (homo sapiens)
1477	gt1a-hs[g]	GT1a (homo sapiens)
1478	gt1alpha-hs[g]	GT1aalpha (homo sapiens)
1479	gt1b-hs[g]	GT1b (homo sapiens)
1480	gt1c-hs[g]	GT1c (homo sapiens)
1481	gt2-hs[g]	GT2 (homo sapiens)
1482	gt3-hs[c]	GT3 (homo sapiens)
1483	gt3-hs[g]	GT3 (homo sapiens)
1484	gthox[c]	Oxidized glutathione
1485	gthox[e]	Oxidized glutathione
1486	gthox[m]	Oxidized glutathione
1487	gthrd[c]	Reduced glutathione
1488	gthrd[e]	Reduced glutathione
1489	gthrd[m]	Reduced glutathione
1490	gthrd[r]	Reduced glutathione
1491	gtp[c]	GTP
1492	gtp[e]	GTP
1493	gtp[m]	GTP
1494	gtp[n]	GTP
1495	gua[c]	Guanine
1496	gua[e]	Guanine
1497	gudac[c]	Guanidinoacetate
1498	gullac[c]	L-Gulono-1,4-lactone
1499	gullac[r]	L-Gulono-1,4-lactone
1500	guln[c]	L-Gulonate
1501	guln[r]	L-Gulonate
1502	h2co3[c]	carbonic acid
1503	h2co3[m]	carbonic acid
1504	h2o2[c]	Hydrogen peroxide
1505	h2o2[e]	Hydrogen peroxide
1506	h2o2[l]	Hydrogen peroxide
1507	h2o2[m]	Hydrogen peroxide
1508	h2o2[n]	Hydrogen peroxide
1509	h2o2[x]	Hydrogen peroxide
1510	h2o[c]	H2O
1511	h2o[e]	H2O
1512	h2o[g]	H2O
1513	h2o[l]	H2O
1514	h2o[m]	H2O
1515	h2o[n]	H2O
1516	h2o[r]	H2O
1517	h2o[x]	H2O
1518	hLkynr[c]	3-Hydroxy-L-kynurenine
1519	h[c]	H+
1520	h[e]	H+
1521	h[g]	H+
1522	h[l]	H+
1523	h[m]	H+
1524	h[n]	H+
1525	h[r]	H+
1526	h[x]	H+
1527	ha-deg1[l]	hyaluronan degradation product 1
1528	ha[e]	hyaluronan
1529	ha[l]	hyaluronan
1530	ha-pre1[e]	hyaluronan biosynthesis, precursor 1
1531	ha-pre1[l]	hyaluronan biosynthesis, precursor 1
1532	hco3[c]	Bicarbonate
1533	hco3[e]	Bicarbonate
1534	hco3[m]	Bicarbonate
1535	hcoumarin[c]	hydroxy coumarin
1536	hcoumarin[e]	hydroxy coumarin
1537	hcys---L[c]	L-Homocysteine
1538	hdca[c]	Hexadecanoate (n-C16:0)
1539	hdca[e]	Hexadecanoate (n-C16:0)
1540	hdca[r]	Hexadecanoate (n-C16:0)
1541	hdca[x]	Hexadecanoate (n-C16:0)
1542	hdcea[c]	Hexadecenoate (n-C16:1)
1543	hdcea[e]	Hexadecenoate (n-C16:1)
1544	hdcecrn[c]	Hexadecenoyl carnitine
1545	hdcecrn[m]	Hexadecenoyl carnitine
1546	hdcoa[c]	Hexadecenoyl-CoA (n-C16:1CoA)
1547	hdcoa[m]	Hexadecenoyl-CoA (n-C16:1CoA)
1548	hdd2coa[c]	trans-Hexadec-2-enoyl-CoA
1549	hdd2coa[m]	trans-Hexadec-2-enoyl-CoA
1550	hdd2coa[x]	trans-Hexadec-2-enoyl-CoA
1551	hdd2crn[c]	trans-Hexadec-2-enoyl carnitine
1552	hdd2crn[m]	trans-Hexadec-2-enoyl carnitine
1553	hdeACP[c]	cis-hexadec-9-enoyl-[acyl-carrier protein] (n-C16:1)
1554	hestratriol[c]	4,17 dihydroxy estradiol
1555	hestratriol[e]	4,17 dihydroxy estradiol
1556	hestratriol[r]	4,17 dihydroxy estradiol
1557	hexc[c]	hexacosanoate (n-C26:0)
1558	hexc[e]	hexacosanoate (n-C26:0)
1559	hexccoa[c]	Hexacosanoyl-CoA (n-C26:0CoA)
1560	hexccoa[m]	Hexacosanoyl-CoA (n-C26:0CoA)
1561	hexccoa[x]	Hexacosanoyl-CoA (n-C26:0CoA)
1562	hexccrn[c]	hexacosanoyl carnitine
1563	hexccrn[m]	hexacosanoyl carnitine
1564	hgentis[c]	Homogentisate
1565	his---L[c]	L-Histidine
1566	his---L[e]	L-Histidine
1567	hista[c]	Histamine
1568	hista[e]	Histamine
1569	hmbil[c]	Hydroxymethylbilane
1570	hmgcoa[c]	Hydroxymethylglutaryl-CoA
1571	hmgcoa[m]	Hydroxymethylglutaryl-CoA
1572	hmgcoa[r]	Hydroxymethylglutaryl-CoA
1573	hmgcoa[x]	Hydroxymethylglutaryl-CoA
1574	hnifedipine[c]	hydroxy nifedipine
1575	hom---L[c]	L-Homoserine
1576	hom---L[e]	L-Homoserine
1577	homoval[c]	Homovanillate
1578	hpdca[c]	heptadecanoate
1579	hpdca[e]	heptadecanoate
1580	hpdcacoa[c]	heptadecanoyl coa
1581	hpdcacoa[m]	heptadecanoyl coa
1582	hpdcacrn[c]	heptadecanoyl carnitine
1583	hpdcacrn[m]	heptadecanoyl carnitine
1584	hpyr[c]	Hydroxypyruvate
1585	hpyr[m]	Hydroxypyruvate
1586	hpyr[x]	Hydroxypyruvate
1587	hretn[c]	4 hydroxy retinoic acid
1588	hretn[n]	4 hydroxy retinoic acid
1589	hs-deg10[l]	heparan sulfate, degradation product 10
1590	hs-deg11[l]	heparan sulfate, degradation product 11
1591	hs-deg12[l]	heparan sulfate, degradation product 12
1592	hs-deg13[l]	heparan sulfate, degradation product 13
1593	hs-deg14[l]	heparan sulfate, degradation product 14
1594	hs-deg15[l]	heparan sulfate, degradation product 15
1595	hs-deg16[l]	heparan sulfate, degradation product 16
1596	hs-deg17[l]	heparan sulfate, degradation product 17
1597	hs-deg18[l]	heparan sulfate, degradation product 18
1598	hs-deg19[l]	heparan sulfate, degradation product 19
1599	hs-deg1[l]	heparan sulfate, degradation product 1
1600	hs-deg20[l]	heparan sulfate, degradation product 20
1601	hs-deg21[l]	heparan sulfate, degradation product 21
1602	hs-deg22[l]	heparan sulfate, degradation product 22
1603	hs-deg23[l]	heparan sulfate, degradation product 23
1604	hs-deg24[l]	heparan sulfate, degradation product 24
1605	hs-deg25[l]	heparan sulfate, degradation product 25
1606	hs-deg2[l]	heparan sulfate, degradation product 2
1607	hs-deg3[l]	heparan sulfate, degradation product 3
1608	hs-deg4[l]	heparan sulfate, degradation product 4
1609	hs-deg5[l]	heparan sulfate, degradation product 5
1610	hs-deg6[l]	heparan sulfate, degradation product 6
1611	hs-deg7[l]	heparan sulfate, degradation product 7
1612	hs-deg8[l]	heparan sulfate, degradation product 8
1613	hs-deg9[l]	heparan sulfate, degradation product 9
1614	hs[l]	heparan sulfate, free chain
1615	hs-pre10[g]	heparan sulfate, precursor 10
1616	hs-pre11[g]	heparan sulfate, precursor 11
1617	hs-pre12[g]	heparan sulfate, precursor 12
1618	hs-pre13[g]	heparan sulfate, precursor 13
1619	hs-pre14[g]	heparan sulfate, precursor 14
1620	hs-pre15[g]	heparan sulfate, precursor 15
1621	hs-pre1[g]	heparan sulfate, precursor 1
1622	hs-pre2[g]	heparan sulfate, precursor 2
1623	hs-pre3[g]	heparan sulfate, precursor 3
1624	hs-pre4[g]	heparan sulfate, precursor 4
1625	hs-pre5[g]	heparan sulfate, precursor 5
1626	hs-pre6[g]	heparan sulfate, precursor 6
1627	hs-pre7[g]	heparan sulfate, precursor 7
1628	hs-pre8[g]	heparan sulfate, precursor 8
1629	hs-pre9[g]	heparan sulfate, precursor 9
1630	hspg[e]	heparan sulfate proteoglycan
1631	hspg[g]	heparan sulfate proteoglycan
1632	hspg[l]	heparan sulfate proteoglycan
1633	htaxol[c]	hydroxylated taxol
1634	htaxol[e]	hydroxylated taxol
1635	hxan[c]	Hypoxanthine
1636	hxan[e]	Hypoxanthine
1637	hxan[l]	Hypoxanthine
1638	hxan[x]	Hypoxanthine
1639	hxdcal[r]	Hexadecanal
1640	hyptaur[c]	Hypotaurine
1641	i[c]	Iodide
1642	i[e]	Iodide
1643	ibcoa[m]	Isobutyryl-CoA
1644	icit[c]	Isocitrate
1645	icit[m]	Isocitrate
1646	icit[x]	Isocitrate
1647	id3acald[c]	Indole-3-acetaldehyde
1648	id3acald[m]	Indole-3-acetaldehyde
1649	idour[c]	L-Iduronate
1650	idour[l]	L-Iduronate
1651	idp[c]	IDP
1652	idp[e]	IDP
1653	idp[m]	IDP
1654	idp[n]	IDP
1655	ile---L[c]	L-Isoleucine
1656	ile---L[e]	L-Isoleucine
1657	ile---L[m]	L-Isoleucine
1658	im4ac[c]	Imidazole-4-acetate
1659	im4ac[m]	Imidazole-4-acetate
1660	im4act[c]	Imidazole-4-acetaldehyde
1661	im4act[m]	Imidazole-4-acetaldehyde
1662	imp[c]	IMP
1663	imp[e]	IMP
1664	imp[m]	IMP
1665	ind3ac[c]	Indole-3-acetate
1666	ind3ac[m]	Indole-3-acetate
1667	inost[c]	myo-Inositol
1668	inost[e]	myo-Inositol
1669	ins[c]	Inosine
1670	ins[e]	Inosine
1671	ins[l]	Inosine
1672	ins[m]	Inosine
1673	iodine[c]	Iodine
1674	ipdp[c]	Isopentenyl diphosphate
1675	ipdp[x]	Isopentenyl diphosphate
1676	itaccoa[m]	Itaconyl-CoA
1677	itacon[m]	Itaconate
1678	itp[c]	ITP
1679	itp[m]	ITP
1680	itp[n]	ITP
1681	ivcoa[m]	Isovaleryl-CoA
1682	k[c]	potassium
1683	k[e]	potassium
1684	k[g]	potassium
1685	kdn[c]	2-keto-3-deoxy-D-glycero-D-galactononic acid
1686	kdnp[c]	2-keto-3-deoxy-D-glycero-D-galactononic acid 9-phosphate
1687	ksi-deg10[l]	keratan sulfate I, degradation product 10
1688	ksi-deg11[l]	keratan sulfate I, degradation product 11
1689	ksi-deg12[l]	keratan sulfate I, degradation product 12
1690	ksi-deg13[l]	keratan sulfate I, degradation product 13
1691	ksi-deg14[l]	keratan sulfate I, degradation product 14
1692	ksi-deg15[l]	keratan sulfate I, degradation product 15
1693	ksi-deg16[l]	keratan sulfate I, degradation product 16
1694	ksi-deg17[l]	keratan sulfate I, degradation product 17
1695	ksi-deg18[l]	keratan sulfate I, degradation product 18
1696	ksi-deg19[l]	keratan sulfate I, degradation product 19
1697	ksi-deg1[e]	keratan sulfate I, degradation product 1
1698	ksi-deg1[l]	keratan sulfate I, degradation product 1
1699	ksi-deg20[l]	keratan sulfate I, degradation product 20
1700	ksi-deg21[l]	keratan sulfate I, degradation product 21
1701	ksi-deg22[l]	keratan sulfate I, degradation product 22
1702	ksi-deg23[l]	keratan sulfate I, degradation product 23
1703	ksi-deg24[l]	keratan sulfate I, degradation product 24
1704	ksi-deg25[l]	keratan sulfate I, degradation product 25
1705	ksi-deg26[l]	keratan sulfate I, degradation product 26
1706	ksi-deg27[l]	keratan sulfate I, degradation product 27
1707	ksi-deg28[l]	keratan sulfate I, degradation product 28
1708	ksi-deg29[l]	keratan sulfate I, degradation product 29
1709	ksi-deg2[l]	keratan sulfate I, degradation product 2
1710	ksi-deg30[l]	keratan sulfate I, degradation product 30
1711	ksi-deg31[l]	keratan sulfate I, degradation product 31
1712	ksi-deg32[l]	keratan sulfate I, degradation product 32
1713	ksi-deg33[l]	keratan sulfate I, degradation product 33
1714	ksi-deg34[l]	keratan sulfate I, degradation product 34
1715	ksi-deg35[l]	keratan sulfate I, degradation product 35
1716	ksi-deg36[l]	keratan sulfate I, degradation product 36
1717	ksi-deg37[l]	keratan sulfate I, degradation product 37
1718	ksi-deg38[l]	keratan sulfate I, degradation product 38
1719	ksi-deg39[l]	keratan sulfate I, degradation product 39
1720	ksi-deg3[l]	keratan sulfate I, degradation product 3
1721	ksi-deg40[l]	keratan sulfate I, degradation product 40
1722	ksi-deg41[l]	keratan sulfate I, degradation product 41
1723	ksi-deg4[l]	keratan sulfate I, degradation product 4
1724	ksi-deg5[l]	keratan sulfate I, degradation product 5
1725	ksi-deg6[l]	keratan sulfate I, degradation product 6
1726	ksi-deg7[l]	keratan sulfate I, degradation product 7
1727	ksi-deg8[l]	keratan sulfate I, degradation product 8
1728	ksi-deg9[l]	keratan sulfate I, degradation product 9
1729	ksi[e]	keratan sulfate I
1730	ksi[g]	keratan sulfate I
1731	ksi[l]	keratan sulfate I
1732	ksi-pre10[g]	keratan sulfate I biosynthesis, precursor 10
1733	ksi-pre11[g]	keratan sulfate I biosynthesis, precursor 11
1734	ksi-pre12[g]	keratan sulfate I biosynthesis, precursor 12
1735	ksi-pre13[g]	keratan sulfate I biosynthesis, precursor 13
1736	ksi-pre14[g]	keratan sulfate I biosynthesis, precursor 14
1737	ksi-pre15[g]	keratan sulfate I biosynthesis, precursor 15
1738	ksi-pre16[g]	keratan sulfate I biosynthesis, precursor 16
1739	ksi-pre17[g]	keratan sulfate I biosynthesis, precursor 17
1740	ksi-pre18[g]	keratan sulfate I biosynthesis, precursor 18
1741	ksi-pre19[g]	keratan sulfate I biosynthesis, precursor 19
1742	ksi-pre1[g]	keratan sulfate I biosynthesis, precursor 1
1743	ksi-pre20[g]	keratan sulfate I biosynthesis, precursor 20
1744	ksi-pre21[g]	keratan sulfate I biosynthesis, precursor 21
1745	ksi-pre22[g]	keratan sulfate I biosynthesis, precursor 22
1746	ksi-pre23[g]	keratan sulfate I biosynthesis, precursor 23
1747	ksi-pre24[g]	keratan sulfate I biosynthesis, precursor 24
1748	ksi-pre25[g]	keratan sulfate I biosynthesis, precursor 25
1749	ksi-pre26[g]	keratan sulfate I biosynthesis, precursor 26
1750	ksi-pre27[g]	keratan sulfate I biosynthesis, precursor 27
1751	ksi-pre28[g]	keratan sulfate I biosynthesis, precursor 28
1752	ksi-pre29[g]	keratan sulfate I biosynthesis, precursor 29
1753	ksi-pre2[g]	keratan sulfate I biosynthesis, precursor 2
1754	ksi-pre30[g]	keratan sulfate I biosynthesis, precursor 30
1755	ksi-pre31[g]	keratan sulfate I biosynthesis, precursor 31
1756	ksi-pre32[g]	keratan sulfate I biosynthesis, precursor 32
1757	ksi-pre33[g]	keratan sulfate I biosynthesis, precursor 33
1758	ksi-pre34[g]	keratan sulfate I biosynthesis, precursor 34
1759	ksi-pre35[g]	keratan sulfate I biosynthesis, precursor 35
1760	ksi-pre36[g]	keratan sulfate I biosynthesis, precursor 36
1761	ksi-pre3[g]	keratan sulfate I biosynthesis, precursor 3
1762	ksi-pre4[g]	keratan sulfate I biosynthesis, precursor 4
1763	ksi-pre5[g]	keratan sulfate I biosynthesis, precursor 5
1764	ksi-pre6[g]	keratan sulfate I biosynthesis, precursor 6
1765	ksi-pre7[g]	keratan sulfate I biosynthesis, precursor 7
1766	ksi-pre8[g]	keratan sulfate I biosynthesis, precursor 8
1767	ksi-pre9[g]	keratan sulfate I biosynthesis, precursor 9
1768	ksii-core2-deg1[l]	keratan sulfate II (core 2-linked), degradation product 1
1769	ksii-core2-deg2[l]	keratan sulfate II (core 2-linked), degradation product 2
1770	ksii-core2-deg3[l]	keratan sulfate II (core 2-linked), degradation product 3
1771	ksii-core2-deg4[l]	keratan sulfate II (core 2-linked), degradation product 4
1772	ksii-core2-deg5[l]	keratan sulfate II (core 2-linked), degradation product 5
1773	ksii-core2-deg6[l]	keratan sulfate II (core 2-linked), degradation product 6
1774	ksii-core2-deg7[l]	keratan sulfate II (core 2-linked), degradation product 7
1775	ksii-core2-deg8[l]	keratan sulfate II (core 2-linked), degradation product 8
1776	ksii-core2-deg9[l]	keratan sulfate II (core 2-linked), degradation product 9
1777	ksii-core2[e]	keratan sulfate II (core 2-linked)
1778	ksii-core2[g]	keratan sulfate II (core 2-linked)
1779	ksii-core2[l]	keratan sulfate II (core 2-linked)
1780	ksii-core2-pre10[g]	keratan sulfate II biosynthesis, precursor 10
1781	ksii-core2-pre1[g]	keratan sulfate II biosynthesis, precursor 1
1782	ksii-core2-pre2[g]	keratan sulfate II biosynthesis, precursor 2
1783	ksii-core2-pre3[g]	keratan sulfate II biosynthesis, precursor 3
1784	ksii-core2-pre4[g]	keratan sulfate II biosynthesis, precursor 4
1785	ksii-core2-pre5[g]	keratan sulfate II biosynthesis, precursor 5
1786	ksii-core2-pre6[g]	keratan sulfate II biosynthesis, precursor 6
1787	ksii-core2-pre7[g]	keratan sulfate II biosynthesis, precursor 7
1788	ksii-core2-pre8[g]	keratan sulfate II biosynthesis, precursor 8
1789	ksii-core2-pre9[g]	keratan sulfate II biosynthesis, precursor 9
1790	ksii-core4-deg1[l]	keratan sulfate II (core 4-linked), degradation product 1
1791	ksii-core4-deg2[l]	keratan sulfate II (core 4-linked), degradation product 2
1792	ksii-core4-deg3[l]	keratan sulfate II (core 4-linked), degradation product 3
1793	ksii-core4-deg4[l]	keratan sulfate II (core 4-linked), degradation product 4
1794	ksii-core4[e]	keratan sulfate II (core 4-linked)
1795	ksii-core4[g]	keratan sulfate II (core 4-linked)
1796	ksii-core4[l]	keratan sulfate II (core 4-linked)
1797	ksii-core4-pre10[g]	keratan sulfate II biosynthesis, precursor 10
1798	ksii-core4-pre1[g]	keratan sulfate II biosynthesis, precursor 1
1799	ksii-core4-pre2[g]	keratan sulfate II boisynthesis, precursor 2
1800	ksii-core4-pre3[g]	keratan sulfate II biosynthesis, precursor 3
1801	ksii-core4-pre4[g]	keratan sulfate II biosynthesis, precursor 4
1802	ksii-core4-pre5[g]	keratan sulfate II biosynthesis, precursor 5
1803	ksii-core4-pre6[g]	keratan sulfate II biosynthesis, precursor 6
1804	ksii-core4-pre7[g]	keratan sulfate II biosynthesis, precursor 7
1805	ksii-core4-pre8[g]	keratan sulfate II biosynthesis, precursor 8
1806	ksii-core4-pre9[g]	keratan sulfate II biosynthesis, precursor 9
1807	kynate[c]	4-Hydroxy-2-quinolinecarboxylic acid
1808	l2fn2m2masn[g]	{[galactosyl-(1,4)-N-Acetyl-glucosaminyl-(1,2)-mannosyl-(1,3)-],[N-acetyl-glucosaminyl-(1,2)-mannosyl-(1,6)-]mannosyl-(1,4)-N-acetyl-glucosaminyl-(1,4)-[fucosyl-(1,6)]-N-acetyl-glucosaminyl}asparagine
1809	l2n2m2mn[c]	de-Fuc, reducing GlcNAc removed, de-Sia form of PA6 (w/o peptide linkage)
1810	l2n2m2mn[l]	de-Fuc, reducing GlcNAc removed, de-Sia form of PA6 (w/o peptide linkage)
1811	l2xser[g]	(Gal)2-Xyl-L-Ser (protein)
1812	lac---D[c]	D-Lactate
1813	lac---D[e]	D-Lactate
1814	lac---D[m]	D-Lactate
1815	lac---L[c]	L-Lactate
1816	lac---L[e]	L-Lactate
1817	lac---L[m]	L-Lactate
1818	lald---D[c]	D-Lactaldehyde
1819	lald---D[m]	D-Lactaldehyde
1820	lald---L[c]	L-Lactaldehyde
1821	lald---L[m]	L-Lactaldehyde
1822	lanost[c]	Lanosterol
1823	lanost[r]	Lanosterol
1824	lcts[c]	Lactose
1825	lcts[e]	Lactose
1826	lcts[g]	Lactose
1827	lcts[l]	Lactose
1828	leu---L[c]	L-Leucine
1829	leu---L[e]	L-Leucine
1830	leu---L[m]	L-Leucine
1831	leuktrA4[c]	Leukotriene A4
1832	leuktrA4[r]	Leukotriene A4
1833	leuktrB4[c]	Leukotriene B4
1834	leuktrB4[r]	Leukotriene B4
1835	leuktrB4wcooh[r]	w-carboxy leukotriene B4
1836	leuktrB4woh[r]	w-hydroxyl leukotriene B4
1837	leuktrC4[c]	Leukotriene C4
1838	leuktrC4[e]	Leukotriene C4
1839	leuktrC4[r]	Leukotriene C4
1840	leuktrD4[c]	Leukotriene D4
1841	leuktrD4[r]	Leukotriene D4
1842	leuktrE4[c]	leukotriene E4
1843	leuktrF4[c]	leukotriene F4
1844	lgnc[c]	lignoceric acid
1845	lgnc[e]	lignoceric acid
1846	lgnccoa[c]	lignocericyl coenzyme A
1847	lgnccoa[m]	lignocericyl coenzyme A
1848	lgnccoa[x]	lignocericyl coenzyme A
1849	lgnccrn[c]	lignoceryl carnitine
1850	lgnccrn[m]	lignoceryl carnitine
1851	lgt---S[c]	(R)-S-Lactoylglutathione
1852	lgt---S[m]	(R)-S-Lactoylglutathione
1853	limnen[c]	Limonene
1854	limnen[e]	Limonene
1855	lipoate[c]	Lipoate
1856	lipoate[e]	Lipoate
1857	lneldcACP[c]	linoelaidic acid ACP (all trans)
1858	lneldc[c]	linoelaidic acid (all trans C18:2)
1859	lneldc[e]	linoelaidic acid (all trans C18:2)
1860	lneldccoa[c]	linoelaidyl coenzyme A
1861	lneldccoa[m]	linoelaidyl coenzyme A
1862	lneldccrn[c]	Linoelaidyl carnitine
1863	lneldccrn[m]	Linoelaidyl carnitine
1864	lnlcACP[c]	linoleic acid ACP (all cis)
1865	lnlc[c]	linoleic acid (all cis C18:2) n-6
1866	lnlc[e]	linoleic acid (all cis C18:2) n-6
1867	lnlccoa[c]	linoleic coenzyme A
1868	lnlccoa[m]	linoleic coenzyme A
1869	lnlccrn[c]	Linoleyl carnitine
1870	lnlccrn[m]	Linoleyl carnitine
1871	lnlnca[c]	alpha-Linolenic acid, C18:3, n-3
1872	lnlnca[e]	alpha-Linolenic acid, C18:3, n-3
1873	lnlncacoa[c]	alpha-Linolenoyl-CoA
1874	lnlncacoa[m]	alpha-Linolenoyl-CoA
1875	lnlncacrn[c]	alpha-linolenyl carnitine
1876	lnlncacrn[m]	alpha-linolenyl carnitine
1877	lnlncg[c]	gamma-linolenic acid
1878	lnlncg[e]	gamma-linolenic acid
1879	lnlncgcoa[c]	gamma-linolenoyl-CoA
1880	lnlncgcoa[m]	gamma-linolenoyl-CoA
1881	lnlncgcoa[x]	gamma-linolenoyl-CoA
1882	lnlncgcrn[c]	gamma-linolenyl carnitine
1883	lnlncgcrn[m]	gamma-linolenyl carnitine
1884	lpam[m]	Lipoamide
1885	lpchol-hs[c]	lysophosphatidylcholine (homo sapiens)
1886	lpchol-hs[e]	lysophosphatidylcholine (homo sapiens)
1887	lpro[m]	Lipoylprotein
1888	lthstrl[r]	5alpha-Cholest-7-en-3beta-ol
1889	lum3[c]	Lumisterol 3
1890	lxser[g]	Gal-Xyl-L-Ser (protein)
1891	lys---L[c]	L-Lysine
1892	lys---L[e]	L-Lysine
1893	lys---L[m]	L-Lysine
1894	lys---L[n]	L-Lysine
1895	lys---L[x]	L-Lysine
1896	lyxnt[c]	L-lyxonate
1897	m1mpdol-L[c]	alpha-D-mannosyl-beta-D-mannosyl-diacylchitobiosyldiphosphodolichol, human liver homolog
1898	m1mpdol-U[c]	alpha-D-mannosyl-beta-D-mannosyl-diacylchitobiosyldiphosphodolichol, human uterine homolog
1899	m2emgacpail-hs[r]	(dimannosyl),(phosphoethanolaminyl)-mannosyl-glucosylaminyl-acylphosphatidylinositol (H6)
1900	m2gacpail-hs[r]	dimannosyl-glucosaminyl-acylphosphatidylinositol (H3)
1901	m2mn[c]	(alpha-D-mannosyl)2-beta-D-mannosyl-N-acetylglucosamine
1902	m2mn[l]	(alpha-D-mannosyl)2-beta-D-mannosyl-N-acetylglucosamine
1903	m2mpdol-L[c]	(alpha-D-mannosyl)2-beta-D-mannosyl-diacetylchitobiosyldiphosphodolichol, human liver homolog
1904	m2mpdol-U[c]	(alpha-D-mannosyl)2-beta-D-mannosyl-diacetylchitobiosyldiphosphodolichol, human uterine homolog
1905	m3emgacpail-hs[r]	(trimannosyl),(phosphoethanolaminyl)-mannosyl-glucosaminyl-acylphosphatidylinositol (M4C)
1906	m3gacpail-hs[r]	trimannosyl-glucosaminyl-acylphosphatidylinositol (H4)
1907	m3mpdol-L[c]	(alpha-D-mannosyl)3-beta-D-mannosyl-diacetylchitodiphosphodolichol, human liver homolog
1908	m3mpdol-U[c]	(alpha-D-mannosyl)3-beta-D-mannosyl-diacetylchitodiphosphodolichol, human uterine homolog
1909	m4masn[g]	(alpha-D-mannosyl)4-beta-D-mannosyl-diacetylchitobiosyl-L-asparagine (protein)
1910	m4mpdol-L[c]	(alpha-D-Mannosyl)4-beta-D-mannosyl-diacetylchitobiosyldiphosphodolichol, human liver homolog
1911	m4mpdol-L[r]	(alpha-D-Mannosyl)4-beta-D-mannosyl-diacetylchitobiosyldiphosphodolichol, human liver homolog
1912	m4mpdol-U[c]	(alpha-D-Mannosyl)4-beta-D-mannosyl-diacetylchitobiosyldiphosphodolichol, human uterine homolog
1913	m4mpdol-U[r]	(alpha-D-Mannosyl)4-beta-D-mannosyl-diacetylchitobiosyldiphosphodolichol, human uterine homolog
1914	m5masnB1[g]	(alpha-D-mannosyl)5-beta-D-mannosyl-diacetylchitobiosyl-L-asparagine (protein)
1915	m5masnB2[g]	(alpha-D-mannosyl)5-beta-D-mannosyl-diacetylchitobiosyl-L-asparagine (protein)
1916	m5masnC[g]	(alpha-D-mannosyl)5-beta-D-mannosyl-diacetylchitobiosyl-L-asparagine (protein)
1917	m5mpdol-L[r]	(alpha-D-Mannosyl)5-beta-D-mannosyl-diacetylchitobiosyldiphosphodolichol, human liver homolog
1918	m5mpdol-U[r]	(alpha-D-Mannosyl)5-beta-D-mannosyl-diacetylchitobiosyldiphosphodolichol, human uterine homolog
1919	m6masnA[g]	(alpha-D-mannosyl)6-beta-D-mannosyl-diacetylchitobiosyl-L-asparagine (protein)
1920	m6masnB1[g]	(alpha-D-mannosyl)6-beta-D-mannosyl-diacetylchitobiosyl-L-asparagine (protein)
1921	m6masnB2[g]	(alpha-D-mannosyl)6-beta-D-mannosyl-diacetylchitobiosyl-L-asparagine (protein)
1922	m6masnC[g]	(alpha-D-mannosyl)6-beta-D-mannosyl-diacetylchitobiosyl-L-asparagine (protein)
1923	m6mpdol-L[r]	(alpha-D-Mannosyl)6-beta-D-mannosyl-diacetylchitobiosyldiphosphodolichol, human liver homolog
1924	m6mpdol-U[r]	(alpha-D-Mannosyl)6-beta-D-mannosyl-diacetylchitobiosyldiphosphodolichol, human uterine homolog
1925	m7masnA[g]	(alpha-D-mannosyl)7-beta-D-mannosyl-diacetylchitobiosyl-L-asparagine, isoform A (protein)
1926	m7masnB[g]	(alpha-D-mannosyl)7-beta-D-mannosyl-diacetylchitobiosyl-L-asparagine, isoform B (protein)
1927	m7masnB[r]	(alpha-D-mannosyl)7-beta-D-mannosyl-diacetylchitobiosyl-L-asparagine, isoform B (protein)
1928	m7masnC[g]	(alpha-D-mannosyl)7-beta-D-mannosyl-diacetylchitobiosyl-L-asparagine, isoform C (protein)
1929	m7mpdol-L[r]	(alpha-D-Mannosyl)7-beta-D-mannosyl-diacetylchitobiosyldiphosphodolichol, human liver homolog
1930	m7mpdol-U[r]	(alpha-D-Mannosyl)7-beta-D-mannosyl-diacetylchitobiosyldiphosphodolichol, human uterine homolog
1931	m8masn[g]	(alpha-D-mannosyl)8-beta-D-mannosyl-diacetylchitobiosyl-L-asparagine (protein)
1932	m8masn[r]	(alpha-D-mannosyl)8-beta-D-mannosyl-diacetylchitobiosyl-L-asparagine (protein)
1933	m8mpdol-L[r]	(alpha-D-Mannosyl)8-beta-D-mannosyl-diacetylchitobiosyldiphosphodolichol, human liver homolog
1934	m8mpdol-U[r]	(alpha-D-Mannosyl)8-beta-D-mannosyl-diacetylchitobiosyldiphosphodolichol, human uterine homolog
1935	m-LPAREN-em-RPAREN-3gacpail-hs[r]	mannosyl-3-(phosphoethanolaminyl-mannosyl)-glucosaminyl-acylphosphatidylinositol (M4A)
1936	m-LPAREN-em-RPAREN-3gacpail-prot-hs[r]	mannosyl-3-(phosphoethanolaminyl-mannosyl)-glucosaminyl-acylphosphatidylinositol-Protein (M4A)
1937	mag-hs[c]	monoacylglycerol 2 (homo sapiens)
1938	mag-hs[e]	monoacylglycerol 2 (homo sapiens)
1939	malACP[c]	Malonyl-[acyl-carrier protein]
1940	malACP[m]	Malonyl-[acyl-carrier protein]
1941	mal---L[c]	L-Malate
1942	mal---L[m]	L-Malate
1943	malcoa[c]	Malonyl-CoA
1944	malcoa[m]	Malonyl-CoA
1945	malcoa[x]	Malonyl-CoA
1946	malt[c]	Maltose
1947	malt[e]	Maltose
1948	malt[l]	Maltose
1949	malttr[c]	Maltotriose
1950	malttr[e]	Maltotriose
1951	malttr[l]	Maltotriose
1952	man1p[c]	D-Mannose 1-phosphate
1953	man6p[c]	D-Mannose 6-phosphate
1954	man[c]	D-Mannose
1955	man[e]	D-Mannose
1956	man[g]	D-Mannose
1957	man[l]	D-Mannose
1958	man[r]	D-Mannose
1959	melanin[c]	Melanin
1960	melatn[c]	Melatonin
1961	mem2emgacpail-hs[r]	({[(mannosyl),(phosphoethanolaminyl)]-dimannosyl},{phosphoethanolaminyl})-mannosyl-glucosaminyl-acylphosphatidylinositol (M4B)
1962	mem2emgacpail-prot-hs[r]	({[(mannosyl),(phosphoethanolaminyl)]-dimannosyl},{phosphoethanolaminyl})-mannosyl-glucosaminyl-acylphosphatidylinositol-Protein (M4B)
1963	memgacpail-hs[r]	(mannosyl),(phosphoethanolaminyl)-mannosyl-glucosylaminyl-acylphosphatidylinositol (B)
1964	meoh[c]	Methanol
1965	meoh[e]	Methanol
1966	meoh[l]	Methanol
1967	meoh[r]	Methanol
1968	mepi[c]	Metanephrine
1969	mepi[e]	Metanephrine
1970	mercplac[c]	3-Mercaptolactate
1971	mercplaccys[c]	3-mercaptolactate-cysteine disulfide
1972	mercplaccys[e]	3-mercaptolactate-cysteine disulfide
1973	mercppyr[c]	Mercaptopyruvate
1974	mercppyr[m]	Mercaptopyruvate
1975	mescoa[m]	Mesaconyl-CoA
1976	mescon[m]	Mesaconate
1977	met---L[c]	L-Methionine
1978	met---L[e]	L-Methionine
1979	methf[c]	5,10-Methenyltetrahydrofolate
1980	methf[m]	5,10-Methenyltetrahydrofolate
1981	mev---R[r]	(R)-Mevalonate
1982	mev---R[x]	(R)-Mevalonate
1983	mgacpail-hs[r]	mannosyl-glucosaminyl-acylphosphatidylinositiol (H2)
1984	mhista[c]	N-Methylhistamine
1985	mi13456p[c]	1D-myo-Inositol 1,3,4,5,6-pentakisphosphate
1986	mi13456p[n]	1D-myo-Inositol 1,3,4,5,6-pentakisphosphate
1987	mi1345p[c]	1D-myo-Inositol 1,3,4,5-tetrakisphosphate
1988	mi1345p[n]	1D-myo-Inositol 1,3,4,5-tetrakisphosphate
1989	mi1346p[c]	1D-myo-Inositol 1,3,4,6-tetrakisphosphate
1990	mi1346p[n]	1D-myo-Inositol 1,3,4,6-tetrakisphosphate
1991	mi134p[c]	1D-myo-Inositol 1,3,4-trisphosphate
1992	mi13p[c]	1D-myo-Inositol 1,3-bisphosphate
1993	mi1456p[n]	1D-myo-Inositol 1,4,5,6-tetrakisphosphate
1994	mi145p[c]	1D-myo-Inositol 1,4,5-trisphosphate
1995	mi145p[n]	1D-myo-Inositol 1,4,5-trisphosphate
1996	mi14p[c]	1D-myo-Inositol 1,4-bisphosphate
1997	mi14p[n]	1D-myo-Inositol 1,4-bisphosphate
1998	mi1p---D[c]	1D-myo-Inositol 1-phosphate
1999	mi1p---D[n]	1D-myo-Inositol 1-phosphate
[truncated: 768 more rows]

## Sheet: Stoichiometric Matrix
Reaction ID	Metabolite ID	Coefficient
1	1	-1
1	3	1
2	1	1
2	4	-1
3	5	-1
3	7	1
4	5	1
4	8	-1
5	9	-1
5	11	1
6	9	1
6	12	-1
7	13	-1
7	15	1
8	13	-1
8	16	1
9	19	-1
9	20	1
10	19	-1
10	21	1
11	22	-1
11	23	1
12	22	-1
12	24	1
13	38	-1
13	638	1
13	1504	1
13	1510	-1
13	2069	1
13	2106	-1
14	51	-1
14	52	1
14	478	1
14	626	-1
14	1510	-1
14	1519	1
14	2254	1
15	56	-1
15	322	1
15	1526	-1
15	2048	1
15	2052	-1
16	46	1
16	64	-1
16	1514	1
16	1523	-1
16	2055	1
16	2060	-1
16	2108	-1
17	47	1
17	67	-1
17	1514	1
17	1523	-1
17	2055	1
17	2060	-1
17	2108	-1
18	46	1
18	48	-1
18	1514	1
18	1523	-1
18	2055	1
18	2060	-1
18	2108	-1
19	47	1
19	49	-1
19	1514	1
19	1523	-1
19	2055	1
19	2060	-1
19	2108	-1
20	68	1
20	69	-1
21	62	-1
21	63	1
22	62	1
22	64	-1
23	65	-1
23	66	1
24	65	1
24	67	-1
25	64	1
25	73	-1
25	1514	1
25	1523	-1
25	2055	1
25	2060	-1
25	2108	-1
26	67	1
26	76	-1
26	1514	1
26	1523	-1
26	2055	1
26	2060	-1
26	2108	-1
27	71	-1
27	72	1
28	71	1
28	72	-1
29	71	-1
29	73	1
30	71	1
30	73	-1
31	74	-1
31	75	1
32	74	1
32	75	-1
33	74	-1
33	76	1
34	74	1
34	76	-1
35	48	1
35	73	-1
35	1514	1
35	1523	-1
35	2055	1
35	2060	-1
35	2108	-1
36	49	1
36	76	-1
36	1514	1
36	1523	-1
36	2055	1
36	2060	-1
36	2108	-1
37	77	-1
37	1510	-1
37	2069	1
37	2360	1
38	77	-1
38	316	1
38	2053	1
38	2059	-1
38	2196	1
38	2198	-1
39	313	-1
39	314	1
39	525	1
39	527	-1
40	86	-1
40	1081	1
40	1510	-1
40	2254	1
41	88	-1
41	100	1
41	1519	1
41	2043	-1
41	2049	1
42	88	1
42	89	-1
42	1519	1
42	1520	-1
43	1532	2
43	1533	-2
43	2037	1
43	2038	-1
44	96	-1
44	97	1
45	102	-1
45	774	1
45	783	-1
45	1408	1
45	2045	-1
45	2050	1
46	101	-1
46	102	1
46	525	1
46	527	-1
47	106	-1
47	108	1
47	1519	-1
47	2043	1
47	2049	-1
48	108	-1
48	109	1
49	111	-1
49	509	1
49	552	-1
49	1519	1
49	1577	1
50	112	1
50	113	-1
51	110	-1
51	111	1
51	1510	-1
51	1519	2
51	2043	-1
51	2049	1
52	110	-1
52	111	1
52	1510	-1
52	1519	2
52	2053	-1
52	2059	1
53	106	-1
53	107	1
53	1510	-1
53	1519	2
53	2043	-1
53	2049	1
54	106	-1
54	107	1
54	1510	-1
54	1519	2
54	2053	-1
54	2059	1
55	114	1
55	116	-1
55	1523	-1
55	2045	1
55	2050	-1
56	115	-1
56	771	1
56	1564	1
56	2106	-1
57	117	-1
57	120	1
58	98	-1
58	127	1
58	527	1
58	1400	-1
59	125	-1
59	126	1
60	125	1
60	127	-1
61	130	1
61	132	-1
61	1514	1
61	1523	-1
61	2045	1
61	2050	-1
61	2108	-1
62	130	1
62	132	-1
62	1514	1
62	1523	-1
62	2055	1
62	2060	-1
62	2108	-1
63	133	-1
63	1519	-1
63	2053	1
63	2059	-1
63	2458	1
64	136	-1
64	770	1
64	1519	1
64	2106	-1
65	137	1
65	636	-1
65	1514	-1
66	140	-1
66	142	1
66	783	1
66	1514	-1
66	1523	1
67	1532	3
67	1533	-3
67	2037	1
67	2038	-1
68	180	1
68	525	-1
68	1397	1
68	1518	-1
69	112	-1
69	771	1
69	1074	1
69	1519	-1
70	143	-1
70	146	1
70	780	1
70	1510	-1
70	1519	1
71	146	-1
71	1519	1
71	2018	1
71	2043	-1
71	2049	1
72	149	1
72	771	1
72	1518	-1
72	1519	-1
73	149	-1
73	185	1
73	1504	1
73	2069	1
73	2106	-1
74	162	-1
74	1510	-1
74	1519	2
74	1577	1
74	2043	-1
74	2049	1
75	154	-1
75	155	1
76	157	-1
76	158	1
76	1519	-1
76	1523	1
77	159	-1
77	160	1
77	1519	-1
77	1523	1
78	151	-1
78	161	1
78	1510	-1
78	1519	2
78	2043	-1
78	2049	1
79	151	-1
79	161	1
79	1510	-1
79	1519	2
79	2053	-1
79	2059	1
80	162	1
80	163	-1
80	1504	1
80	1510	-1
80	2069	1
80	2106	-1
81	128	-1
81	475	1
81	1513	-1
81	2257	1
82	173	1
82	174	-1
82	623	-1
82	625	1
83	173	-1
83	771	1
83	1519	-1
83	1640	1
84	173	-2
84	316	2
84	1519	-2
84	2106	-1
85	173	-1
85	175	1
85	525	-1
85	1397	1
85	1519	-1
86	174	-1
86	176	1
86	527	-1
86	1400	1
86	1523	-1
87	175	-1
87	1510	-1
87	1519	1
87	2360	1
87	2446	1
88	176	-1
88	1514	-1
88	1523	1
88	2362	1
88	2447	1
89	106	1
89	499	-1
89	1504	1
89	1510	-1
89	2009	1
89	2106	-1
90	106	1
90	1504	1
90	1510	-1
90	2069	1
90	2093	-1
90	2106	-1
91	110	1
91	1074	-1
91	1504	1
91	1510	-1
91	2069	1
91	2106	-1
92	188	-1
92	191	1
93	198	1
93	395	1
93	783	-1
93	797	-1
93	1514	-1
93	1523	1
93	2045	-1
93	2050	1
94	197	1
94	198	-1
94	783	1
94	1514	-1
94	1523	1
95	199	1
95	200	-1
96	201	-1
96	1115	1
96	1514	-1
96	1523	2
96	2045	-1
96	2050	1
97	202	-1
97	203	1
97	1510	-1
97	1519	2
97	2053	-1
97	2059	1
98	209	-1
98	210	1
98	1519	-1
98	1523	1
99	212	1
99	213	-1
100	218	1
100	219	-1
101	216	-1
101	218	1
101	1519	1
101	2196	1
101	2198	-1
102	216	1
102	217	-1
103	223	-1
103	224	1
103	478	1
103	626	-1
103	1510	-1
103	1519	1
103	2254	1
104	236	-1
104	237	1
104	478	1
104	626	-1
104	1510	-1
104	1519	1
104	2254	1
105	236	-1
105	238	1
106	233	-1
106	239	1
106	1519	1
106	2196	1
106	2198	-1
107	239	-1
107	240	1
108	233	1
108	234	-1
109	233	1
109	235	-1
110	242	-1
110	243	1
111	244	-1
111	246	1
112	250	1
112	251	-1
112	2146	-1
112	2147	1
113	260	-1
113	771	1
113	1519	-1
113	2472	1
114	253	1
114	254	-1
115	255	-1
115	257	1
115	1504	1
115	1510	-1
115	1519	1
115	2106	-1
116	255	-1
116	257	1
116	1510	-1
116	1519	2
116	2043	-1
116	2049	1
117	256	-1
117	258	1
117	1514	-1
117	1523	2
117	2045	-1
117	2050	1
118	255	1
118	1504	1
118	1510	-1
118	2069	1
118	2106	-1
118	2472	-1
119	259	1
119	260	-1
119	2106	-1
120	260	-3
120	261	3
120	478	2
120	626	-2
120	1510	-2
120	1519	2
120	2254	2
121	262	-1
121	263	1
121	771	1
121	1519	-1
122	184	1
122	263	-1
122	1504	1
122	2069	1
122	2106	-1
123	268	1
123	269	-1
124	268	1
124	269	-1
124	2146	-1
124	2147	1
125	272	-1
125	274	1
126	272	1
126	275	-1
127	277	-1
127	279	1
128	277	1
128	280	-1
129	282	-1
129	283	1
130	282	-1
130	284	1
131	291	-1
131	293	1
132	291	1
132	294	-1
133	295	1
133	296	-1
134	297	-1
134	299	1
135	297	1
135	300	-1
136	301	-1
136	303	1
137	301	1
137	304	-1
138	1327	-1
138	1519	1
138	2554	1
138	2637	1
138	2651	-1
139	1328	-1
139	1521	1
139	2555	1
139	2639	1
139	2652	-1
140	367	-1
140	1450	1
140	1521	1
140	2636	-1
140	2639	1
141	788	-1
141	1451	1
141	1521	1
141	2636	-1
141	2639	1
142	372	1
142	384	-1
142	557	1
142	626	-1
142	780	-1
142	2277	1
143	375	-1
143	1504	1
143	1510	-1
143	2020	1
143	2069	1
143	2106	-1
144	375	1
144	376	-1
145	311	1
145	1510	-1
145	1519	-1
145	2571	-1
146	311	-1
146	313	1
146	1510	-1
146	1519	2
146	2043	-1
146	2049	1
147	312	-1
147	314	1
147	1514	-1
147	1523	2
147	2045	-1
147	2050	1
148	101	1
148	313	-1
148	525	-1
148	1397	1
149	420	1
149	1262	-1
149	1521	1
149	2639	1
149	2645	-1
150	1262	-1
150	1318	1
150	1521	1
150	2639	1
150	2652	-1
151	1216	-1
151	1314	1
151	1521	1
151	2639	1
151	2652	-1
152	412	1
152	1216	-1
152	1521	1
152	2639	1
152	2645	-1
153	415	1
153	1258	-1
153	1521	1
153	2639	1
153	2645	-1
154	419	1
154	1261	-1
154	1521	1
154	2639	1
154	2645	-1
155	418	1
155	1259	-1
155	1521	1
155	2639	1
155	2645	-1
156	1261	-1
156	1317	1
156	1521	1
156	2639	1
156	2652	-1
157	1251	-1
157	1321	1
157	1521	2
157	2639	2
157	2652	-2
158	191	-1
158	527	-1
158	1400	1
158	2495	1
159	377	-1
159	1519	1
159	2043	-1
159	2049	1
159	2761	1
160	377	-1
160	378	1
161	188	1
161	192	-1
161	1510	-1
161	1519	2
161	2043	-1
161	2049	1
162	188	1
162	189	-1
162	1519	1
162	1520	-1
163	188	1
163	190	-1
163	1519	1
163	1522	-1
164	188	1
164	189	-1
164	2037	2
164	2038	-2
165	372	1
165	393	-2
165	780	1
166	92	-1
166	395	1
166	783	-1
166	2275	1
167	372	1
167	393	-2
167	780	1
168	373	1
168	395	-2
168	783	1
169	374	1
169	398	-2
169	786	1
170	164	-1
170	398	1
170	786	-1
170	2128	1
171	165	-1
171	398	1
171	786	-1
171	925	1
172	169	-1
172	398	1
172	786	-1
172	955	1
173	166	-1
173	398	1
173	786	-1
173	2519	1
174	167	-1
174	398	1
174	786	-1
174	2264	1
175	168	-1
175	398	1
175	786	-1
175	2620	1
176	384	1
176	385	-1
176	1519	1
176	1520	-1
177	384	-1
177	386	1
177	1519	-1
177	1523	1
178	384	-1
178	387	1
179	388	1
179	389	-1
180	388	1
180	390	-1
181	388	1
181	392	-1
182	393	-1
182	478	1
182	626	-1
182	1519	1
182	1532	-1
182	1943	1
182	2254	1
183	395	-1
183	480	1
183	628	-1
183	1523	1
183	1534	-1
183	1944	1
183	2258	1
184	478	1
184	626	-1
184	780	-1
184	2254	1
184	2270	-1
184	2274	1
185	561	1
185	628	-1
185	783	-1
185	2272	-1
185	2275	1
185	2278	1
186	393	-1
186	394	1
187	393	-1
187	396	1
188	393	-1
188	397	1
189	400	1
189	401	-1
189	1519	1
189	1520	-1
190	400	-1
190	402	1
190	1519	-1
190	1523	1
191	405	-1
191	406	1
192	405	-1
192	407	1
193	413	1
193	414	-1
194	413	1
194	415	-1
195	416	1
195	417	-1
196	416	1
196	418	-1
197	408	1
197	409	-1
197	478	1
197	626	-1
197	1519	1
198	408	1
198	409	-1
198	1519	1
198	1651	1
198	1678	-1
199	409	1
199	410	-1
200	409	1
200	411	-1
201	423	-1
201	439	1
202	393	-1
202	422	1
202	780	1
202	1335	-1
202	1519	1
203	422	1
203	423	-1
203	478	1
203	626	-1
203	1519	1
204	421	1
204	422	-1
205	423	1
205	425	-1
206	426	-1
206	427	1
207	426	-1
207	428	1
208	380	1
208	435	-1
208	1458	1
208	1510	-1
209	395	-1
209	434	1
209	783	1
209	1400	-1
209	1523	1
210	381	1
210	437	-1
210	716	1
210	1511	-1
210	1520	1
211	436	-3
211	437	3
211	478	2
211	626	-2
211	1510	-2
211	1519	2
211	2254	2
212	436	1
212	438	-1
213	393	1
213	478	1
213	626	-1
213	743	-1
213	780	-1
213	2117	1
213	2254	1
214	441	-1
214	442	1
215	441	-1
215	443	1
216	444	-1
216	445	1
217	444	-1
217	446	1
218	447	1
218	448	-1
219	447	1
219	449	-1
220	450	-1
220	451	1
221	450	-1
221	452	1
222	440	-1
222	456	1
222	1510	-1
222	2222	-1
222	2254	1
223	1510	-1
223	1686	1
223	1953	-1
223	2222	-1
223	2254	1
224	453	1
224	456	-1
224	1510	-1
224	2254	1
225	453	-1
225	454	1
225	1519	-1
225	1522	1
226	453	-1
226	455	1
227	458	1
227	459	-1
228	458	1
228	460	-1
229	439	1
229	453	-1
229	2360	1
230	93	1
230	94	-1
230	1177	-1
230	1181	1
231	636	1
231	662	-1
231	1177	-1
231	1181	1
232	152	1
232	1177	-1
232	1181	1
232	1681	-1
233	99	1
233	1177	-1
233	1181	1
233	1643	-1
234	380	1
234	393	-1
234	780	1
234	1510	-1
234	1519	1
235	1509	1
235	1550	1
235	2111	-1
235	2264	-1
236	307	-1
236	379	1
236	393	-1
236	780	1
237	380	1
237	463	-1
237	1510	-1
237	2156	1
238	743	-1
238	1644	1
239	745	-1
239	1645	1
240	996	-1
240	1179	1
240	1183	-1
240	2111	-0.5
240	2549	1
241	724	1
241	729	-1
241	1179	1
241	1183	-1
241	1517	2
241	2111	-1
242	1195	-1
242	1510	-1
242	2254	1
242	2399	1
243	464	-1
243	465	1
244	380	-1
244	393	1
244	557	1
244	626	-1
244	780	-1
244	2277	1
245	557	1
245	626	-1
245	780	-1
245	2270	-1
245	2274	1
245	2277	1
246	257	-1
246	266	1
246	509	1
246	552	-1
246	1519	1
247	325	-1
247	509	1
247	552	-1
247	1519	1
247	1960	1
248	383	-1
248	395	1
248	561	1
248	628	-1
248	783	-1
248	2278	1
249	399	-1
249	1510	2
249	1519	-1
249	2020	1
249	2053	1
249	2059	-1
249	2106	-1
250	399	1
250	400	-1
250	1510	1
250	1519	-1
250	2053	1
250	2059	-1
250	2106	-1
251	39	-1
251	171	1
251	1510	-1
251	1519	1
251	2254	1
252	380	-1
252	383	1
252	1519	-1
252	1523	1
253	380	1
253	381	-1
253	1519	1
253	1520	-1
254	380	-1
254	382	1
255	473	-1
255	1510	-1
255	1519	-1
255	1669	1
255	2069	1
256	474	-1
256	1511	-1
256	1520	-1
256	1670	1
256	2070	1
257	386	-1
257	402	1
257	774	1
257	1523	-1
258	468	1
258	469	-1
259	468	1
259	470	-1
260	471	-1
260	472	1
261	478	2
261	557	-1
261	626	-1
262	480	2
262	561	-1
262	628	-1
263	478	1
263	557	-1
263	1363	1
263	1491	-1
264	480	1
264	561	-1
264	1366	1
264	1493	-1
265	911	2
265	919	-1
265	921	-1
266	552	-1
266	556	1
266	771	1
266	1519	-1
267	626	-1
267	685	1
267	2277	1
268	473	-1
268	478	1
268	557	1
268	626	-1
268	1519	1
269	476	-1
269	480	1
269	561	1
269	628	-1
269	1523	1
270	473	1
270	474	-1
271	473	1
271	474	-1
271	2037	1
271	2038	-1
272	473	1
272	474	-1
272	2037	2
272	2038	-2
273	473	1
273	475	-1
274	473	-1
274	476	1
275	484	-1
275	557	1
275	1281	1
275	1510	-1
275	1519	2
276	485	-1
276	557	1
276	1510	-1
276	1519	2
276	1952	1
277	488	-1
277	557	1
277	1510	-1
277	1519	2
277	2370	1
278	490	-1
278	561	1
278	1514	-1
278	1523	2
278	2371	1
279	488	1
279	489	-1
280	468	-1
280	557	1
280	2277	1
280	2332	-1
281	478	-1
281	483	1
282	494	-1
282	496	1
283	494	-1
283	497	1
283	780	1
283	810	-1
284	495	1
284	498	-1
284	783	-1
284	812	1
285	497	-1
285	498	1
286	478	2
286	499	-3
286	500	3
286	626	-2
286	1510	-2
286	1519	2
286	2254	2
287	491	1
287	492	-1
288	170	1
288	478	1
288	501	-1
288	626	-1
288	1519	1
289	478	1
289	590	-1
289	626	-1
289	1519	1
289	2198	1
290	557	1
290	926	-1
290	1269	1
291	70	-1
291	515	1
291	1269	1
292	623	-1
292	926	1
292	1363	1
292	1491	-1
292	1519	2
292	1662	-1
292	2254	1
293	502	1
293	503	-1
294	1521	1
294	1740	-1
294	1741	1
294	2636	-1
294	2639	1
295	1521	1
295	1744	-1
295	1745	1
295	2636	-1
295	2639	1
296	1521	1
296	1747	-1
296	1748	1
296	2636	-1
296	2639	1
297	1521	1
297	1750	-1
297	1751	1
297	2636	-1
297	2639	1
298	1521	1
298	1754	-1
298	1755	1
298	2636	-1
298	2639	1
299	1521	1
299	1757	-1
299	1758	1
299	2636	-1
299	2639	1
300	1521	1
300	1799	-1
300	1800	1
300	2636	-1
300	2639	1
301	1521	1
301	1801	-1
301	1802	1
301	2636	-1
301	2639	1
302	1521	1
302	1804	-1
302	1805	1
302	2636	-1
302	2639	1
303	1521	1
303	1782	-1
303	1783	1
303	2636	-1
303	2639	1
304	1521	1
304	1784	-1
304	1785	1
304	2636	-1
304	2639	1
305	1521	1
305	1787	-1
305	1788	1
305	2636	-1
305	2639	1
306	1521	1
306	1742	-1
306	1753	1
306	2636	-1
306	2639	1
307	1521	1
307	1761	-1
307	1762	1
307	2636	-1
307	2639	1
308	1521	1
308	1764	-1
308	1765	1
308	2636	-1
308	2639	1
309	1521	1
309	1732	1
309	1767	-1
309	2636	-1
309	2639	1
310	1521	1
310	1734	-1
310	1735	1
310	2636	-1
310	2639	1
311	1521	1
311	1737	-1
311	1738	1
311	2636	-1
311	2639	1
312	380	1
312	422	-1
312	1335	1
312	1510	-1
313	517	-1
313	518	1
313	706	-1
313	760	1
313	1510	1
313	1519	1
314	520	-1
314	918	1
314	1510	2
314	1519	-1
314	2053	1
314	2059	-1
314	2106	-1
315	517	-1
315	520	1
315	709	-1
315	760	1
315	1510	1
315	1519	-1
316	517	1
316	519	-1
316	1510	-1
316	2254	1
317	523	-1
317	530	1
317	1519	-1
317	2053	1
317	2059	-1
318	338	-1
318	519	1
318	530	-1
318	1510	1
318	1519	-1
319	504	-1
319	1514	-1
319	2346	1
319	2675	1
320	340	-1
320	547	-1
320	780	1
320	2164	1
321	403	-1
321	404	1
321	1523	-1
321	2055	1
321	2060	-1
321	2258	1
322	353	1
322	472	-1
322	524	1
322	546	-1
322	1526	1
323	523	-1
323	524	1
324	541	-1
324	1410	-1
324	1415	1
324	2362	1
325	542	-1
325	1411	-1
325	1416	1
325	2363	1
326	478	1
326	506	-1
326	507	1
326	626	-1
326	1510	-1
326	1519	1
326	2254	1
327	506	-1
327	508	1
328	473	1
328	509	-1
328	1510	-1
328	1537	1
329	509	-1
329	511	1
330	509	-1
330	512	1
331	425	3
331	1513	-3
331	1902	1
331	2031	-1
332	425	2
332	1513	-2
332	1902	1
332	2024	-1
333	13	-1
333	515	-1
333	1210	1
333	2557	1
334	241	1
334	516	-1
334	771	-1
334	1519	1
335	527	-1
335	774	1
335	783	-1
335	2045	-1
335	2050	1
335	2493	1
336	525	1
336	527	-1
336	1941	-1
336	1942	1
337	525	1
337	526	-1
337	2037	3
337	2038	-3
338	525	-1
338	529	1
339	587	1
339	1519	-1
339	2053	1
339	2059	-1
339	2299	-1
340	1519	-1
340	2043	1
340	2049	-1
340	2718	1
340	2723	-1
341	1519	-1
341	2043	1
341	2049	-1
341	2729	-1
341	2745	1
342	1519	-1
342	2053	1
342	2059	-1
342	2723	1
342	2724	-1
343	1519	-1
343	2053	1
343	2059	-1
343	2726	-1
343	2729	1
344	538	1
344	539	-1
344	617	-1
344	618	1
344	2037	1
344	2038	-1
345	538	1
345	539	-1
345	897	-1
345	898	1
345	2037	1
345	2038	-1
346	534	1
346	535	-1
346	1391	-1
346	1392	1
347	534	1
347	535	-1
347	1412	-1
347	1413	1
348	538	1
348	539	-1
348	1391	-1
348	1392	1
348	2037	1
348	2038	-1
349	538	1
349	539	-1
349	1391	-1
349	1392	1
350	538	1
350	539	-1
350	1412	-1
350	1413	1
351	534	1
351	538	-1
352	538	1
352	539	-1
352	2037	1
352	2038	-1
352	2436	-1
352	2437	1
353	243	1
353	774	1
353	783	1
353	1415	-1
353	1523	-1
353	2493	-1
354	525	-1
354	538	-1
354	1397	1
354	2360	1
355	538	1
355	539	-1
355	2037	1
355	2038	-1
355	2573	-1
355	2574	1
356	538	1
356	539	-1
356	1519	1
356	1520	-1
357	538	1
357	540	-1
357	1519	1
357	1522	-1
358	538	1
358	539	-1
358	2037	1
358	2038	-1
359	538	1
359	539	-1
359	1519	-1
359	1520	1
359	2037	2
359	2038	-2
360	1184	1
360	1519	1
360	1964	-1
360	2043	-1
360	2049	1
361	28	-1
361	1519	1
361	1818	1
361	2043	-1
361	2049	1
362	29	-1
362	1519	1
362	1820	1
362	2043	-1
362	2049	1
363	1519	1
363	1818	-1
363	2020	1
363	2043	-1
363	2049	1
364	1519	1
364	1820	-1
364	2020	1
364	2043	-1
364	2049	1
365	388	1
365	1167	-1
365	1519	1
365	2043	-1
365	2049	1
366	388	1
366	1167	-1
366	1519	1
366	2053	-1
366	2059	1
367	1510	-1
367	1519	2
367	2043	-1
367	2049	1
367	2169	1
367	2170	-1
368	1510	-1
368	1519	2
368	2053	-1
368	2059	1
368	2169	1
368	2170	-1
369	1510	-1
369	1519	2
369	1647	-1
369	1665	1
369	2043	-1
369	2049	1
370	1514	-1
370	1523	2
370	1648	-1
370	1666	1
370	2045	-1
370	2050	1
371	1510	-1
371	1519	2
371	2043	-1
371	2049	1
371	2301	1
371	2303	-1
372	380	1
372	388	-1
372	1510	-1
372	1519	2
372	2043	-1
372	2049	1
373	383	1
373	390	-1
373	1514	-1
373	1523	2
373	2045	-1
373	2050	1
374	380	1
374	388	-1
374	1510	-1
374	1519	2
374	2053	-1
374	2059	1
375	543	-1
375	544	1
376	543	-1
376	545	1
377	986	1
377	987	-1
377	1510	-1
377	2254	1
378	25	1
378	602	-1
378	2106	-1
379	26	1
379	602	-1
379	2106	-1
380	40	1
380	602	-1
380	2106	-1
381	231	1
381	602	-1
381	2106	-1
382	231	-1
382	1510	1
382	1831	1
383	1510	-1
383	1519	2
383	2020	-1
383	2053	-1
383	2059	1
383	2360	1
384	399	1
384	1519	-1
384	2020	-1
384	2053	1
384	2059	-1
385	29	1
385	399	-1
385	1519	-1
385	2053	1
385	2059	-1
386	551	-1
386	564	1
386	1510	-1
386	1519	2
386	2043	-1
386	2049	1
387	994	-1
387	996	1
387	1517	1
387	2111	-0.5
388	993	-1
388	995	1
388	1516	1
388	2110	-0.5
389	727	-1
389	729	1
390	726	-1
390	728	1
391	439	-1
391	440	1
391	478	1
391	626	-1
391	1519	1
392	101	1
392	564	-1
392	1510	-1
392	1519	-1
392	2053	1
392	2059	-1
392	2069	1
393	552	-1
393	555	1
394	509	1
394	510	-1
394	552	-1
394	553	1
395	552	-1
395	554	1
396	557	-1
396	1510	-1
396	1519	-1
396	1662	1
396	2069	1
397	710	-1
397	897	1
397	1412	1
397	1510	-1
398	711	-1
398	898	1
398	1413	1
398	1511	-1
399	557	-1
399	563	1
400	557	-1
400	562	1
401	1381	8
401	1511	-8
401	2479	-1
401	2480	1
402	1381	8
402	1434	-1
402	1436	1
402	1511	-8
403	478	1
403	570	-1
403	571	1
403	626	-1
403	1510	-1
403	1519	1
403	2254	1
404	567	1
404	568	-1
405	567	1
405	569	-1
406	574	1
406	575	-1
407	79	-1
407	376	1
407	774	1
407	1523	-1
408	557	1
408	576	-1
408	626	1
408	1510	-1
408	1519	2
409	527	-1
409	533	-1
409	1400	1
409	2019	1
410	577	1
410	578	-1
411	581	1
411	583	-1
411	1510	1
411	1519	1
411	1891	-1
412	582	1
412	584	-1
412	1514	1
412	1523	1
412	1893	-1
413	579	-1
413	583	1
413	656	1
413	1510	-1
414	580	-1
414	584	1
414	658	1
414	1514	-1
415	585	1
415	586	-1
416	587	1
416	588	-1
417	589	-1
417	1504	1
417	1510	-1
417	2033	1
417	2069	1
417	2106	-1
418	591	1
418	592	-1
419	377	1
419	593	-1
419	1519	-1
419	2053	1
419	2059	-1
420	593	1
420	594	-1
421	597	-1
421	599	1
422	597	-1
422	600	1
422	780	1
422	810	-1
423	598	1
423	601	-1
423	783	-1
423	812	1
424	600	-1
424	601	1
425	605	-1
425	607	1
426	602	1
426	603	-1
427	602	-1
427	604	1
428	595	1
428	596	-1
429	504	1
429	613	-1
429	774	1
429	1523	-1
430	611	1
430	612	-1
430	1891	-1
430	1892	1
431	611	-1
431	1510	-1
431	2156	1
431	2673	1
432	613	-1
432	1514	-1
432	2158	1
432	2675	1
433	611	1
433	614	-1
433	1269	1
434	557	1
434	614	1
434	623	-1
434	626	-1
434	747	-1
434	1519	1
434	2277	1
435	611	1
435	612	-1
435	2037	1
435	2038	-1
436	611	1
436	612	-1
437	611	-1
437	613	1
437	1519	1
437	1523	-1
438	1332	1
438	1513	-1
438	1522	1
438	2442	-1
438	2450	1
439	350	-1
439	354	1
439	780	-1
440	338	-1
440	340	1
440	780	-1
441	344	-1
441	346	1
441	780	-1
442	330	1
442	2262	-1
443	330	1
443	1177	1
443	1181	-1
443	1546	-1
444	330	0.875
444	2517	-1
445	332	1.125
445	1177	2
445	1181	-2
445	1523	-1
445	1873	-1
445	2055	1
445	2060	-1
446	332	1.125
446	1177	2
446	1181	-2
446	1523	-1
446	1879	-1
446	2055	1
446	2060	-1
447	332	1.125
447	1177	2
447	1181	-2
447	1523	-2
447	2055	2
447	2060	-2
447	2483	-1
448	332	1.25
448	1031	-1
448	1177	2
448	1181	-2
448	1523	-1
448	2055	1
448	2060	-1
449	332	1.25
449	605	-1
449	1177	2
449	1181	-2
449	1523	-2
449	2055	2
449	2060	-2
450	332	1.25
450	597	-1
451	332	1.25
451	1177	3
451	1181	-3
451	1523	-2
451	2055	2
451	2060	-2
451	2588	-1
452	332	1.375
452	494	-1
452	1177	2
452	1181	-2
452	1523	-2
452	2055	2
452	2060	-2
453	332	1.125
453	1177	1
453	1181	-1
453	1523	-1
453	1867	-1
453	2055	1
453	2060	-1
454	332	1.375
454	754	-1
454	1177	3
454	1181	-3
454	1523	-2
454	2055	2
454	2060	-2
455	332	1.375
455	937	-1
455	1177	3
455	1181	-3
455	1523	-2
455	2055	2
455	2060	-2
456	332	1.375
456	675	-1
456	1177	3
456	1181	-3
456	1523	-3
456	2055	3
456	2060	-3
457	334	1.125
457	2474	-1
458	334	1.125
458	1177	1
458	1181	-1
458	2141	-1
459	334	1.125
459	1177	1
459	1181	-1
459	2687	-1
460	334	1.125
460	1177	2
460	1181	-2
460	1860	-1
461	335	1
461	1177	1
461	1181	-1
461	1546	-1
462	335	1.125
462	1177	1
462	1181	-1
462	2141	-1
463	335	1.125
463	1177	1
463	1181	-1
463	2687	-1
464	335	1.125
464	1177	2
464	1181	-2
464	1860	-1
465	335	1.5
465	1177	1
465	1181	-1
465	2099	-1
466	335	1.125
466	1177	1
466	1181	-1
466	2139	-1
467	336	1.5
467	1846	-1
468	336	1.625
468	1559	-1
469	336	1.25
469	1130	-1
469	1177	2
469	1181	-2
469	1523	-2
469	2055	2
469	2060	-2
470	336	1.5
470	1177	3
470	1181	-3
470	1523	-2
470	2055	2
470	2060	-2
470	2534	-1
471	336	1.5
471	1177	3
471	1181	-3
471	1523	-2
471	2055	2
471	2060	-2
471	2527	-1
472	336	1.5
472	1177	2
472	1181	-2
472	1523	-2
472	2055	2
472	2060	-2
472	2541	-1
473	336	1.5
473	1177	3
473	1181	-3
473	1523	-3
473	2055	3
473	2060	-3
473	2523	-1
474	337	1
474	1177	1
474	1181	-1
474	1548	-1
475	354	-1
475	2262	1
476	355	-1
476	2263	1
477	340	-1
477	2262	1
478	341	-1
478	2263	1
479	346	-1
479	2262	1
480	347	-1
480	2263	1
481	352	1
481	806	-1
481	1513	-1
481	2461	1
482	615	-1
482	998	1
482	1504	2
482	1519	-2
482	2112	-2
483	615	1
483	616	-1
484	615	1
484	616	-1
484	2037	1
484	2038	-1
485	538	-1
485	539	1
485	617	1
485	618	-1
485	2037	1
485	2038	-1
486	617	1
486	618	-1
486	897	-1
486	898	1
486	2037	1
486	2038	-1
487	617	1
487	618	-1
487	1391	-1
487	1392	1
487	2037	1
487	2038	-1
488	619	-1
488	625	1
488	1514	-1
488	2071	1
489	557	1
489	617	1
489	623	-1
489	626	-1
489	1391	-1
489	1397	1
489	1510	-1
489	1519	1
489	2277	1
490	617	1
490	618	-1
490	2037	1
490	2038	-1
490	2436	-1
490	2437	1
491	617	1
491	618	-1
491	2037	1
491	2038	-1
491	2573	-1
491	2574	1
492	617	1
492	618	-1
492	2037	1
492	2038	-1
493	617	1
[truncated: 16,008 more rows]

## Sheet: Genes
ID	Entrez ID
1	100.1
2	10005.1
3	10005.2
4	10005.3
5	10007.1
6	10020.1
7	10026.1
8	10050.1
9	10057.1
10	10057.2
11	10087.1
12	10090.1
13	10157.1
14	10164.1
15	10165.1
16	10166.1
17	10195.1
18	10195.2
19	10195.3
20	10195.4
21	10201.1
22	10229.1
23	10246.1
24	10257.1
25	10312.1
26	10312.2
27	10317.1
28	10317.2
29	10317.3
30	10317.4
31	10317.5
32	10327.1
33	10327.2
34	10331.1
35	1036.1
36	10380.1
37	10390.1
38	10396.1
39	1040.1
40	10400.1
41	10400.2
42	10400.3
43	10402.1
44	10423.1
45	10423.2
46	10476.1
47	10476.2
48	10554.1
49	10555.1
50	10558.1
51	10559.1
52	10560.1
53	10568.1
54	10587.1
55	10587.2
56	10587.3
57	10588.1
58	10599.1
59	10606.1
60	10610.1
61	10632.1
62	10654.1
63	10678.1
64	10678.2
65	10682.1
66	10690.1
67	107.1
68	10723.1
69	10768.1
70	10768.2
71	10786.1
72	10797.1
73	108.1
74	10840.1
75	10841.1
76	10841.2
77	10846.1
78	10858.1
79	10861.1
80	10861.2
81	10861.3
82	10870.1
83	10873.1
84	109.1
85	10905.1
86	10919.1
87	10919.2
88	10935.1
89	10935.2
90	10948.1
91	10965.1
92	10975.1
93	10991.1
94	10993.1
95	10998.1
96	10999.1
97	11000.1
98	11001.1
99	1103.1
100	1103.2
101	1103.3
102	1103.4
103	11041.1
104	11046.1
105	1109.1
106	111.1
107	11112.1
108	11136.1
109	11164.1
110	1118.1
111	11181.1
112	11182.1
113	11185.1
114	1119.1
115	1119.2
116	112.1
117	112.2
118	1120.1
119	1120.2
120	11212.1
121	11226.1
122	11227.1
123	11238.1
124	112483
125	11253.1
126	11254.1
127	112611
128	112724
129	11282.1
130	11282.2
131	11283.1
132	11285.1
133	113.1
134	113026
135	11309.1
136	113189
137	11320.1
138	113235
139	11343.1
140	11343.2
141	113451
142	113452
143	114.1
144	114112
145	114134
146	114805
147	115.1
148	115019
149	115019
150	115111
151	115111
152	1152.1
153	115286
154	115286
155	115286
156	115584
157	1158.1
158	1159.1
159	1160.1
160	116255
161	116285
162	116369
163	116369
164	117247
165	117248
166	117283
167	1178.1
168	118881
169	121278
170	122481
171	122622
172	122622
173	123041
174	123041
175	123041
176	124.1
177	124583
178	124637
179	124935
180	125.1
181	125206
182	125965
183	126.1
184	126129
185	126328
186	126792
187	127.1
188	127124
189	127124
190	128.1
191	128869
192	129807
193	13.1
194	130.1
195	130013
196	130752
197	131.1
198	1312.1
199	1312.2
200	131669
201	132.1
202	132.2
203	1327.1
204	132789
205	1329.1
206	1337.1
207	1339.1
208	1340.1
209	1345.1
210	134526
211	1346.1
212	1347.1
213	1349.1
214	1350.1
215	1351.1
216	135152
217	1371.1
218	1373.1
219	1373.2
220	1374.1
221	1375.1
222	1375.2
223	1375.3
224	1375.4
225	1376.1
226	137872
227	137964
228	1384.1
229	1384.2
230	1384.3
231	140679
232	142680
233	1431.1
234	1431.2
235	144195
236	145226
237	1468.1
238	1491.1
239	1491.2
240	15.1
241	1503.1
242	151531
243	1537.1
244	154091
245	1543.1
246	1544.1
247	1545.1
248	1548.1
249	1551.1
250	155184
251	1553.1
252	1557.1
253	1558.1
254	1558.2
255	1559.1
256	1562.1
257	1565.1
258	1571.1
259	1572.1
260	157506
261	1576.1
262	1577.1
263	1579.1
264	158.1
265	158.2
266	1581.1
267	1582.1
268	1583.1
269	1584.1
270	1585.1
271	1586.1
272	1588.1
273	1588.2
274	1589.1
275	159.1
276	1591.1
277	1593.1
278	1594.1
279	1595.1
280	159963
281	160287
282	1603.1
283	1606.1
284	1607.1
285	1607.2
286	160728
287	1608.1
288	160851
289	160851
290	1609.1
291	1610.1
292	1621.1
293	162417
294	162466
295	1629.1
296	1632.1
297	1633.1
298	1635.1
299	1638.1
300	1644.1
301	1645.1
302	1650.1
303	166012
304	166785
305	170712
306	171425
307	171425
308	1716.1
309	1716.2
310	1716.3
311	1716.4
312	1716.5
313	1717.1
314	1718.1
315	1719.1
316	1723.1
317	1737.1
318	1738.1
319	1743.1
320	175.1
321	1757.1
322	178.1
323	178.2
324	178.3
325	178.4
326	178.5
327	178.6
328	1786.1
329	1787.1
330	1787.2
331	1787.3
332	1787.4
333	1787.5
334	1787.6
335	1788.1
336	1788.2
337	1788.3
338	1788.4
339	1789.1
340	1789.2
341	1789.3
342	1789.4
343	1798.1
344	1798.2
345	18.1
346	18.2
347	1806.1
348	1807.1
349	1808.1
350	1809.1
351	1811.1
352	1836.1
353	1841.1
354	1854.1
355	189.1
356	1890.1
357	1891.1
358	1892.1
359	19.1
360	191.1
361	192134
362	195814
363	1962.1
364	196883
365	197257
366	197257
367	197258
368	200010
369	200576
370	200576
371	200576
372	2023.1
373	2026.1
374	2027.1
375	2027.2
376	203.1
377	2030.1
378	204.1
379	204.2
380	204.3
381	205.1
382	205.2
383	205.3
384	206358
385	2098.1
386	210.1
387	210.2
388	2108.1
389	2109.1
390	2109.2
391	211.1
392	211.2
393	2110.1
394	212.1
395	2131.1
396	2132.1
397	2132.2
398	2134.1
399	2135.1
400	2137.1
401	216.1
402	217.1
403	218.1
404	2180.1
405	2181.1
406	2181.2
407	2182.1
408	2182.2
409	2184.1
410	219.1
411	2194.1
412	220.1
413	2203.1
414	221.1
415	221823
416	221823
417	222.1
418	2222.1
419	2224.1
420	222537
421	223.1
422	22305.1
423	22305.2
424	2235.1
425	2235.2
426	224.1
427	226.1
428	226.2
429	226.3
430	2271.1
431	22856.1
432	229.1
433	22928.1
434	22929.1
435	22934.1
436	22978.1
437	230.1
438	23007.1
439	23057.1
440	23057.2
441	231.1
442	23169.1
443	23236.1
444	23236.2
445	23315.1
446	23382.1
447	23396.1
448	23417.1
449	23428.1
450	23428.2
451	23439.1
452	23443.1
453	23464.1
454	23475.1
455	23478.1
456	2348.1
457	2348.2
458	2348.3
459	2348.4
460	2348.5
461	2348.6
462	23483.1
463	23498.1
464	2351.1
465	2352.1
466	23530.1
467	23530.2
468	23533.1
469	23539.1
470	23545.1
471	23556.1
472	23556.2
473	2356.1
474	23563.1
475	23563.2
476	23600.1
477	23600.2
478	23632.1
479	23657.1
480	23743.1
481	23761.1
482	239.1
483	240.1
484	242.1
485	245972
486	245973
487	246.1
488	246213
489	247.1
490	248.1
491	249.1
492	250.1
493	251.1
494	2517.1
495	2519.1
496	2523.1
497	2525.1
498	2530.1
499	2530.2
500	2530.3
501	2530.4
502	2530.5
503	2531.1
504	253430
505	2538.1
506	2539.1
507	2542.1
508	2544.1
509	2548.1
510	256435
511	257068
512	2571.1
513	2571.2
514	2572.1
515	257202
516	25769.1
517	25796.1
518	2581.1
519	2582.1
520	2582.2
521	2583.1
522	2584.1
523	2585.1
524	2585.2
525	2588.1
526	2589.1
527	2590.1
528	25902.1
529	2591.1
530	2592.1
531	2592.2
532	2592.3
533	259230
534	2593.1
535	2593.2
536	2595.1
537	2597.1
538	26.1
539	26002.1
540	26035.1
541	26062.1
542	2618.1
543	2618.2
544	262.1
545	26227.1
546	26229.1
547	26237.1
548	26266.1
549	26275.1
550	26275.2
551	26279.1
552	2628.1
553	26289.1
554	26289.2
555	2629.1
556	2629.2
557	2629.3
558	2629.4
559	2629.5
560	26290.1
561	26301.1
562	2632.1
563	26330.1
564	2639.1
565	2639.2
566	2643.1
567	2645.1
568	2645.2
569	2645.3
570	2650.1
571	26503.1
572	2651.1
573	2653.1
574	2655.1
575	266722
576	2673.1
577	2678.1
578	2678.2
579	2678.3
580	2679.1
581	2683.1
582	2687.1
583	26873.1
584	270.1
585	27010.1
586	27034.1
587	27068.1
588	27068.2
589	27068.3
590	27068.4
591	27087.1
592	27087.2
593	27089.1
594	271.1
595	271.2
596	271.3
597	2710.1
598	2710.2
599	27115.1
600	2712.1
601	27124.1
602	27124.2
603	2713.1
604	27159.1
605	27159.2
606	27165.1
607	27165.2
608	2717.1
609	272.1
610	2720.1
611	27232.1
612	27235.1
613	2729.1
614	2730.1
615	27306.1
616	2731.1
617	27349.1
618	27349.2
619	2739.1
620	27430.1
621	27430.2
622	2744.1
623	2745.1
624	2746.1
625	2747.1
626	275.1
627	2752.1
628	276.1
629	276.2
630	2762.1
631	2766.1
632	277.1
633	278.1
634	279.1
635	2799.1
636	28.1
637	280.1
638	2805.1
639	2806.1
640	2819.1
641	2820.1
642	2821.1
643	28231.1
644	28232.1
645	28234.1
646	284098
647	284111
648	284129
649	284208
650	284273
651	284273
652	285216
653	286016
654	286297
655	2875.1
656	2876.1
657	2876.2
658	2877.1
659	2878.1
660	2879.1
661	28972.1
662	28976.1
663	290.1
664	291.1
665	29124.1
666	292.1
667	293.1
668	2936.1
669	2937.1
670	2944.1
671	2944.2
672	2954.1
673	2954.2
674	2954.3
675	2974.1
676	2977.1
677	29796.1
678	29796.2
679	2982.1
680	2983.1
681	2984.1
682	2986.1
683	2987.1
684	29880.1
685	2990.1
686	29906.1
687	2992.1
688	29920.1
689	29922.1
690	29922.2
691	29925.1
692	29925.2
693	29926.1
694	29926.2
695	29929.1
696	29958.1
697	29968.1
698	29968.2
699	2997.1
700	2998.1
701	29988.1
702	30.1
703	3000.1
704	3028.1
705	3029.1
706	3030.1
707	3032.1
708	3033.1
709	3034.1
710	3036.1
711	3037.1
712	3038.1
713	3038.2
714	3067.1
715	3073.1
716	3074.1
717	3081.1
718	30814.1
719	30815.1
720	30833.1
721	3098.1
722	3098.2
723	3098.3
724	3098.4
725	3098.5
726	3099.1
727	31.1
728	31.2
729	31.3
730	31.4
731	31.5
732	3101.1
733	314.1
734	314.2
735	3141.1
736	3145.1
737	3155.1
738	3156.1
739	3157.1
740	3157.2
741	3158.1
742	316.1
743	3162.1
744	3163.1
745	3176.1
746	3177.1
747	318.1
748	318.2
749	318.3
750	32.1
751	3242.1
752	3251.1
753	3283.1
754	3284.1
755	3290.1
756	3290.2
757	3291.1
758	3292.1
759	3293.1
760	3294.1
761	3295.1
762	3340.1
763	337876
764	34.1
765	3417.1
766	3418.1
767	3419.1
768	341947
769	3420.1
770	3420.2
771	3420.3
772	3421.1
773	3421.2
774	3422.1
775	3423.1
776	3423.2
777	3425.1
778	343.1
779	347734
780	348477
781	349565
782	35.1
783	353.1
784	36.1
785	3612.1
786	3613.1
787	3614.1
788	3614.2
789	3615.1
790	3620.1
791	3628.1
792	3631.1
793	3631.2
794	3632.1
795	3633.1
796	3635.1
797	3636.1
798	3658.1
799	366.1
800	3704.1
801	3704.2
802	3706.1
803	3707.1
804	3712.1
805	374291
806	374907
807	374907
808	376497
809	376497
810	377677
811	3795.1
812	3795.2
813	38.1
814	383.1
815	384.1
816	387893
817	389015
818	39.1
819	3906.1
820	3931.1
821	3938.1
822	3939.1
823	3945.1
824	3948.1
825	3948.2
826	3990.1
827	3992.1
828	4023.1
829	4047.1
830	4048.1
831	4051.1
832	4056.1
833	4056.2
834	410.1
835	411.1
836	411.2
837	412.1
838	4121.1
839	4122.1
840	4123.1
841	4124.1
842	4125.1
843	4126.1
844	4128.1
845	4129.1
846	4143.1
847	4144.1
848	4166.1
849	4190.1
850	4191.1
851	4199.1
852	4200.1
853	4245.1
854	4247.1
855	4248.1
856	4249.1
857	4258.1
858	4259.1
859	427.1
860	427.2
861	43.1
862	43.2
863	4329.1
864	435.1
865	4351.1
866	4353.1
867	4357.1
868	4363.1
869	438.1
870	440.1
871	440.2
872	440.3
873	443.1
874	445.1
875	445.2
876	4507.1
877	4512.1
878	4513.1
879	4514.1
880	4519.1
881	4522.1
882	4524.1
883	4535.1
884	4536.1
885	4537.1
886	4538.1
887	4539.1
888	4540.1
889	4541.1
890	4548.1
891	4594.1
892	4597.1
893	4598.1
894	4668.1
895	4669.1
896	4694.1
897	4695.1
898	4696.1
899	4697.1
900	4698.1
901	47.1
902	47.2
903	4700.1
904	4701.1
905	4702.1
906	4704.1
907	4705.1
908	4706.1
909	4707.1
910	4708.1
911	4709.1
912	471.1
913	4710.1
914	4711.1
915	4712.1
916	4712.2
917	4713.1
918	4714.1
919	4715.1
920	4716.1
921	4717.1
922	4718.1
923	4719.1
924	4720.1
925	4722.1
926	4723.1
927	4724.1
928	4725.1
929	4726.1
930	4728.1
931	4729.1
932	4731.1
933	4731.2
934	4758.1
935	4759.1
936	476.1
937	477.1
938	478.1
939	48.1
940	480.1
941	481.1
942	482.1
943	483.1
944	4830.1
945	4830.2
946	4831.1
947	4832.1
948	4833.1
949	4837.1
950	4842.1
951	4843.1
952	4843.2
953	4844.1
954	4845.1
955	4846.1
956	4860.1
957	4881.1
958	4882.1
959	4882.2
960	490.1
961	4905.1
962	4907.1
963	491.1
964	492.1
965	493.1
966	4942.1
967	495.1
968	4952.1
969	4952.2
970	4953.1
971	496.1
972	4967.1
973	4967.2
974	498.1
975	498.2
976	498.3
977	50.1
978	5009.1
979	501.1
980	5019.1
981	5033.1
982	5034.1
983	5048.1
984	50487.1
985	5049.1
986	5050.1
987	50506.1
988	5051.1
989	50515.1
990	5052.1
991	5052.2
992	5052.3
993	5053.1
994	506.1
995	50614.1
996	50617.1
997	50617.2
998	50617.3
999	50700.1
1000	50808.1
1001	50814.1
1002	509.1
1003	509.2
1004	5091.1
1005	5091.2
1006	5092.1
1007	5092.2
1008	50940.1
1009	5095.1
1010	5096.1
1011	51.1
1012	51.2
1013	51004.1
1014	51004.2
1015	51005.1
1016	51022.1
1017	51022.2
1018	5105.1
1019	5106.1
1020	51079.1
1021	51109.1
1022	51146.1
1023	51166.1
1024	51166.2
1025	51179.1
1026	51179.2
1027	51181.1
1028	51196.1
1029	51227.1
1030	51227.2
1031	51227.3
1032	51251.1
1033	51268.1
1034	51292.1
1035	51292.2
1036	51292.3
1037	513.1
1038	513.2
1039	5130.1
1040	51301.1
1041	51302.1
1042	5136.1
1043	5136.2
1044	5137.1
1045	5138.1
1046	51380.1
1047	51382.1
1048	5139.1
1049	514.1
1050	514.2
1051	5140.1
1052	5140.2
1053	5141.1
1054	5142.1
1055	5143.1
1056	5144.1
1057	51447.1
1058	51447.2
1059	51447.3
1060	51447.4
1061	51447.5
1062	51447.6
1063	5145.1
1064	5146.1
1065	5147.1
1066	51477.1
1067	51478.1
1068	5148.1
1069	5149.1
1070	515.1
1071	515.2
1072	515.3
1073	5150.1
1074	5150.2
1075	5151.1
1076	5151.2
1077	5151.3
1078	5151.4
1079	5151.5
1080	5152.1
1081	5152.1
1082	5152.11
1083	5152.12
1084	5152.13
1085	5152.14
1086	5152.15
1087	5152.16
1088	5152.17
1089	5152.18
1090	5152.19
1091	5152.2
1092	5152.2
1093	5152.3
1094	5152.4
1095	5152.5
1096	5152.6
1097	5152.7
1098	5153.1
1099	51540.1
1100	51557.1
1101	5158.1
1102	516.1
1103	516.2
1104	5160.1
1105	51604.1
1106	51606.1
1107	51606.2
1108	51606.3
1109	5161.1
1110	5162.1
1111	5167.1
1112	5168.1
1113	5169.1
1114	517.1
1115	517.2
1116	51703.1
1117	5172.1
1118	51727.1
1119	51733.1
1120	518.1
1121	518.2
1122	518.3
1123	51805.1
1124	51809.1
1125	5198.1
1126	52.1
1127	52.2
1128	52.3
1129	5207.1
1130	5208.1
1131	5209.1
1132	521.1
1133	5210.1
1134	5211.1
1135	5211.2
1136	5213.1
1137	5214.1
1138	522.1
1139	522.2
1140	522.3
1141	522.4
1142	522.5
1143	5223.1
1144	5224.1
1145	5224.2
1146	5226.1
1147	523.1
1148	5230.1
1149	5232.1
1150	5236.1
1151	5238.1
1152	5240.1
1153	5244.1
1154	5244.2
1155	5244.3
1156	525.1
1157	5250.1
1158	5250.2
1159	5250.3
1160	5250.4
1161	526.1
1162	5264.1
1163	527.1
1164	5277.1
1165	5277.2
1166	5277.3
1167	5279.1
1168	5279.2
1169	528.1
1170	528.2
1171	5281.1
1172	5281.2
1173	5283.1
1174	5286.1
1175	5287.1
1176	5288.1
1177	5289.1
1178	529.1
1179	5290.1
1180	5291.1
1181	5293.1
1182	5294.1
1183	5295.1
1184	5295.2
1185	5295.3
1186	5296.1
1187	5297.1
1188	5298.1
1189	53.1
1190	5305.1
1191	5313.1
1192	5313.2
1193	5315.1
1194	5315.2
1195	5315.3
1196	5319.1
1197	5320.1
1198	5321.1
1199	5322.1
1200	533.1
1201	5330.1
1202	5331.1
1203	5332.1
1204	5332.2
1205	5333.1
1206	5334.1
1207	53343.1
1208	53343.2
1209	53343.3
1210	5335.1
1211	5335.2
1212	53354.1
1213	53354.2
1214	53354.3
1215	5336.1
1216	5337.1
1217	5338.1
1218	534.1
1219	534.2
1220	535.1
1221	5351.1
1222	5352.1
1223	5352.2
1224	53630.1
1225	5372.1
1226	5373.1
1227	53905.1
1228	53905.2
1229	53919.1
1230	53947.1
1231	5406.1
1232	5407.1
1233	5408.1
1234	5409.1
1235	54187.1
1236	54344.1
1237	54344.2
1238	54363.1
1239	54407.1
1240	54480.1
1241	54490.1
1242	54511.1
1243	54575.1
1244	54576.1
1245	5464.1
1246	54675.1
1247	54677.1
1248	54682.1
1249	5471.1
1250	5476.1
1251	54872.1
1252	549.1
1253	54965.1
1254	5498.1
1255	54981.1
1256	55089.1
1257	55163.1
1258	55191.1
1259	55217.1
1260	55224.1
1261	55229.1
1262	55268.1
1263	55276.1
1264	55293.1
1265	55301.1
1266	55312.1
1267	55315.1
1268	55326.1
1269	55343.1
1270	55349.1
1271	55350.1
1272	55350.2
1273	55350.3
1274	55361.1
1275	55454.1
1276	55500.1
1277	55501.1
1278	55512.1
1279	55512.2
1280	55568.1
1281	55568.2
1282	55577.1
1283	55586.1
1284	55650.1
1285	55790.1
1286	55808.1
1287	55811.1
1288	55902.1
1289	55902.2
1290	55907.1
1291	55967.1
1292	56052.1
1293	5625.1
1294	56301.1
1295	5631.1
1296	5634.1
1297	56474.1
1298	56474.2
1299	56548.1
1300	56606.1
1301	56606.2
1302	56623.1
1303	56848.1
1304	56894.1
1305	56894.2
1306	56895.1
1307	56913.1
1308	56922.1
1309	56953.1
1310	56994.1
1311	570.1
1312	57026.1
1313	57030.1
1314	57084.1
1315	57127.1
1316	57134.1
1317	57171.1
1318	57194.1
1319	5723.1
1320	5728.1
1321	57282.1
1322	5730.1
1323	57379.1
1324	5740.1
1325	57419.1
1326	5742.1
1327	5743.1
1328	57468.1
1329	57665.1
1330	57678.1
1331	57733.1
1332	57818.1
1333	57835.1
1334	57835.2
1335	57835.3
1336	57835.4
1337	5805.1
1338	5831.1
1339	5831.2
1340	5832.1
1341	5833.1
1342	5834.1
1343	5836.1
1344	5837.1
1345	58508.1
1346	58508.2
1347	58510.1
1348	586.1
1349	5860.1
1350	587.1
1351	593.1
1352	594.1
1353	594.2
1354	5959.1
1355	5973.1
1356	6005.1
1357	60386.1
1358	60482.1
1359	60490.1
1360	60559.1
1361	6120.1
1362	6120.2
1363	6184.1
1364	6185.1
1365	622.1
1366	622.2
1367	622.3
1368	6240.1
1369	6241.1
1370	6303.1
1371	6307.1
1372	6309.1
1373	6319.1
1374	6342.1
1375	635.1
1376	6389.1
1377	6390.1
1378	6391.1
1379	63917.1
1380	6392.1
1381	64064.1
1382	64078.1
1383	64080.1
1384	64087.1
1385	64131.1
1386	64132.1
1387	644.1
1388	6448.1
1389	645.1
1390	64579.1
1391	64600.1
1392	6470.1
1393	6470.2
1394	64711.1
1395	6472.1
1396	6476.1
1397	64772.1
1398	64781.1
1399	64781.2
1400	6480.1
1401	6480.2
1402	6480.3
1403	64802.1
1404	64816.1
1405	64816.2
1406	64816.3
1407	6482.1
1408	6482.2
1409	6483.1
1410	6484.1
1411	64841.1
1412	64849.1
1413	64849.2
1414	64850.1
1415	6487.1
1416	6487.1
1417	6487.11
1418	6487.2
1419	6487.3
1420	6487.4
1421	6487.5
1422	6487.6
1423	6487.7
1424	6487.8
1425	6487.9
1426	6489.1
1427	64902.1
1428	65010.1
1429	65010.2
1430	65010.3
1431	6505.1
1432	6506.1
1433	6507.1
1434	6508.1
1435	6508.2
1436	6509.1
1437	6510.1
1438	6511.1
1439	6512.1
1440	6513.1
1441	6514.1
1442	6515.1
1443	6517.1
1444	6518.1
1445	6519.1
1446	6520.1
1447	6521.1
1448	6522.1
1449	65220.1
1450	6523.1
1451	6524.1
1452	6526.1
1453	65263.1
1454	6528.1
1455	6529.1
1456	6530.1
1457	6531.1
1458	6532.1
1459	6533.1
1460	6534.1
1461	6535.1
1462	6536.1
1463	6536.2
1464	6537.1
1465	6538.1
1466	6539.1
1467	6540.1
1468	6541.1
1469	6542.1
1470	6543.1
1471	6546.1
1472	6547.1
1473	6547.2
1474	6547.3
1475	6547.4
1476	6547.5
1477	6547.6
1478	6548.1
1479	6549.1
1480	6550.1
1481	6553.1
1482	6554.1
1483	6555.1
1484	6557.1
1485	6558.1
1486	6559.1
1487	6560.1
1488	6561.1
1489	6563.1
1490	6565.1
1491	6566.1
1492	6567.1
1493	6568.1
1494	6569.1
1495	6570.1
1496	6571.1
1497	6572.1
1498	6573.1
1499	6573.2
1500	6574.1
1501	6575.1
1502	6576.1
1503	6578.1
1504	6579.1
1505	6580.1
1506	6581.1
1507	6582.1
1508	6582.2
1509	6583.1
1510	6584.1
1511	65985.1
1512	66002.1
1513	66035.1
1514	6611.1
1515	6646.1
1516	6647.1
1517	6648.1
1518	6649.1
1519	6652.1
1520	6675.1
1521	669.1
1522	669.2
1523	6697.1
1524	6713.1
1525	6715.1
1526	6716.1
1527	6718.1
1528	6723.1
1529	6783.1
1530	6785.1
1531	6799.1
1532	6799.2
1533	6817.1
1534	6817.2
1535	6817.3
1536	6817.4
1537	6817.5
1538	6818.1
1539	6818.2
1540	6818.3
1541	6820.1
1542	6820.2
1543	6821.1
1544	6822.1
1545	6839.1
1546	686.1
1547	6888.1
1548	6898.1
1549	6916.1
1550	6999.1
1551	7001.1
1552	7001.2
1553	7001.3
1554	7054.1
1555	7054.2
1556	7054.3
1557	7083.1
1558	7084.1
1559	7086.1
1560	7108.1
1561	7166.1
1562	7167.1
1563	7173.1
1564	7173.2
1565	7173.3
1566	7173.4
1567	7173.5
1568	7263.1
1569	7264.1
1570	7296.1
1571	7296.2
1572	7296.3
1573	7296.4
1574	7298.1
1575	7299.1
1576	7306.1
1577	7350.1
1578	7351.1
1579	7352.1
1580	7352.2
1581	7355.1
1582	7357.1
1583	7358.1
1584	7359.1
1585	7360.1
1586	7360.2
1587	7363.1
1588	7364.1
1589	7367.1
1590	7371.1
1591	7372.1
1592	7378.1
1593	7378.2
1594	7381.1
1595	7384.1
1596	7385.1
1597	7386.1
1598	7388.1
1599	7389.1
1600	7390.1
1601	7498.1
1602	759.1
1603	760.1
1604	761.1
1605	762.1
1606	763.1
1607	766.1
1608	766.2
1609	768.1
1610	771.1
1611	771.2
1612	7841.1
1613	788.1
1614	790.1
1615	79053.1
1616	79053.2
1617	79053.3
1618	79087.1
1619	7915.1
1620	7915.2
1621	79178.1
1622	7923.1
1623	79369.1
1624	7941.1
1625	79586.1
1626	79623.1
1627	79646.1
1628	79695.1
1629	79717.1
1630	79723.1
1631	79751.1
1632	79813.1
1633	79814.1
1634	79837.1
1635	79896.1
1636	79901.1
1637	7991.1
1638	7991.2
1639	80025.1
1640	80025.2
1641	80025.3
1642	80025.4
1643	80025.5
1644	80055.1
1645	80068.1
1646	80142.1
1647	80142.2
1648	80142.3
1649	80142.4
1650	80146.1
1651	80150.1
1652	80162.1
1653	80168.1
1654	80201.1
1655	80235.1
1656	80270.1
1657	80271.1
1658	80308.1
1659	80308.2
1660	8034.1
1661	80347.1
1662	8050.1
1663	80704.1
1664	80724.1
1665	80854.1
1666	81031.1
1667	8140.1
1668	81490.1
1669	81537.1
1670	81539.1
1671	81579.1
1672	8170.1
1673	81849.1
1674	8228.1
1675	8277.1
1676	8288.1
1677	8309.1
1678	8310.1
1679	83549.1
1680	83697.1
1681	83733.1
1682	83852.1
1683	83884.1
1684	8394.1
1685	8395.1
1686	8396.1
1687	8396.2
1688	8398.1
1689	8398.2
1690	8399.1
1691	84002.1
1692	8402.1
1693	84076.1
1694	84129.1
1695	8424.1
1696	84264.1
1697	84264.2
1698	8443.1
1699	84444.1
1700	84532.1
1701	84649.1
1702	84679.1
1703	84693.1
1704	847.1
1705	84701.1
1706	84706.1
1707	84720.1
1708	84720.2
1709	84735.1
1710	84812.1
1711	84889.1
1712	84912.1
1713	84920.1
1714	8501.1
1715	8503.1
1716	8509.1
1717	8513.1
1718	8525.1
1719	8525.2
1720	8525.3
1721	8526.1
1722	8527.1
1723	8527.2
1724	8528.1
1725	8528.2
1726	8529.1
1727	8534.1
1728	85365.1
1729	85365.2
1730	8540.1
1731	8560.1
1732	8560.2
1733	8564.1
1734	8566.1
1735	8574.1
1736	8604.1
1737	8608.1
1738	8611.1
1739	8611.2
1740	8612.1
1741	8613.1
1742	8622.1
1743	8639.1
1744	8647.1
1745	8654.1
1746	8654.2
1747	8654.3
1748	8659.1
1749	8659.2
1750	8671.1
1751	8693.1
1752	8694.1
1753	8703.1
1754	8704.1
1755	8704.2
1756	8705.1
1757	8706.1
1758	8706.2
1759	8706.3
1760	8706.4
1761	8714.1
1762	8714.2
1763	8714.3
1764	873.1
1765	8733.1
1766	875.1
1767	8760.1
1768	8781.1
1769	8789.1
1770	8790.1
1771	8801.1
1772	8802.1
1773	8803.1
1774	8813.1
1775	8818.1
1776	8818.2
1777	8821.1
1778	8824.1
1779	883.1
1780	8833.1
1781	8836.1
1782	8854.1
1783	8854.2
1784	8854.3
1785	8867.1
1786	8867.2
1787	8869.1
1788	8871.1
1789	8875.1
1790	8875.2
1791	8876.1
1792	8879.1
1793	8884.1
1794	8897.1
1795	8897.2
1796	8897.3
1797	8908.1
1798	8942.1
1799	8972.1
1800	8974.1
1801	8985.1
1802	89869.1
1803	89874.1
1804	8992.1
1805	9016.1
1806	9016.2
1807	90161.1
1808	90161.2
1809	9023.1
1810	90423.1
1811	9056.1
1812	9057.1
1813	9058.1
1814	9060.1
1815	9061.1
1816	90701.1
1817	9091.1
1818	9091.2
1819	9114.1
1820	9123.1
1821	91373.1
1822	9152.1
1823	9153.1
1824	9154.1
1825	9154.2
1826	9162.1
1827	9167.1
1828	91703.1
1829	91734.1
1830	9187.1
1831	9194.1
1832	9197.1
1833	9227.1
1834	9245.1
1835	92483.1
1836	92579.1
1837	92745.1
1838	9296.1
1839	93010.1
1840	93034.1
1841	93034.2
1842	93183.1
1843	9334.1
1844	9348.1
1845	9377.1
1846	9380.1
1847	9388.1
1848	9394.1
1849	94005.1
1850	9415.1
1851	9420.1
1852	9435.1
1853	9453.1
1854	9468.1
1855	9469.1
1856	9481.1
1857	9487.1
1858	9488.1
1859	9489.1
1860	9497.1
1861	9498.1
1862	95.1
1863	9514.1
1864	9517.1
1865	952.1
1866	953.1
1867	9536.1
1868	9536.2
1869	954.1
1870	954.2
1871	955.1
1872	9550.1
1873	9551.1
1874	9551.2
1875	9551.3
1876	956.1
1877	9563.1
1878	957.1
1879	9583.1
1880	9615.1
1881	9651.1
1882	9653.1
1883	97.1
1884	97.2
1885	978.1
1886	9789.1
1887	9791.1
1888	98.1
1889	9807.1
1890	9807.2
1891	9869.1
1892	9942.1
1893	9945.1
1894	9951.1
1895	9952.1
1896	9953.1
1897	9954.1
1898	9955.1
1899	9956.1
1900	9957.1
1901	9962.1
1902	9962.2
1903	9963.1
1904	9963.2
1905	9990.1

## Sheet: Gene-Reaction Mapping
Reaction	Gene
13	538
13	733
13	734
13	1743
25	276
26	276
35	278
36	278
39	1803
41	281
41	822
41	823
41	824
41	825
41	1264
41	1835
42	1491
42	1820
42	1831
43	1333
43	1334
43	1335
43	1336
43	1750
45	318
45	319
45	972
45	973
45	1662
46	1803
47	176
47	180
47	183
47	187
47	190
47	194
47	197
47	226
49	198
49	199
50	164
51	403
51	412
51	414
51	417
52	403
52	414
52	417
53	403
53	412
53	414
54	414
54	417
56	751
58	345
58	346
63	503
64	463
65	1262
67	1333
67	1334
67	1335
67	1336
67	1750
68	1023
68	1024
68	1779
69	300
70	549
70	550
72	300
73	844
73	845
74	403
74	412
74	414
74	417
78	403
78	412
78	414
78	417
79	403
79	412
79	414
79	417
80	844
80	845
81	1189
82	15
82	1736
83	512
83	513
83	514
83	1046
85	638
86	639
89	844
89	845
90	844
90	845
91	538
91	733
91	734
91	844
91	845
91	1743
96	1748
96	1749
97	403
97	412
97	414
97	417
101	1531
101	1532
101	1533
101	1534
101	1535
101	1536
101	1537
101	1538
101	1539
101	1540
104	868
106	1544
112	1498
112	1499
113	300
115	742
116	401
116	421
116	426
116	979
116	1782
116	1783
116	1784
117	402
117	410
117	1748
117	1749
118	844
118	845
119	790
120	1495
120	1496
121	300
122	844
122	845
123	456
123	457
123	458
123	459
123	460
123	461
123	464
123	465
124	1498
124	1499
138	1230
139	1230
140	1022
141	1022
142	1511
143	1743
148	1023
148	1024
149	636
150	636
151	636
152	636
153	636
154	636
155	636
156	636
157	636
158	345
158	346
161	421
162	384
163	384
164	1455
164	1465
164	1466
164	1467
165	818
166	813
167	818
168	706
168	707
168	813
169	818
170	702
171	702
172	702
173	702
174	702
175	702
176	1491
176	1831
177	1491
182	727
182	728
182	729
182	730
182	731
182	750
183	750
184	1288
184	1289
185	1700
186	1832
188	1832
189	1491
189	1820
189	1831
190	1491
201	1355
202	1411
203	1282
204	1151
208	1857
209	293
210	861
210	862
211	1497
213	901
213	902
222	1235
223	1235
225	571
230	764
230	784
231	586
231	662
231	764
231	782
231	784
231	1664
231	1694
232	804
233	586
233	764
234	210
235	1011
235	1012
236	411
237	1862
238	798
238	939
239	977
240	1677
241	1677
242	1126
242	1127
242	1128
243	1613
244	1288
244	1289
244	1511
245	1288
245	1289
245	1511
246	869
247	869
248	1700
249	258
250	258
251	127
251	1883
251	1884
251	1888
255	1
256	1
258	746
259	1267
261	170
261	376
261	553
261	554
262	378
262	379
262	380
262	381
262	382
262	383
263	553
263	554
264	1000
265	553
265	554
266	544
267	67
267	73
267	84
267	106
267	116
267	117
267	133
267	143
267	147
267	364
267	1287
268	201
268	202
270	377
270	746
271	1382
271	1823
271	1824
271	1825
272	1382
273	1267
274	377
275	109
276	109
277	109
278	1207
278	1208
278	1209
279	1865
280	783
283	184
283	220
283	221
283	222
283	223
283	224
284	225
285	1613
286	1495
286	1496
288	1814
288	1815
289	1814
289	1815
290	264
290	265
291	264
291	265
292	171
292	172
292	275
294	34
294	63
294	64
294	103
294	649
294	806
294	807
294	1623
294	1839
295	34
295	63
295	64
295	103
295	649
295	806
295	807
295	1623
295	1839
296	34
296	63
296	64
296	103
296	649
296	806
296	807
296	1623
296	1839
297	34
297	63
297	64
297	103
297	649
297	806
297	807
297	1623
297	1839
298	34
298	63
298	64
298	103
298	649
298	806
298	807
298	1623
298	1839
299	34
299	63
299	64
299	103
299	649
299	806
299	807
299	1623
299	1839
300	34
300	63
300	64
300	103
300	649
300	806
300	807
300	1623
300	1839
301	34
301	63
301	64
301	103
301	649
301	806
301	807
301	1623
301	1839
302	34
302	63
302	64
302	103
302	649
302	806
302	807
302	1623
302	1839
303	34
303	63
303	64
303	103
303	649
303	806
303	807
303	1623
303	1839
304	34
304	63
304	64
304	103
304	649
304	806
304	807
304	1623
304	1839
305	34
305	63
305	64
305	103
305	649
305	806
305	807
305	1623
305	1839
306	34
306	63
306	64
306	103
306	649
306	806
306	807
306	1623
306	1839
307	34
307	63
307	64
307	103
307	649
307	806
307	807
307	1623
307	1839
308	34
308	63
308	64
308	103
308	649
308	806
308	807
308	1623
308	1839
309	34
309	63
309	64
309	103
309	649
309	806
309	807
309	1623
309	1839
310	34
310	63
310	64
310	103
310	649
310	806
310	807
310	1623
310	1839
311	34
311	63
311	64
311	103
311	649
311	806
311	807
311	1623
311	1839
312	1015
319	1633
320	48
320	49
320	227
320	1268
320	1304
320	1305
320	1306
321	1340
322	1730
324	1414
324	1427
325	355
326	868
328	69
328	70
328	360
331	715
331	716
332	715
332	716
333	912
334	59
335	318
335	319
335	972
335	973
335	1662
336	1692
337	1412
337	1413
339	301
340	105
341	105
342	1527
343	1527
344	1437
345	1436
345	1437
346	1294
346	1446
347	1294
347	1446
348	1437
349	1294
349	1446
350	1294
350	1446
351	120
352	1436
352	1437
353	391
353	392
353	394
353	453
354	655
354	1706
355	1436
355	1437
356	384
357	384
358	126
358	1239
358	1256
358	1468
358	1469
358	1670
358	1711
359	93
359	1837
360	176
360	180
360	183
360	187
360	190
360	194
360	197
360	226
360	650
360	651
361	176
361	180
361	183
361	187
361	190
361	194
361	197
361	226
361	650
361	651
362	176
362	180
362	183
362	187
362	190
362	194
362	197
362	226
362	650
362	651
363	176
363	180
363	183
363	187
363	190
363	194
363	197
363	226
363	650
363	651
364	176
364	180
364	183
364	187
364	190
364	194
364	197
364	226
364	650
364	651
365	176
365	180
365	183
365	187
365	190
365	194
365	197
365	226
365	650
365	651
366	32
366	33
367	403
367	412
367	414
367	417
368	403
368	412
368	414
368	417
369	401
369	421
369	426
369	979
369	1782
369	1783
369	1784
370	402
370	410
370	1748
370	1749
371	426
372	401
372	403
372	412
372	414
372	417
372	421
372	426
372	979
372	1782
372	1783
372	1784
373	402
373	410
374	403
374	414
374	417
374	421
374	426
374	1782
374	1783
374	1784
377	490
377	491
377	492
377	493
378	482
379	484
380	487
380	489
381	483
382	483
383	441
384	32
384	33
384	441
384	1735
385	32
385	33
385	441
385	1735
387	476
387	477
388	476
388	477
389	476
389	477
390	476
390	477
391	6
391	1282
394	153
394	154
394	155
396	584
396	594
396	595
396	596
396	609
397	663
398	663
401	108
401	628
401	629
401	632
401	633
401	634
401	637
401	1445
401	1446
402	108
402	628
402	629
402	632
402	633
402	634
402	637
402	1445
402	1446
403	868
408	747
408	748
408	749
409	345
409	346
417	844
417	845
419	32
419	33
419	441
419	1735
422	184
422	220
422	221
422	222
422	223
422	224
423	225
424	1613
429	141
430	1446
430	1812
431	814
432	815
433	864
434	874
434	875
435	126
436	1256
436	1468
436	1469
436	1711
437	16
437	1683
438	834
481	859
481	860
484	1901
484	1902
484	1903
484	1904
485	1437
486	1437
487	1437
488	1651
489	870
489	871
489	872
490	1437
491	1437
492	126
492	1239
492	1256
492	1670
493	93
493	1837
495	512
495	513
496	1614
497	1431
497	1432
497	1433
497	1438
497	1439
499	15
499	1736
501	638
502	639
503	1431
503	1432
503	1433
503	1438
503	1439
506	1866
506	1869
506	1870
506	1871
506	1876
506	1878
507	1866
507	1869
507	1870
507	1871
507	1876
507	1878
508	46
508	47
508	61
508	961
508	974
508	975
508	976
508	994
508	1002
508	1003
508	1037
508	1038
508	1049
508	1050
508	1070
508	1071
508	1072
508	1102
508	1103
508	1114
508	1115
508	1120
508	1121
508	1122
508	1132
508	1138
508	1139
508	1140
508	1141
508	1142
508	1873
508	1874
508	1875
509	25
509	26
509	188
509	189
509	470
509	485
509	486
509	996
509	997
509	998
509	1047
509	1106
509	1107
509	1108
509	1147
509	1156
509	1161
509	1163
509	1169
509	1170
509	1178
509	1200
509	1218
509	1219
509	1220
509	1804
509	1810
509	1819
509	1838
509	1872
510	664
510	666
510	667
515	840
516	842
517	1757
517	1758
517	1759
517	1760
518	1756
519	1756
520	1756
521	1756
522	27
522	28
522	29
522	30
522	31
524	63
525	63
525	64
526	34
527	34
528	34
529	34
530	34
531	34
532	34
533	34
534	34
535	34
536	34
537	34
538	34
539	34
540	34
541	1691
542	1311
543	1311
544	1311
545	1311
546	1311
547	735
548	735
549	231
551	401
551	421
551	426
551	979
551	1782
551	1783
551	1784
552	402
552	410
552	1748
552	1749
553	1695
554	1224
555	1331
556	1365
556	1366
556	1367
557	1292
558	1292
559	421
563	480
563	1375
564	58
565	868
567	58
567	645
568	868
570	1387
570	1389
571	58
574	1858
575	1858
576	36
577	36
578	1546
579	1546
580	1546
581	1546
582	735
583	735
584	1491
585	1491
586	1793
587	1663
589	1119
590	1491
591	1491
595	843
597	1560
598	184
598	220
598	221
598	222
598	223
598	224
599	225
600	1613
601	184
601	220
601	221
601	222
601	223
601	224
602	184
602	220
602	221
602	222
602	223
602	224
603	225
604	225
605	1613
606	1613
607	184
607	220
607	221
607	222
607	223
607	224
608	225
609	1613
610	184
610	220
610	221
610	222
610	223
610	224
611	225
612	1613
613	184
613	220
613	221
613	222
613	223
613	224
614	225
617	184
617	220
617	221
617	222
617	223
617	224
618	225
620	706
620	707
620	1252
621	357
621	363
622	1001
623	1001
624	761
625	1371
626	1001
627	1001
627	1371
628	960
628	963
628	964
628	965
629	9
629	10
629	24
632	1704
633	1704
634	1704
635	1470
635	1471
635	1472
635	1473
635	1474
635	1475
635	1476
635	1477
637	304
638	304
639	505
639	1332
639	1836
640	1614
641	218
641	219
643	1764
644	1764
647	44
647	45
649	39
650	1767
651	37
651	1310
652	37
653	1398
653	1399
654	11
655	11
656	11
657	11
658	1490
659	9
659	10
659	24
660	1809
661	99
661	100
661	101
661	102
662	99
662	100
662	101
662	102
663	294
664	1039
664	1854
666	58
666	1504
667	1482
667	1483
668	1744
668	1761
668	1762
668	1763
669	1270
670	114
670	115
670	118
670	119
673	1358
677	1507
677	1508
677	1510
678	1541
679	359
680	90
683	359
684	110
684	604
684	1248
685	605
686	306
686	307
689	16
689	1683
690	1813
691	647
692	1502
693	1502
694	158
694	159
695	152
695	157
696	1117
697	1428
697	1429
697	1430
698	1428
698	1429
698	1430
699	148
699	149
699	150
699	151
699	162
699	163
699	351
699	352
699	1117
700	1117
701	1428
701	1429
701	1430
702	1428
702	1429
702	1430
704	184
704	220
704	221
704	222
704	223
704	224
705	225
706	1613
708	1246
709	51
711	1290
712	1290
720	1660
724	1778
725	1123
727	1013
727	1014
728	22
729	570
729	1040
729	1834
730	361
731	1834
733	570
739	1039
739	1854
740	217
741	1461
741	1464
746	1510
747	1509
748	1613
749	1509
750	1510
763	228
764	229
764	1247
765	229
766	230
767	228
768	229
771	746
782	233
782	234
783	241
784	1297
784	1298
786	1568
789	182
789	203
789	205
789	206
789	207
789	208
789	209
789	211
789	212
789	213
789	214
789	215
789	305
789	768
789	877
789	878
789	879
789	1705
789	1827
789	1845
790	92
790	243
790	593
790	677
790	678
790	880
790	1594
790	1595
790	1596
790	1597
790	1598
791	1436
791	1437
793	1437
794	1437
796	1294
796	1446
797	449
797	450
797	1446
798	1294
798	1446
800	35
801	1436
801	1437
802	638
803	639
804	238
804	239
805	479
805	1446
806	1436
806	1437
807	1766
808	108
808	1445
809	126
810	179
811	1323
811	1885
812	1590
812	1679
814	1323
815	377
815	746
816	1382
816	1824
816	1825
817	1382
818	1267
819	377
821	1118
822	1118
823	1118
824	1118
825	1118
826	1118
827	1118
828	1118
829	1118
830	1118
831	1118
833	1118
834	1118
835	1118
836	553
836	554
837	1118
838	553
838	554
839	1118
840	1118
841	1118
842	1118
843	1118
844	1118
845	1118
846	1118
847	1118
848	1118
849	1118
851	1
852	1
855	283
855	284
855	285
855	287
855	288
855	289
855	290
855	1718
855	1719
855	1720
855	1721
855	1722
855	1723
855	1826
856	1718
856	1826
858	291
859	384
860	384
862	291
864	623
864	1016
864	1017
865	1724
865	1725
867	296
869	297
870	297
871	298
873	184
873	220
873	221
873	222
873	223
873	224
874	225
875	1613
877	299
879	1323
879	1885
880	1323
883	1507
883	1508
891	1373
892	1850
893	1373
894	1373
895	1373
896	1850
897	1850
898	1850
899	1850
900	827
901	827
904	1850
905	1701
905	1752
908	683
910	308
910	309
910	310
910	311
910	312
915	1440
915	1442
915	1443
916	1698
917	1698
919	314
920	314
921	314
922	313
923	313
924	1731
924	1732
925	1731
925	1732
926	1123
927	1529
927	1544
928	58
928	135
928	645
928	1504
930	315
933	316
934	1614
935	348
935	349
935	350
937	1349
947	184
947	220
947	221
947	222
947	223
947	224
948	225
949	1613
952	1853
953	419
954	696
986	1111
986	1112
986	1113
988	328
988	329
988	330
988	331
988	332
988	333
988	334
988	335
988	336
988	337
988	338
988	339
988	340
988	341
988	342
989	328
989	329
989	330
989	331
989	332
989	333
989	334
989	335
989	336
989	337
989	338
989	339
989	340
989	341
989	342
990	1357
991	1357
992	1357
993	1357
994	1357
995	1357
996	1357
997	1357
998	1357
999	1357
1000	1357
1001	1357
1002	1357
1003	1357
1004	1357
1005	1357
1006	1357
1007	1357
1008	1357
1009	1357
1010	1357
1011	1357
1012	1357
1013	1357
1014	1357
1015	1357
1016	1357
1017	1357
1018	1357
1019	1357
1020	1357
1021	1357
1022	1357
1023	1357
1024	1357
1025	1357
1026	1357
1027	1357
1028	1357
1029	1357
1030	1357
1031	1357
1032	1357
1033	1357
1034	1357
1035	1357
1036	1357
1037	1357
1038	1357
1039	1357
1040	1357
1041	1357
1042	1357
1043	1357
1044	1357
1045	1357
1046	1357
1047	1357
1048	1357
1049	1357
1050	1357
1051	1357
1052	1357
1057	282
1057	302
1057	1363
1057	1364
1058	282
1058	302
1058	1363
1058	1364
1059	1317
1060	1317
1071	695
1072	695
1073	1615
1073	1616
1073	1617
1074	1615
1074	1616
1074	1617
1075	1713
1076	1713
1079	17
1079	18
1079	19
1079	20
1080	17
1080	18
1080	19
1080	20
1083	1618
1084	1618
1087	1236
1087	1237
1087	1774
1087	1775
1087	1776
1088	1236
1088	1237
1088	1774
1088	1775
1088	1776
1091	292
1091	539
1092	1575
1093	198
1093	199
1096	1531
1096	1532
1096	1533
1096	1534
1096	1535
1096	1536
1096	1537
1096	1538
1096	1539
1096	1540
1097	1495
1097	1496
1098	1456
1098	1457
1099	1506
1099	1507
1099	1508
1100	291
1101	1661
1104	1143
1104	1144
1104	1145
1104	1521
1104	1522
1105	1143
1105	1144
1105	1145
1105	1521
1105	1522
1107	892
1109	291
1110	1383
1115	353
1119	347
1120	347
1121	1557
1121	1558
1122	1558
1123	242
1123	956
1126	354
1127	354
1129	469
1129	1491
1129	1820
1129	1831
1130	1491
1136	65
1137	65
1139	358
1139	706
1139	707
1140	358
1140	706
1140	707
1140	1252
1141	357
1141	363
1142	358
1142	706
1142	707
1143	193
1144	638
1145	639
1146	639
1147	184
1147	220
1147	221
1147	222
1147	223
1147	224
1148	225
1149	1613
1151	184
1151	220
1151	221
1151	222
1151	223
1151	224
1152	225
1153	1613
1155	1397
1156	1397
1166	372
1166	373
1166	374
1166	375
1166	547
1167	1341
1168	58
1168	643
1168	645
1168	1229
1168	1504
1169	24
1172	868
1175	1761
1175	1762
1175	1763
1177	58
1177	135
1177	643
1177	644
1177	645
1177	1229
1177	1504
1178	1482
1180	1529
1180	1533
1180	1534
1180	1535
1180	1536
1180	1537
1181	388
1181	389
1181	390
1182	393
1183	114
1183	115
1183	1260
1183	1276
1184	294
1185	258
1593	1770
1594	498
1594	499
1594	500
1594	501
1594	502
1595	1265
1596	1265
1597	1265
1598	1265
1599	1265
1600	1265
1601	1265
1604	1265
1605	405
1606	404
1606	405
1606	406
1606	407
1606	422
1606	423
1607	404
1607	405
1607	406
1607	422
1607	423
1607	1116
1608	404
1609	404
1609	405
1609	406
1609	407
1609	422
1609	423
1610	404
1610	405
1610	406
1610	422
1610	423
1610	1116
1611	404
1612	404
1613	404
1613	405
1613	406
1614	404
1615	404
1616	404
1617	404
1618	404
1619	98
1620	404
1621	404
1622	404
1623	404
1624	404
1624	405
1624	406
1624	407
1624	408
1624	422
1624	423
1625	404
1626	98
1627	404
1628	404
1629	404
1630	404
1632	404
1633	404
1634	404
1635	404
1636	404
1637	404
1638	404
1639	161
1640	405
1640	406
1641	1111
1646	1530
1647	1530
1648	1530
1649	1530
1650	263
1651	263
1652	263
1653	190
1656	764
1657	764
1657	782
1658	764
1658	782
1659	764
1659	782
1660	764
1660	782
1661	363
1661	702
1661	761
1661	1011
1661	1012
1662	764
1662	782
1663	764
1663	782
1664	764
1665	764
1665	782
1666	363
1666	702
1666	761
1666	1011
1666	1012
1667	764
1667	782
1668	764
1668	782
1669	764
1669	782
1670	764
1670	782
1671	764
1671	782
1672	764
1672	782
1673	764
1673	782
1674	363
1674	702
1674	761
1674	1011
1674	1012
1675	764
1675	782
1676	363
1676	702
1676	761
1676	1011
1676	1012
1677	764
1677	782
1678	363
1678	702
1678	761
1678	1011
1678	1012
1679	764
1679	782
1680	764
1680	782
1681	764
1681	782
1682	764
1682	782
1683	363
1683	702
1683	761
1683	1011
1683	1012
1684	764
1684	782
1685	363
1685	702
1685	761
1685	1011
1685	1012
1686	764
1686	782
1687	363
1687	702
1687	761
1687	1011
1687	1012
1688	764
1688	782
1689	363
1689	702
1689	761
1689	1011
1689	1012
1690	764
1690	782
1691	764
1691	782
1692	363
1692	702
1692	761
1692	1011
1692	1012
1693	363
1693	702
1693	761
1693	1011
1693	1012
1694	363
1694	702
1694	761
1694	1011
1694	1012
1695	363
1695	702
1695	761
1695	1011
1695	1012
1696	363
1696	702
1696	761
1696	1011
1696	1012
1697	363
1697	702
1697	761
1697	1011
1697	1012
1698	363
1698	702
1698	761
1698	1011
1698	1012
1699	363
1699	702
1699	761
1699	1011
1699	1012
1700	764
1700	782
1701	411
1702	411
1703	411
1704	411
1705	411
1706	411
1707	96
1707	97
1707	808
1707	809
1708	808
1708	809
1709	808
1709	809
1710	95
1711	95
1712	95
1712	98
1713	95
1713	98
1714	95
1714	98
1715	95
1715	98
1716	427
1716	428
1716	429
1716	432
1716	437
1717	427
1717	428
1717	429
1717	432
1717	437
1718	427
1718	428
1718	429
1718	432
1718	437
1719	432
1720	413
1720	1769
1721	413
1721	1129
1721	1130
1721	1131
1721	1133
1721	1769
1722	424
1722	425
1724	74
1727	1636
1728	367
1730	1658
1730	1659
1731	315
1732	1498
1732	1499
1737	473
1738	473
1739	473
1740	473
1741	473
1742	473
1743	473
1744	473
1745	473
1746	473
1747	473
1748	473
1749	473
1750	473
1751	473
1752	473
1753	473
1754	473
1757	1853
1758	250
1758	701
1758	1441
1758	1444
1758	1513
1759	368
1761	75
1761	76
1762	57
1763	74
1764	654
1764	881
1765	528
1776	495
1777	494
1778	495
1779	494
1797	430
1798	409
[truncated: 4,546 more rows]
