# Supplementary material for: Identification of Cancer–associated metabolic vulnerabilities by modeling multi-objective optimality in metabolism
Source: Cell Commun Signal. 2019 Oct 10;17:124. doi: 10.1186/s12964-019-0439-y (PMC6785927; doi:10.1186/s12964-019-0439-y)
Supplement: Supplementary file 3 — Additional file 3: Table S2. Monotonousness scores for all metabolic enzymes included in the model. (XLSX 127 kb) [file 12964_2019_439_MOESM3_ESM.xlsx]

## Sheet: Sheet1
	Proliferation		Warburg effect
Enzyme	Lower Bound	Upper Bound	Lower Bound	Upper Bound
1,3-Diaminopropane:oxygen oxidoreductase (deaminating)	-0.057383	0.0654502	0.445954	-0.534982
24R-Vitamin D-25-hydroxylase (D2)	0.198367	-0.367875	0.402353	-0.846915
24R-Vitamin D-25-hydroxylase (D3)	0.0593037	-0.225642	0.383337	-0.739448
1-alpha-Vitamin D-25-hydroxylase (D2)	0	0	0	0
1-alpha-Vitamin D-25-hydroxylase (D3)	0	0	0	0
L-2-aminoadipate shuttle (cytosol/mitochondria) fwd	0.709868	-1	-0.374982	-0.461321
2-Hydroxybutyrate:NAD+ oxidoreductase fwd	0.327827	0.517407	0.198463	-0.857575
2-hydroxybutyrate cotransport with proton fwd	0.253109	0.517407	0.198463	-0.857575
bicarbonate transport (Na/HCO3 1:2 cotransport) fwd	-0.0447059	-0.448451	0.430012	-0.543529
2-Oxoadipate:lipoamde 2-oxidoreductase(decarboxylating and acceptor-succinylating) (mitochondria)	0.751453	-1	-0.349148	-0.912605
2-oxoadipate shuttle (cytosol/mitochondria) fwd	0.751453	-1	-0.349148	-0.912605
3,4-Dihydroxyphenylethyleneglycol:NAD+ oxidoreductase fwd	0.02012	0.597023	0.512413	-0.935174
3,4-Dihydroxyphenylacetate:amet O-methyltransferase	0	0	0	0
3,4-Dihydroxy-L-phenylalanine transport fwd	-0.0273229	0.630828	0.48389	-0.774598
3,4-Dihydroxyphenylacetaldehyde:NAD+ oxidoreductase	-0.246291	-0.352701	0.484658	-0.741561
3,4-Dihydroxyphenylacetaldehyde:NADP+ oxidoreductase fwd	-0.243697	-0.352701	0.484658	-0.741561
3,4-Dihydroxymandelaldehyde:NAD+ oxidoreductase	-0.246291	-0.352701	0.484658	-0.741561
3,4-Dihydroxymandelaldehyde:NADP+ oxidoreductase fwd	-0.243697	-0.352701	0.484658	-0.741561
4-Hydroxyphenylpyruvate:oxygen oxidoreductase	0.00888355	-1	0.470732	-0.901657
L-3-aminoisobutyrate transaminase, mitochondrial fwd	0.162065	-0.377863	0.660504	-0.835198
3-Dehydrosphinganine reductase	1	1	-0.128547	-0.942281
3-hydroxyanthranilate 3,4-dioxygenase	0.183481	-1	0.353085	-0.899256
3-hydroxybutyryl-CoA dehydratase, mitochondrial fwd	0	0	0	0
bicarbonate transport (Na/HCO3 1:3 cotransport) fwd	0.118463	-0.496086	0.39611	-0.47467
3-Hydroxy-L-kynurenine:2-oxoglutarate aminotransferase	0	0	0	0
3-Hydroxy-L-tyrosine carboxy-lyase	-0.154286	0.675294	0.508571	-0.867755
3-hydroxyisobutyryl-Coenzyme A hydrolase	0	0	0	0
3-Hydroxykynurenamine decarboxy-lyase	0	0	0	0
3-Hydroxykynurenamine:oxygen oxidoreductase(deaminating)(flavin-containing)	0	0	0	0
3-Methoxy-4-hydroxyphenylacetaldehyde:NAD+ oxidoreductase fwd	0	0	0	0
3-Methoxy-4-hydroxyphenylglycolaldehyde:NAD+ oxidoreductase	-0.246291	-0.352701	0.484658	-0.741561
3-Methoxy-4-hydroxyphenylglycolaldehyde:NADP+ oxidoreductase fwd	-0.243697	-0.352701	0.484658	-0.741561
3-Methoxytyramine:oxygen oxidoreductase (deaminating)	0	0	0	0
3-nucleotidase (AMP), lysosome	0	0	0	0
cysteinesulfinate-aspartate mitochondrial shuttle fwd	0.628427	-0.030012	0.378631	-0.938439
3-Sulfino-L-alanine carboxy-lyase	-0.204418	0.136903	0.618727	-0.726098
3-sulfino-alanine transaminase (irreversible)	0.390348	0.524994	0.366435	-0.916447
3-sulfino-alanine transaminase (irreversible), mitochondrial	0.625738	-0.030012	0.378631	-0.938439
4-[(1R)-1-Hydroxy-2-(methylamino)ethyl]-1,2-benzenediol:oxygen oxidoreductase(deaminating)(flavin-containing)	0.0705402	0.0527731	0.513085	-0.632077
4-[(1R)-2-Amino-1-hydroxyethyl]-1,2-benzenediol:oxygen oxidoreductase(deaminating)(flavin-containing)	-0.00264106	0.5903	0.497431	-0.933157
4-(2-Aminoethyl)-1,2-benzenediol:oxygen oxidoreductase(deaminating)(flavin-containing)	0.206146	-0.253974	0.427611	-0.847011
L-4-hydroxyglutamate semialdehyde dehydrogenase, mitochondrial fwd	-0.090036	-0.59078	0.471885	-0.780168
4-Hydroxyphenylacetaldehyde:NADP+ oxidoreductase fwd	-0.0995438	0.688259	0.508379	-0.929124
4-Nitrophenol Sulfotransferase	0	0	0	0
glucuronidated compound transport	0.204514	-0.336567	0.432509	-0.848163
5alpha-Dihydrotestosterone sulfotransferase	0.189916	-0.372869	0.431741	-0.850468
5-formyltetrahydrofolate transport via anion exchange fwd	0	0	0	0
5-Hydroxy-L-tryptophan decarboxy-lyase	-0.160048	0.354046	0.552173	-0.790156
5-Hydroxyindoleacetaldehyde:oxygen oxidoreductase	0	0	0	0
5-Hydroxyindoleacetaldehyde:NAD+ oxidoreductase	0	0	0	0
5-Hydroxyindoleacetaldehyde:NAD+ oxidoreductase (mito)	0	0	0	0
5-Hydroxytryptamine:oxygen oxidoreductase(deaminating)(flavin-containing)	0	0	0	0
5-Hydroxy-L-tryptophan:oxygen 2,3-dioxygenase (indole-decyclizing)	0	0	0	0
5-hydroxy-L-tryptophan secretion via secretory vesicle (ATP driven)	-0.163986	0.236495	0.534598	-0.834622
5-Hydroxykynurenamine decarboxy-lyase	0	0	0	0
5-Hydroxykynurenamine:oxygen oxidoreductase(deaminating)(flavin-containing)	0	0	0	0
5-Methyltetrahydrofolate transport via receptor binding and protolysis fwd	-0.0916687	-0.463914	0.469196	-0.748379
5-methyltetrahydrofolate transport via anion exchange fwd	-0.094934	-0.463914	0.472749	-0.753758
Lactosylceramide 4-alpha-galactosyltransferase	0	0	0	0
Lactosylceramide 4-alpha-galactosyltransferase	0	0	0	0
alpha 1,4-N-acetylglucosaminyltransferase, Golgi apparatus	0	0	0	0
alpha 1,4-N-acetylglucosaminyltransferase, Golgi apparatus	0	0	0	0
Acetoacetyl-CoA:acetate CoA-transferase fwd	-0.0202161	1	0.558415	-0.822233
Aminoacetone:oxygen oxidoreductase(deaminating)(flavin-containing)	-0.178872	-0.818776	0.73042	-0.468235
2-aminoadipate transaminase, irreversible	0.707371	-1	-0.35952	-0.460168
ABO blood group (transferase A, alpha 1-3-N-acetylgalactosaminyltransferase; transferase B, alpha 1-3-galactosyltransferase)	0	0	0	0
ABO blood group (transferase A, alpha 1-3-N-acetylgalactosaminyltransferase; transferase B, alpha 1-3-galactosyltransferase)	0	0	0	0
ABO blood group (transferase A, alpha 1-3-N-acetylgalactosaminyltransferase; transferase B, alpha 1-3-galactosyltransferase)	0	0	0	0
ABO blood group (transferase A, alpha 1-3-N-acetylgalactosaminyltransferase; transferase B, alpha 1-3-galactosyltransferase)	0	0	0	0
ABO blood group (transferase A, alpha 1-3-N-acetylgalactosaminyltransferase; transferase B, alpha 1-3-galactosyltransferase)	0	0	0	0
ABO blood group (transferase A, alpha 1-3-N-acetylgalactosaminyltransferase; transferase B, alpha 1-3-galactosyltransferase)	0	0	0	0
ABO blood group (transferase A, alpha 1-3-N-acetylgalactosaminyltransferase; transferase B, alpha 1-3-galactosyltransferase)	0	0	0	0
ABO blood group (transferase A, alpha 1-3-N-acetylgalactosaminyltransferase; transferase B, alpha 1-3-galactosyltransferase)	0	0	0	0
ABO blood group (transferase A, alpha 1-3-N-acetylgalactosaminyltransferase; transferase B, alpha 1-3-galactosyltransferase)	0	0	0	0
4-aminobutyrate transaminase, reversible (mitochondrial) fwd	0.269916	-0.825978	0.375558	-0.862953
Aminobutyraldehyde dehydrogenase	0.0160864	-0.825978	0.488788	-0.863818
4-aminobutyrate reversible transport in via proton symport fwd	0.407827	-0.348956	0.25964	-0.537095
4-aminobutyrate reversible transport in via proton symport (lysosome) fwd	0	0	0	0
4-aminobutyrate reversible transport in via sodium symport (1:2) fwd	0.438752	-0.348956	0.62593	-0.493301
acetyl-CoA C-acetyltransferase	-0.103962	1	0.800528	-0.822233
acetyl-CoA C-acetyltransferase, mitochondrial fwd	0.385162	-1	0.446339	-0.921729
acetyl-CoA C-acetyltransferase fwd	0.159568	1	0.516158	-0.818391
acetyl-CoA C-acetyltransferase, mitochondrial fwd	0.473133	0.990012	0.30593	-0.388523
acetyl-CoA C-acetyltransferase, mitochondrial	0	0	0	0
acetyl-CoA C-acetyltransferase (octanoyl-CoA), peroxisomal	0	0	0	0
acetyl-CoA C-acyltransferase (decanoyl-CoA), peroxisomal	0	0	0	0
acetyl-CoA C-acetyltransferase (dodecanoyl), peroxisomal	0	0	0	0
acetyl-CoA acyltransferase (tetradecanoyl-CoA), peroxisomal	0	0	0	0
acetyl-CoA acyltransferase (hexadecanoyl-CoA), peroxisomal	0	0	0	0
acetyl-CoA acyltransferase (tetracosanoyl-CoA), peroxisomal	0	0	0	0
acetoacetate transport via proton symport fwd	0.213541	0.0876351	0.54545	-0.782953
Acetoacetate mitochondrial transport via H+ symport fwd	-0.00273709	0.998367	0.540744	-0.823481
acetyl-CoA carboxylase	1	1	-0.1297	-0.942473
Acetyl-Coa carboxylase, beta isoform	-0.115294	-0.276735	0.490516	-0.743577
acetate-CoA ligase (ADP-forming)	0	0	0	0
acetate-CoA ligase (AMP-forming)	0	0	0	0
acetyl-coa transport fwd	0	0	0	0
acetyl-coa transport fwd	0	0	0	0
acetone transport via proton symport fwd	0.0233854	0.116735	0.523169	-0.862281
acetone mitochondrial transport via proton symport fwd	-0.154094	-0.299688	0.511068	-0.706026
N-acetylglucosamine 2-epimerase fwd	-0.062473	-0.448163	0.382761	-0.747131
N-acetylglucosamine-6-phosphate synthase	-0.124034	0.0667947	0.497335	-0.781993
N-acetylglucosamine kinase	-0.0676591	-0.446915	0.48485	-0.726771
phosphoacetylglucosamine mutase fwd	-0.100888	-0.092533	0.498103	-0.629676
N-acetylglucosaminylphosphatidylinositol deacetylase	0	0	0	0
N-acteylglutamate synthase, mitochondrial	0	0	0	0
Acetylcholinesterase	-0.108283	-0.16024	0.466699	-0.730516
Acetylcholine secretion via secretory vesicle (ATP driven)	-0.116639	-0.406194	0.606435	-0.644562
ATP-Citrate lyase	-0.0403842	1	-0.130468	-0.948812
N-Acetylneuraminate 9-phosphate pyruvate-lyase (pyruvate-phosphorylating)	-0.103097	-0.180408	0.463145	-0.696134
N-Acetylneuraminate 9-phosphate pyruvate-lyase (pyruvate-phosphorylating)	-0.113565	0.409748	0.452389	-0.796206
N-acetylneuraminate transport into lysososme fwd	0	0	0	0
acyl-CoA dehydrogenase (2-methylbutanoyl-CoA), mitochondrial	0.388619	-1	0.443745	-0.921729
acyl-CoA dehydrogenase (butanoyl-CoA), mitochondrial	0.237455	-0.347515	0.403697	-0.841152
acyl-CoA dehydrogenase (isovaleryl-CoA), mitochondrial	0.386699	-1	0.452005	-0.906747
acyl-CoA dehydrogenase (isobutyryl-CoA), mitochondrial	0.665018	-1	0.400144	-0.942665
acetyl-CoA hydrolase	-0.110588	-0.0740936	0.508571	-0.736951
acyl-CoA oxidase (hexadecanoyl-CoA), peroxisomal	-0.145642	0.0776471	0.533349	-0.454694
Acetyl-CoA ACP transacylase fwd	0	0	0	0
acetylornithine deacetylase	0	0	0	0
aconitase fwd	-0.176759	1	0.381993	-0.99904
Aconitate hydratase fwd	-0.318607	-0.950924	0.346074	-0.998655
acyl-Coenzyme A oxidase 2, branched chain	-0.0111885	-0.222089	0.392173	-0.768932
acyl-Coenzyme A oxidase 2, branched chain	-0.144394	-0.230348	0.475534	-0.797839
acid phosphatase (FMN)	-0.148908	-0.242353	0.486771	-0.703337
O-acetylcarnintine transport into mitochondria via diffusion	-0.0857143	-0.20557	0.447683	-0.77114
acetyl-CoA synthetase	-0.127875	-0.0503721	0.466699	-0.72389
acetyl-CoA synthase (propionate)	0	0	0	0
S-Adenosyl-L-methionine:N-acetylserotonin O-methyltransferase	0	0	0	0
S-Adenosyl-L-homocysteine:N-acetylserotonin O-methyltransferase	0	0	0	0
acetyl-CoA synthetase	-0.124034	-0.0571909	0.470828	-0.677311
acetol monooxygenase	-0.12461	-0.597887	0.4812	-0.692485
acetone monooxygenase	-0.0541176	-0.359328	0.526435	-0.661849
acylphosphatase	-0.12048	-0.178583	0.463914	-0.718223
Adenosine deaminase	-0.150828	-0.429148	0.521248	-0.675102
Adenosine deaminase, extracellular	-0.148619	-0.436543	0.51587	-0.676735
adenine reversible transport, cytosol fwd	-0.153133	0.258679	0.572725	-0.572053
adenine facilated transport from lysosome fwd	0	0	0	0
adenylate kinase fwd	1	1	-0.151212	-0.93018
adenylate kinase, mitochondrial fwd	-0.0881152	0.203169	0.217575	-0.751645
adentylate kinase (GTP) fwd	-0.0923409	-0.460936	0.394478	-0.833758
adentylate kinase (GTP) fwd	-0.108379	0.203169	0.104058	-0.751357
adenylate kinase (d form) fwd	1	1	-0.159664	-0.941513
adenosylmethionine decarboxylase	-0.12605	-0.0914766	0.478415	-0.408884
adenylate cyclase	-0.110972	-0.201056	0.471309	-0.709484
adenosine kinase	0.992893	0.771044	0.156206	-0.941705
adenosine facilated transport in cytosol fwd	-0.10934	-0.617863	0.466987	-0.674046
adenosine transport (Na/Adn cotransport)	-0.0954142	-0.617863	0.465834	-0.69623
adenosine transport (1:2 Na/Adn cotransport)	-0.0898439	-0.619784	0.463625	-0.662809
adenosine facilated transport from lysosome fwd	0	0	0	0
adenosine facilated transport in mitochondria fwd	0.0529652	0.260024	0.321777	-0.841345
ADPglucose diphosphatase	0	0	0	0
ADPmannose diphosphatase	0	0	0	0
ADPribose diphosphatase	-0.152557	-0.190588	0.507227	-0.719184
ADPribose diphosphatase (mitochondrial)	0	0	0	0
ADPribose transport	0	0	0	0
adenine phosphoribosyltransferase	-0.113277	-0.281537	0.413589	-0.73916
carnitine O-palmitoyltransferase	0.267899	-0.367299	0.223625	-0.826459
carnitine transferase	0.267899	-0.367299	0.223625	-0.826459
transport into the mitochondria (carnitine)	0.267899	-0.367299	0.223625	-0.826459
Adrenaline secretion via secretory vesicle (ATP driven)	-0.169556	-0.126819	0.570804	-0.731765
adenylyl-selenate kinase	0	0	0	0
adenylyl-sulfate kinase	-0.10617	-0.00196879	0.474862	-0.724754
adenylosuccinate lyase	1	-0.74886	-0.0820648	-0.944298
adenylosuccinate lyase	1	1	-0.122785	-0.944298
adenylosuccinate synthase	1	-0.74886	-0.0820648	-0.944298
N-acetyllactosaminide beta-1,3-N-acetylglucosaminyltransferase, Golgi apparatus	0	0	0	0
N-acetyllactosaminide beta-1,3-N-acetylglucosaminyltransferase, Golgi apparatus	0	0	0	0
N-acetyllactosaminide beta-1,3-N-acetylglucosaminyltransferase, Golgi apparatus	0	0	0	0
N-acetyllactosaminide beta-1,3-N-acetylglucosaminyltransferase, Golgi apparatus	0	0	0	0
N-acetyllactosaminide beta-1,3-N-acetylglucosaminyltransferase, Golgi apparatus	0	0	0	0
N-acetyllactosaminide beta-1,3-N-acetylglucosaminyltransferase, Golgi apparatus	0	0	0	0
N-acetyllactosaminide beta-1,3-N-acetylglucosaminyltransferase, Golgi apparatus	0	0	0	0
N-acetyllactosaminide beta-1,3-N-acetylglucosaminyltransferase, Golgi apparatus	0	0	0	0
N-acetyllactosaminide beta-1,3-N-acetylglucosaminyltransferase, Golgi apparatus	0	0	0	0
N-acetyllactosaminide beta-1,3-N-acetylglucosaminyltransferase, Golgi apparatus	0	0	0	0
N-acetyllactosaminide beta-1,3-N-acetylglucosaminyltransferase, Golgi apparatus	0	0	0	0
N-acetyllactosaminide beta-1,3-N-acetylglucosaminyltransferase, Golgi apparatus	0	0	0	0
N-acetyllactosaminide beta-1,3-N-acetylglucosaminyltransferase, Golgi apparatus	0	0	0	0
N-acetyllactosaminide beta-1,3-N-acetylglucosaminyltransferase, Golgi apparatus	0	0	0	0
N-acetyllactosaminide beta-1,3-N-acetylglucosaminyltransferase, Golgi apparatus	0	0	0	0
N-acetyllactosaminide beta-1,3-N-acetylglucosaminyltransferase, Golgi apparatus	0	0	0	0
N-acetyllactosaminide beta-1,3-N-acetylglucosaminyltransferase, Golgi apparatus	0	0	0	0
N-acetyllactosaminide beta-1,3-N-acetylglucosaminyltransferase, Golgi apparatus	0	0	0	0
N-acetylglucosamine-6-phosphate deacetylase	-0.165234	0.0585354	0.477071	-0.767683
agmatinase (m)	0	0	0	0
1-acylglycerol-3-phosphate O-acyltransferase 1	1	0.921825	-0.132581	-0.942281
N-acetyl-g-glutamyl-phosphate reductase, irreversible, mitochondrial	0	0	0	0
alkylglycerone phosphate synthase	0	0	0	0
alanine-glyoxylate transaminase (irreversible), mitochondrial	0	0	0	0
alanine-glyoxylate transaminase (irreversible), (peroxisomal)	0.0342377	0.972725	0.08994	-0.943241
glucuronidated compound transport	0	0	0	0
adenosylhomocysteinase fwd	0.991837	0.771044	0.119136	-0.940936
beta-N-acetylhexosaminidase, lysosomal	0	0	0	0
beta-N-acetylhexosaminidase, lysosomal	0	0	0	0
phosphoribosylaminoimidazolecarboxamide formyltransferase fwd	1	1	-0.122785	-0.944298
phosphoribosylaminoimidazole carboxylase fwd	1	1	-0.122785	-0.944298
2-oxoglutarate dehydrogenase	0.765666	-0.990108	0.209028	-0.999904
alpha-ketoglutarate/malate transporter fwd	0.996158	-0.992221	-0.147371	-0.99904
AKG transport via sodium symport fwd	0.169748	0.782473	0.638415	-0.542089
aldo-keto reductase family 1, member C1 (chlordecone reductase; 3-alpha hydroxysteroid dehydrogenase, type I; dihydrodiol dehydrogenase 4)	0	0	0	0
aldo-keto reductase family 1, member C4 (chlordecone reductase; 3-alpha hydroxysteroid dehydrogenase, type I; dihydrodiol dehydrogenase 4)	-0.144874	-0.259832	0.477551	-0.759904
aldo-keto reductase family 1, member C4 (chlordecone reductase; 3-alpha hydroxysteroid dehydrogenase, type I; dihydrodiol dehydrogenase 4)	-0.151309	-0.230348	0.482737	-0.797839
aldo-keto reductase family 1, member D1 (delta 4-3-ketosteroid-5-beta-reductase)	-0.144874	-0.259832	0.477551	-0.759904
aldo-keto reductase family 1, member D1 (delta 4-3-ketosteroid-5-beta-reductase)	-0.151309	-0.230348	0.482737	-0.797839
L-alanine/L-asparagine Na-dependent exchange (Ala-L in)	0.027515	-0.931717	0.444898	-0.622185
L-alanine/L-cysteine Na-dependent exchange (Ala-L in)	0.0420168	-0.560816	0.328595	-0.702953
L-alanine/glutamine reversible exchange fwd	0.0940696	-0.609124	0.400528	-0.652053
D-alanine/glycine reversible exchange fwd	0.131429	-0.785546	0.572245	-0.691909
L-alanine/L-glutamine Na-dependent exchange (Ala-L in)	0.0565186	-0.692389	0.444418	-0.566867
L-alanine/glutamine reversible exchange fwd	-0.301417	-0.56946	0.886387	-0.898007
L-alanine/glycine reversible exchange fwd	-0.0487395	-0.77527	0.857575	-0.595582
alanine racemase fwd	0.168788	-0.872749	0.785162	-0.669916
L-alanine/L-serine Na-dependent exchange (Ala-L in)	0.0954142	-0.910972	0.444226	-0.520768
5-aminolevulinate synthase	-0.193854	-0.277695	0.619784	-0.707755
L-alanine transaminase fwd	0.798127	-0.821849	-0.138535	-0.901176
L-alanine/L-threonine Na-dependent exchange (Ala-L in)	-0.00533013	-0.692581	0.355102	-0.641873
L-alanine reversible transport via proton symport fwd	0.496759	-0.633421	0.669244	-0.266555
L-alanine reversible transport via proton symport (lysosome) fwd	0	0	0	0
Alanine-Sodium symporter	0.182809	-0.179064	0.416279	-0.604418
Alanine transport (Na, H coupled) fwd	0.764514	-0.0859064	-0.170996	-0.872461
alcohol dehydrogenase (methanol) fwd	0.0673709	-0.316399	0.63515	-0.421753
alcohol dehydrogenase (D-1,2-propanediol)	-0.132197	-0.527683	0.468715	-0.756447
alcohol dehydrogenase (L-1,2-propanediol)	-0.222953	-0.999904	0.493013	-0.745402
alcohol dehydrogenase (D-lactaldehyde)	-0.24024	-0.392269	0.483409	-0.76509
alcohol dehydrogenase (L-lactaldehyde)	-0.211717	-0.999904	0.477647	-0.748091
alcohol dehydrogenase, forward rxn (ethanol -> acetaldehyde)	0.19491	-0.421753	0.433565	-0.853541
alcohol dehydrogenase (ethanol, NADP), forward reaction	0.197791	-0.4206	0.435678	-0.85431
aldehyde dehydrogenase (phenylacetaldehyde, NAD)	-0.0940696	-0.18012	0.573782	-0.841248
aldehyde dehydrogenase (phenylacetaldehyde, NADP)	-0.0940696	-0.19491	0.581465	-0.823866
aldehyde dehydrogenase (indole-3-acetaldehyde, NAD)	0	0	0	0
aldehyde dehydrogenase (indole-3-acetaldehyde, NAD), mitochondrial	0	0	0	0
aldehyde dehydrogenase (pristanal, NAD)	0.185402	-0.253109	0.426074	-0.840192
aldehyde dehydrogenase (acetaldehyde, NAD)	-0.0876351	-0.0178151	0.481585	-0.61575
aldehyde dehydrogenase (acetylaldehyde, NAD), mitochondrial	-0.0870588	-0.0533493	0.500312	-0.758175
aldehyde dehydrogenase (acetaldehyde, NADP)	-0.108571	-0.470252	0.466315	-0.787275
alkaline phosphatase	0	0	0	0
Arachidonate 12-lipoxygenase	0	0	0	0
Arachidonate 12-lipoxygenase R	0	0	0	0
Arachidonate 15-lipoxygenase	0	0	0	0
Arachidonate 5-lipoxygenase	0.209988	-0.334358	0.163217	-0.839712
Arachidonate 5-lipoxygenase	0.209988	-0.334358	0.163217	-0.839712
Aldose reductase	-0.0728451	-0.429148	0.557455	-0.609796
aldose reductase (methylglyoxal)	-0.257335	-0.999904	0.503289	-0.745402
aldose reductase (acetol)	-0.222953	-0.999904	0.493013	-0.745402
alpha-methylacyl-CoA racemase (reductase)	-0.0111885	-0.222089	0.392173	-0.768932
alpha-methylacyl-CoA racemase (reductase)	0	0	0	0
alpha-methylacyl-CoA racemase	-0.144394	-0.230348	0.475534	-0.797839
alpha-methylacyl-CoA racemase	0	0	0	0
N-acetyl-D-mannosamine kinase	-0.103097	-0.180408	0.463145	-0.696134
S-Adenosyl-L-methionine reversible transport, mitochondrial fwd	0.284898	0.179928	0.191164	-0.300264
Adenosine monophosphate deaminase	-0.15976	-0.938439	0.539976	-0.668667
alanyl aminopeptidase (cys-gly)	-0.167155	-0.0159904	0.593661	-0.659928
alanyl aminopeptidase (cys-gly) (e)	-0.160816	-0.0431693	0.520384	-0.61018
alpha-amylase, extracellular (strch1 -> strch2)	0	0	0	0
alpha-amylase, extracellular (glygn2 -> glygn4)	0	0	0	0
glucuronidated compound transport	0	0	0	0
Ap4A hydrolase, asymmetrically	0	0	0	0
3-Aminopropanoate:2-oxoglutarate aminotransferase (m) fwd	-0.212869	-0.981657	0.596062	-0.732917
N-acetylputrescine: oxygen oxireductase (deaminating)	0	0	0	0
arabinose reductase	0	0	0	0
carnitine transferase	0.283745	-0.341561	0.278463	-0.872269
carnitine transferase	0.283745	-0.341561	0.278463	-0.872269
transport into the mitochondria (carnitine)	0.283745	-0.341561	0.278463	-0.872269
arginine decarboxylase (m)	0	0	0	0
Arginine/Lysine exchanger (Arg in)	-0.0329892	-0.461513	0.472077	-0.68509
arginase	0.594238	-0.828764	0.541417	-0.868043
arginase (m)	0.349244	-0.96024	0.477071	-0.820984
argininosuccinate lyase fwd	-0.193469	-0.217863	0.578487	-0.661657
argininosuccinate synthase	-0.291909	-0.217863	0.578487	-0.661657
L-arginine transport in via sodium symport	-0.0415366	-0.553133	0.477647	-0.654454
L-arginine transport via diffusion (extracellular to cytosol)	0.978583	0.41042	-0.0591116	-0.89042
arginine mitochondrial transport via ornithine carrier fwd	0.391885	-0.96024	0.504442	-0.820984
Arylsulfatase A	0	0	0	0
N-acylsphingosine amidohydrolase	-0.161777	-0.350108	0.428667	-0.696038
L-ascorbate transport via proton symport fwd	-0.077551	-0.405042	0.469484	-0.658007
L-alanine/L-asparagine Na-dependent exchange (Asn-L in)	-0.159568	-0.590012	0.631116	-0.688355
L-cysteine/L-asparagine Na-dependent exchange (Asn-L in)	-0.0457623	-0.631501	0.404466	-0.728691
L-glutamine/L-asparagine Na-dependent exchange (Asn-L in)	-0.0702521	-0.522305	0.466699	-0.616038
L-asparaginase (mitochondrial)	0.785546	-1	0.379496	0.593469
asparagine synthase (glutamine-hydrolysing)	-0.198271	-0.977719	0.504634	-0.421753
L-serine/L-asparagine Na-dependent exchange (Asn-L in)	-0.0545018	-0.894454	0.467371	-0.530852
L-threonine/L-asparagine Na-dependent exchange (Asn-L in)	-0.0891717	-0.716014	0.417143	-0.718896
L-asparagine transport in via sodium symport	0.0953181	-0.214406	0.479952	-0.685666
Asparagine transport (Na, H coupled) fwd	0.917215	-0.692869	-0.0217527	-0.72946
aspartate 1-decarboxylase	-0.321681	-0.982329	0.64485	-0.732341
aspartate carbamoyltransferase (reversible) fwd	1	1	-0.134886	-0.942281
D-aspartate transport via Na, H symport and K antiport	0	0	0	0
aspartate-glutamate mitochondrial shuttle	-0.112797	-0.658872	0.365954	-0.642353
aspartate transaminase fwd	0.996447	-0.741465	0.101369	-0.936519
aspartate transaminase fwd	0.625354	-0.060072	0.540264	-0.775846
L-aspartate transport via Na, H symport and K antiport	0.293157	0.725636	0.433181	-0.908764
ATP diphosphohydrolase	0	0	0	0
ATP diphosphohydrolase	0	0	0	0
ATP synthase (four protons for one ATP)	0.987707	-0.999712	-0.823673	-0.999904
V-type ATPase, H+ transporting, lysosomal	-0.00465786	-0.474382	0.367875	-0.747803
ADP/ATP transporter, mitochondrial	0.888499	-0.999616	-0.872941	-0.999904
alpha-mannosidase	0	0	0	0
alpha-mannosidase, lysosomal	0.182713	-0.391501	0.380168	-0.847587
Beta-1,3-galactosyltransferase 3	0	0	0	0
Beta-1,3-galactosyltransferase 4	0	0	0	0
Beta-1,3-galactosyltransferase 4	0	0	0	0
Beta-1,3-galactosyltransferase 4	0	0	0	0
Beta-1,3-galactosyltransferase 4	0	0	0	0
Beta-1,3-galactosyltransferase 5	0	0	0	0
UDP-GlcNAc:betaGal beta-1,3-N-acetylglucosaminyltransferase 1	0	0	0	0
UDP-GlcNAc:betaGal beta-1,3-N-acetylglucosaminyltransferase 1	0	0	0	0
UDP-GlcNAc:betaGal beta-1,3-N-acetylglucosaminyltransferase 3, Golgi apparatus	0	0	0	0
UDP-GlcNAc:betaGal beta-1,3-N-acetylglucosaminyltransferase 3, Golgi apparatus	0	0	0	0
UDP-GlcNAc:betaGal beta-1,3-N-acetylglucosaminyltransferase 3, Golgi apparatus	0	0	0	0
UDP-GlcNAc:betaGal beta-1,3-N-acetylglucosaminyltransferase 3, Golgi apparatus	0	0	0	0
UDP-GlcNAc:betaGal beta-1,3-N-acetylglucosaminyltransferase 3, Golgi apparatus	0	0	0	0
UDP-GlcNAc:betaGal beta-1,3-N-acetylglucosaminyltransferase 3, Golgi apparatus	0	0	0	0
UDP-GlcNAc:betaGal beta-1,3-N-acetylglucosaminyltransferase 3, Golgi apparatus	0	0	0	0
UDP-GlcNAc:betaGal beta-1,3-N-acetylglucosaminyltransferase 3, Golgi apparatus	0	0	0	0
UDP-GlcNAc:betaGal beta-1,3-N-acetylglucosaminyltransferase 3, Golgi apparatus	0	0	0	0
UDP-GlcNAc:betaGal beta-1,3-N-acetylglucosaminyltransferase 3, Golgi apparatus	0	0	0	0
UDP-GlcNAc:betaGal beta-1,3-N-acetylglucosaminyltransferase 3, Golgi apparatus	0	0	0	0
UDP-GlcNAc:betaGal beta-1,3-N-acetylglucosaminyltransferase 3, Golgi apparatus	0	0	0	0
UDP-GlcNAc:betaGal beta-1,3-N-acetylglucosaminyltransferase 3, Golgi apparatus	0	0	0	0
UDP-GlcNAc:betaGal beta-1,3-N-acetylglucosaminyltransferase 3, Golgi apparatus	0	0	0	0
UDP-GlcNAc:betaGal beta-1,3-N-acetylglucosaminyltransferase 3, Golgi apparatus	0	0	0	0
UDP-GlcNAc:betaGal beta-1,3-N-acetylglucosaminyltransferase 5	0	0	0	0
bile acid Coenzyme A: amino acid N-acyltransferase	-0.0321248	-0.220552	0.39928	-0.795054
bile acid Coenzyme A: amino acid N-acyltransferase	-0.010036	-0.259352	0.400336	-0.783337
bile acid Coenzyme A: amino acid N-acyltransferase	-0.0111885	-0.222089	0.392173	-0.768932
bile acid Coenzyme A: amino acid N-acyltransferase	0.00408163	-0.293926	0.392173	-0.77479
bile acid Coenzyme A: amino acid N-acyltransferase	0.0102281	-0.234958	0.392749	-0.716495
biotin-[acetyl-CoA-carboxylase] ligase	-0.10934	-0.256759	0.473517	-0.691621
biotin-[acetyl-CoA-carboxylase] ligase, mitochondrial	-0.111357	-0.262521	0.476591	-0.784394
B-alanine secretion via secretory vesicle (ATP driven)	-0.19587	-0.501561	0.765762	-0.884082
beta-Aminopropion aldehyde:NAD+ oxidoreductase	-0.057383	0.0654502	0.445954	-0.534982
beta-Aminopropion aldehyde:NAD+ oxidoreductase (m)	0	0	0	0
4-Trimethylammoniobutanoate,2-oxoglutarate:oxygen oxidoreductase (3-hydroxylating)	0	0	0	0
beta-Carotene dioxygenase	0	0	0	0
beta-D-Glucosyl-2-coumarinate glucohydrolase	0	0	0	0
(R)-3-Hydroxybutanoate:NAD+ oxidoreductase fwd	0.207683	0.047395	0.51395	-0.826074
GDPmannose:chitobiosyldiphosphodolichol beta-D-mannosyltransferase (liver)	0	0	0	0
GDPmannose:chitobiosyldiphosphodolichol beta-D-mannosyltransferase (uterus)	0	0	0	0
betaine-aldehyde dehydrogenase	0	0	0	0
betaine-homocysteine S-methyltransferase	-0.290468	-0.554286	0.54401	-0.556399
bilirubin beta-diglucuronide transport via bicarbonate countertransport fwd	-0.1806	-0.14497	0.451621	-0.752317
bilirubin beta-diglucuronide transport MDR	-0.119712	-0.171381	0.459016	-0.742233
bilirubin monoglucuronide transport via bicarbonate countertransport fwd	-0.14497	-0.15467	0.457575	-0.742425
bilirubin monoglucuronide transport MDR	-0.119712	-0.173397	0.459016	-0.727539
Nad(p)h biliverdin reductase	-0.0395198	-0.277695	0.607203	-0.707755
bilirubin transport via bicarbonate countertransport fwd	0.00283313	-0.396687	0.607683	-0.636014
B mannosyltransferase, endoplasmic reticulum	0	0	0	0
B mannosyltransferase, endoplasmic reticulum	0	0	0	0
3,5-bisphosphate nucleotidase	-0.138151	0.00782713	0.477839	-0.727059
3,5-bisphosphate nucleotidase (paps)	-0.106939	-0.200768	0.459784	-0.739928
biotinidase (biotin)	-0.118944	-0.238511	0.467275	-0.712653
biotinidase (biotin), nuclear	-0.118655	-0.289028	0.468043	-0.680864
biotinidase (biotin), extracellular	0	0	0	0
biotinidase (biotin), mitochondrial	-0.111357	-0.262521	0.476591	-0.784394
holocarboxylase synthestase (biotin protein ligase)	-0.10934	-0.256759	0.473517	-0.691621
holocarboxylase synthestase (biotin protein ligase), mitochondrial	-0.111357	-0.262521	0.476591	-0.784394
Biotin reversible transport via proton symport fwd	0.909916	-0.618151	-0.743289	-0.995198
Biotin reversible transport via proton symport, mitochondria fwd	0	0	0	0
Biotin transport via sodium symport	-0.119712	-0.215942	0.462857	-0.707755
Biotin uptake (antiport)	0.909916	-0.618151	-0.743289	-0.995198
beta-ureidopropionase (D-3-amino-isobutanoate forming)	-0.171092	-0.279424	0.499352	-0.785642
Butyrate mitochondrial transport via proton symport, reversible fwd	0.134406	-0.553998	0.18521	-0.854502
Butyrate transport via proton symport, reversible fwd	0.110204	-0.538631	0.179448	-0.854502
beta-mannosidase, lysosomal	0.182713	-0.391501	0.380168	-0.847587
C-14 sterol reductase	1	1	-0.13018	-0.942281
carnitine O-palmitoyltransferase	-0.072557	-0.346939	0.421176	-0.823001
C160 transport into the mitochondria	-0.072557	-0.346939	0.421176	-0.823001
C160 transport into the mitochondria	-0.072557	-0.346939	0.421176	-0.823001
carnitine O-palmitoyltransferase	-0.0965666	-0.403794	0.446146	-0.770756
carnitine O-palmitoyltransferase	-0.0891717	-0.456038	0.448547	-0.77623
C161 transport into the mitochondria	-0.0965666	-0.403794	0.446146	-0.770756
C161 transport into the mitochondria	-0.0891717	-0.456038	0.448547	-0.77623
C161 transport into the mitochondria	-0.0891717	-0.456038	0.448547	-0.77623
C161 transport into the mitochondria	-0.0965666	-0.403794	0.446146	-0.770756
carnitine O-stearoyl transferase	-0.0240576	-0.408788	0.422617	-0.779976
carnitine O-stearoyl transferase	-0.0240576	-0.408788	0.422617	-0.779976
C180 transport into the mitochondria	-0.0240576	-0.408788	0.422617	-0.779976
carnitine octadecenoyl transferase	-0.116255	-0.382857	0.463721	-0.733013
carnitine octadecenoyl transferase	-0.116255	-0.382857	0.463721	-0.733013
C181 transport into the mitochondria	-0.116255	-0.382857	0.463721	-0.733013
carnitine C20:4 transferase	0.264346	-0.369892	0.216423	-0.791405
arachidonic acid transport into the mitochondria	0.264346	-0.369892	0.216423	-0.791405
carnitine C22:6 transferase	0.302857	-0.453253	0.0668908	-0.655606
C226 transport into the mitochondria	0.302857	-0.453253	0.0668908	-0.655606
cis-2-Methyl-5-isopropylhexa-2,5-dienoyl-CoA hydro-lyase (m) fwd	0	0	0	0
cis-2-Methyl-5-isopropylhexa-2,5-dienoyl-CoA hydro-lyase (x) fwd	0	0	0	0
C-3 sterol dehydrogenase (4-methylzymosterol)	0.928259	1	-0.0432653	-0.946699
C-3 sterol dehydrogenase (4-methylzymosterol)	-0.185786	0.285186	0.462857	-0.646002
C-3 sterol keto reductase (zymosterol)	1	1	-0.13018	-0.942281
C-4 sterol methyl oxidase (4,4-dimethylzymosterol)	1	1	-0.13018	-0.942281
C-4 methyl sterol oxidase	0.928259	1	-0.0432653	-0.946699
C-4 methyl sterol oxidase	-0.185786	0.285186	0.462857	-0.646002
Ca ATPase	-0.11443	-0.209028	0.470732	-0.394094
cAMP transport (ATP-dependent)	-0.202017	0.0514286	0.592605	-0.706218
catalase A, peroxisomal (ethanol)	0.191933	-0.36461	0.435966	-0.850948
catalase	0.83904	-0.996062	-0.727923	-0.999904
catalase A, peroxisomal	0.0430732	-0.223337	0.116447	-0.942185
calcium / sodium antiporter (1:3), reversible fwd	0.390636	-0.394958	0.35491	-0.695366
Cob(II)alamine transport, mitochondrial	0	0	0	0
cob(I)alamin adenosyltransferase, mitochondrial fwd	0	0	0	0
Carbamoyl phosphate phosphotransferase, endoplasmic reticulum	0	0	0	0
carbamoyl-phosphate synthase (glutamine-hydrolysing)	1	1	-0.134886	-0.942281
carbamoyl-phosphate synthase (ammonia) (mitochondria	-0.331188	-0.259064	0.64946	-0.548908
Carbonyl reductase [NADPH] 1	0	0	0	0
Carbonyl reductase [NADPH] 1	0.191261	-0.299592	0.424634	-0.84509
phosphatidylinositol synthase (Homo sapiens) fwd	1	1	-0.142761	-0.942281
phosphatidate cytidylyltransferase	1	1	-0.142761	-0.942281
phosphatidate cytidylyltransferase	0.0321248	0.112893	0.180888	-0.440288
choline phosphotransferase	1	1	-0.132293	-0.942281
ethanolamine phosphotransferase	-0.0676591	-0.555342	0.45988	-0.744058
Ceramide kinase	-0.123457	-0.00494598	0.474382	-0.663481
ceramide transport protein fwd	0	0	0	0
ceramide transport protein fwd	-0.0140696	-0.162833	0.451429	-0.706699
ceramide transport protein fwd	0	0	0	0
ceramide transport protein fwd	-0.0601681	-0.162833	0.451429	-0.706699
Cys-Gly transport in via proton symport	-0.167155	-0.0159904	0.593661	-0.659928
cGMP transport (ATP-dependent)	-0.18982	0.120192	0.581657	-0.713517
cholesterol 25-hydroxylase	-0.113758	-0.19443	0.449892	-0.777095
Choline O-acetyltransferase fwd	0.0348139	-0.630348	0.636014	-0.650036
Choline O-acetyltransferase fwd	-0.320336	-0.638607	0.611429	-0.63515
choline phosphate phosphatase	-0.119712	-0.204034	0.464106	-0.732341
choline phosphate cytididyltransferase	1	1	-0.132293	-0.942281
cholate transport via bicarbonate countertransport fwd	-0.062569	-0.466411	0.45623	-0.783529
cholate transport via sodium cotransport	-0.105402	-0.466411	0.457863	-0.795054
ABC bile acid transporter	-0.119712	-0.176471	0.463914	-0.720816
choline dehydrogenase (FAD acceptor), mitochondrial	-0.343866	-0.677215	0.646483	-0.462953
Choline kinase	1	1	-0.132485	-0.942281
choline, sodium cotransport fwd	-0.156783	-0.450948	0.457863	-0.75078
Choline uniport fwd	0.570132	-0.222089	-0.117983	-0.580024
steroid sulfotransferase	0	0	0	0
cholesterol efflux (ATP depedent)	-0.108475	-0.267419	0.416951	-0.678848
cholesterol intracellular transport fwd	0	0	0	0
cholesterol efflux (ATP depedent), golgi	0	0	0	0
chitinase	0	0	0	0
chitinase, extracellular	0	0	0	0
Citrate lyase	-0.119232	-0.0259784	0.522017	-0.712749
citrulline mitochondrial transport via proton antiport fwd	0.24485	-0.517311	0.554286	-0.806675
citrate transport via sodium symport fwd	-0.0397119	-0.176375	0.442977	-0.706315
citrate transport via sodium symport fwd	-0.07006	-0.176375	0.476014	-0.604706
citrate transport, mitochondrial fwd	-0.28413	1	-0.126915	-0.99952
citrate transport, mitochondrial fwd	-0.186267	-0.893493	0.615846	-0.502809
ATP Creatine kinase fwd	-0.090036	-0.508764	0.439712	-0.543914
ATP Creatine kinase (c) fwd	-0.0801441	-0.508764	0.439712	-0.543914
chloride transport via formate countertransport	-0.136711	-0.201633	0.766915	-0.868331
chloride transport via formate countertransport (2:1)	-0.152845	-0.00984394	0.750684	-0.822233
chloride transport via bicarbonate countertransport (2:1)	0.817623	-0.999616	-0.0131092	-0.201825
chloride transport via bicarbonate countertransport	-0.0952221	-0.547755	0.452005	-0.671741
chloride transport via iodide countertransport	-0.100312	-0.612197	0.462377	-0.718896
chloride transport via hydroxide countertransport (2:1)	-0.0929172	-0.463914	0.467755	-0.751837
chloride transport via oxalate countertransport (2:1)	-0.100792	-0.622761	0.467467	-0.607587
carnitine O-palmitoyltransferase	0	0	0	0
carnitine transferase	0	0	0	0
transport into the mitochondria (carnitine)	0	0	0	0
cardiolipin synthase (homo sapiens)	1	1	-0.129124	-0.942281
CMP-Sia Golgi transport via CMP antiport fwd	0	0	0	0
CMP sialic acid synthase	0	0	0	0
CMP sialic acid synthase, nuclear	0	0	0	0
CoA transporter fwd	1	0.892533	-0.154574	-0.944778
Carboxylesterase (cocaine) (er)	0	0	0	0
methyltransferase COQ3	0	0	0	0
Ubiquinone biosynthesis monooxgenase COQ6	0	0	0	0
Ubiquinone biosynthesis COQ7	0	0	0	0
Core 2 acetylglucosaminyltransferase, Golgi apparatus	0	0	0	0
Core 3 beta-GlcNAc-transferase, Golgi apparatus	0	0	0	0
Core 4 beta6-GalNAc-transferase, Golgi apparatus	0	0	0	0
Core 6 beta-GlcNAc-transferase A, Golgi apparatus	0	0	0	0
choline-phosphate cytidylyltransferase	0	0	0	0
coproporphyrinogen oxidase (O2 required)	-0.0518127	-0.277695	0.611429	-0.707755
Creatine transport (sodium symport) (2:1) fwd	0.0884034	-0.612581	0.761152	-0.536807
L-carnitine reversible transport fwd	-0.132101	-0.488595	0.447395	-0.519904
L-carnitine outward transport (H+ antiport)	-0.0938776	-0.508956	0.465354	-0.766819
L-carnitine transport out of mitochondria via diffusion	-0.134406	-0.203265	0.489172	-0.77018
L-carnitine inward uniport	-0.092533	-0.569748	0.466315	-0.786026
L-carnitine inward transport by Na+ symport	-0.0990636	-0.573589	0.464586	-0.707179
carnitine O-aceyltransferase, mitochondrial fwd	-0.032605	-0.229676	0.40485	-0.777287
carnitine dimethyl nonanoyl transferase, revsible, peroxisomal fwd	-0.00945978	-0.330804	0.271933	-0.836543
carnitine O-aceyltransferase, peroxisomal fwd	-0.0941657	-0.229676	0.403313	-0.777287
carnitine O-acetyltransferase, endolasmic reticulum fwd	0	0	0	0
carnitine O-aceyltransferase, mitochondrial fwd	-0.012533	-0.20557	0.450084	-0.77114
carnitine O-acetyltransferase, reverse direction, peroxisomal fwd	-0.511357	-0.843842	0.525666	-0.755774
cytosine transport via facilated diffusion fwd	0	0	0	0
citrate synthase	-0.243025	-0.952557	-0.693926	-1
CTP synthase (NH3)	0.702665	0.995966	0.060072	-0.942281
CTP synthase (glutamine)	-0.234286	0.548812	0.905402	-0.327059
Cyanide sulfurtransferase, mitochondrial	0.199904	-0.322257	0.37623	-0.854406
cytochrome c oxidase, mitochondrial Complex IV	0.991741	-1	-0.785834	-0.999904
ubiquinol-6 cytochrome c reductase, Complex III	0.991741	-1	-0.785834	-0.999904
L-alanine/L-cysteine Na-dependent exchange (Cys-L in)	-0.19078	-0.602209	0.658776	-0.681537
L-cysteine/L-asparagine Na-dependent exchange (Cys-L in)	-0.0832173	-0.816663	0.539208	-0.762785
L-cysteine/L-glutamine Na-dependent exchange (Cys-L in)	-0.0652581	-0.596927	0.522497	-0.711116
L-cysteine/L-glutamine reversible exchanger fwd	0.568307	-0.419256	0.430204	-0.750972
L-cysteine/glycine exchanger	0.0727491	-0.887347	0.61066	-0.654838
L-cysteine/glycine reversible exchanger fwd	0.38545	-0.911549	0.309484	-0.380552
cysteine oxidase	0.672701	0.025114	0.3503	-0.854886
L-serine/L-cysteine Na-dependent exchange (Cys-L in)	-0.0527731	-0.82982	0.530468	-0.549484
cysteine transaminase fwd	0.134214	0.355774	0.372389	-0.693445
cysteine transaminase (mitochondrial) fwd	0	0	0	0
cystathionine g-lyase	0.303529	0.4594	0.144874	-0.858631
L-cystine/L-glutamate exchanger	0	0	0	0
L-cysteine/L-threonine Na-dependent exchange (Cys-L in)	-0.0752461	-0.692197	0.450852	-0.670396
cystathionine beta-synthase	0.303529	0.4594	0.144874	-0.858631
L-cystine/glycine exchanger (cystine in)	0	0	0	0
L-cysteine reversible transport via sodium symport	0.00629052	-0.273373	0.627467	-0.692965
L-cysteine transport via diffusion (extracellular to cytosol) fwd	0.729172	0.471116	0.581657	-0.883986
cytidine deaminase	-0.125282	-0.458535	0.557647	-0.516735
cytidine kinase (ATP)	-0.11952	-0.193565	0.500792	-0.725906
cytidine deaminase, nuclear	-0.123361	-0.46545	0.556591	-0.524706
cytidine facilated transport in cytosol fwd	-0.0866747	-0.610084	0.467755	-0.679424
cytidine transport in via sodium symport	-0.0959904	-0.611044	0.465834	-0.699784
cytidine transport (1:2 Na/cytd cotransport)	-0.0902281	-0.612485	0.462857	-0.657143
Cytidine facilated transport from lysosome fwd	0	0	0	0
cytidine facilated transport in mitochondria fwd	0.0805282	0.112893	0.186747	-0.440288
cytidylate kinase (CMP) fwd	0.927203	0.658199	-0.111453	-0.946218
cytidylate kinase (CMP,dGTP) fwd	-0.0540216	-0.267707	0.59395	-0.617767
cytidylate kinase (CMP,dGTP),nuclear fwd	-0.092437	-0.365474	0.455942	-0.813878
cytidylate kinase (dCMP,dGTP) fwd	0.0836975	-0.464778	0.473421	-0.768739
cytidylate kinase (dCMP,dGTP),nuclear fwd	-0.0917647	-0.465546	0.466603	-0.725138
cytidylate kinase (dCMP,dCTP) fwd	-0.0010084	-0.497143	0.350588	-0.796495
cytidylate kinase (dCMP,dCTP),nuclear fwd	-0.0956062	-0.489652	0.467275	-0.705066
cytidylate kinase (dCMP,dATP) fwd	0.118175	-0.443073	0.528643	-0.815894
cytidylate kinase (dCMP,dATP),nuclear fwd	-0.0917647	-0.465546	0.466603	-0.725138
cytidylate kinase (dCMP,UTP) fwd	0.000144058	-0.403217	0.467755	-0.675198
cytidylate kinase (dCMP,CTP),nuclear fwd	-0.0933013	-0.458151	0.465354	-0.74982
cytidylate kinase (CMP),nuclear fwd	-0.0912845	-0.437407	0.459304	-0.726002
cytidylate kinase (dCMP) fwd	0.191933	-0.39928	0.415606	-0.763073
cytidylate kinase (dCMP),nuclear fwd	-0.104538	-0.468235	0.466891	-0.731669
cytidylate kinase (CMP)(GTP) fwd	-0.102809	-0.485906	0.379208	-0.770948
cytidylate kinase (dCMP,CTP),nuclear fwd	-0.0931092	-0.406194	0.465354	-0.705258
cytidylate kinase (dCMP)(GTP) fwd	0.112221	-0.452773	0.555822	-0.757599
cytidylate kinase (dCMP,GTP),nuclear fwd	-0.0917647	-0.447491	0.466603	-0.731092
cytidylate kinase (dCMP) fwd	-0.109244	0.358655	0.577047	-0.724754
cytidylate kinase (CMP),nuclear fwd	-0.105978	-0.432701	0.45892	-0.834718
cytidylate kinase (CMP,CTP) fwd	-0.0516206	-0.231885	0.386891	-0.76048
cytidylate kinase (CMP,CTP),nuclear fwd	-0.0953181	-0.419928	0.467275	-0.718415
cytidylate kinase (CMP,UTP) fwd	0.818007	-0.293541	-0.0104202	-0.852869
cytidylate kinase (CMP,UTP),nuclear fwd	-0.0772629	-0.417143	0.468139	-0.79419
cytidylate kinase (CMP,dATP) fwd	0.674718	-0.166483	-0.135366	-0.861321
cytidylate kinase (CMP,dATP),nuclear fwd	-0.092437	-0.365474	0.455942	-0.813878
cytidylate kinase (CMP,dCTP) fwd	-0.0578631	-0.326483	0.466603	-0.610084
cytidylate kinase (CMP,dCTP),nuclear fwd	-0.104538	-0.530564	0.466891	-0.748764
Deoxyadenosine deaminase	-0.150828	-0.433661	0.521248	-0.67539
Deoxyadenosine deaminase, extracellular	-0.150828	-0.432509	0.51587	-0.677119
Diacylglycerol phosphate kinase (homo sapiens) fwd	1	0.873133	-0.130852	-0.942281
Diacylglycerol phosphate kinase (homo sapiens) fwd	-0.130276	-0.148619	0.46958	-0.738007
D-Alanine Oxidase (x)	-0.159184	-0.88533	0.740888	-0.42569
D-alanine transport via proton symport fwd	0.223914	-0.595678	0.525378	-0.601825
D-alanine transport via proton symport (lysosome) fwd	0	0	0	0
D-arginine oxidase, perixosomal	0	0	0	0
dehydroascorbate reductase	-0.130468	0.273181	0.476591	-0.805522
D-aspartate oxidase, peroxisomal	0	0	0	0
dodecenoyl-Coenzyme A delta isomerase fwd	0	0	0	0
Deoxycytidine kinase, nuclear (ATP) fwd	-0.202977	-0.521633	0.453541	-0.770564
Deoxycytidine kinase, nuclear (UTP) fwd	-0.142377	-0.541128	0.465066	-0.718319
dCMP deaminase fwd	0.777575	0.941224	0.193661	-0.945258
carnitine O-palmitoyltransferase	0.262713	-0.435006	0.134886	-0.819544
carnitine transferase	0.262713	-0.435006	0.134886	-0.819544
transport into the mitochondria (carnitine)	0.262713	-0.435006	0.134886	-0.819544
Dopachrome tautomerase fwd	-0.03491	0.50982	0.460648	-0.863049
deoxycytidine deaminase	-0.112221	-0.275486	0.46036	-0.568788
deoxycytidine deaminase, nuclear	-0.125954	-0.223145	0.456615	-0.747131
debrisoquine uniport fwd	0	0	0	0
palmitoyl-CoA desaturase (n-C16:0CoA -> n-C16:1CoA)	-0.142569	0.321969	0.493878	-0.141417
fatty acyl-CoA desaturase (n-C18:2CoA -> n-C18:3CoA)	0	-0.371621	0.407496	-0.845858
stearoyl-CoA desaturase (n-C18:0CoA -> n-C18:1CoA)	-0.122209	-0.172533	0.464202	-0.643697
stearoyl-CoA desaturase (n-C18:0CoA -> n-C18:1CoA)	-0.127971	-0.161777	0.468523	-0.6412
stearoyl-CoA desaturase (n-C18:0CoA -> n-C18:1CoA)	-0.134886	-0.132005	0.468523	-0.642161
fatty acyl-CoA desaturase (n-C18:1CoA -> n-C18:2CoA)	-0.122401	-0.0422089	0.460168	-0.65599
fatty acyl-CoA desaturase (n-C18:1CoA -> n-C18:2CoA)	-0.114526	-0.0614166	0.462569	-0.642929
fatty acyl-CoA desaturase (n-C18:1CoA -> n-C18:2CoA)	-0.115198	-0.0402881	0.462665	-0.686531
fatty acyl-CoA desaturase (n-C18:2CoA -> n-C18:3CoA)	0.234862	-0.345594	0.39611	-0.852677
fatty acyl-CoA desaturase (n-C20:3CoA -> n-C20:4CoA)	0.207491	-0.390828	0.439328	-0.839424
fatty acyl-CoA desaturase (n-C20:4CoA -> n-C20:5CoA)	0.218727	-0.360864	0.42569	-0.794478
fatty acyl-CoA desaturase (n-C24:5CoA -> n-C24:6CoA)	0.224586	-0.329748	0.391501	-0.847779
diacylglycerol acyltransferase	1	0.214214	-0.135366	-0.942281
deoxyguanylate kinase (dGMP:ATP) fwd	1	1	-0.135366	-0.942281
deoxyguanosine kinase	-0.205666	-0.136038	0.48533	-0.80024
dehydroascorbate transport (uniport) fwd	0.128259	-0.512797	0.37114	-0.855654
dihydroxyacetone phosphate acyltransferase	0	0	0	0
dihydroxyacetone phosphate acyltransferase	0	0	0	0
24-dehydrocholesterol reductase [Precursor]	0	0	0	0
24-dehydrocholesterol reductase [Precursor]	0.986747	0.993469	-0.133061	-0.979544
24-dehydrocholesterol reductase [Precursor]	0.963217	0.987995	-0.0860024	-0.900984
7-dehydrocholesterol reductase	0.963217	0.987995	-0.0860024	-0.900984
7-dehydrocholesterol reductase	0.986747	0.993469	-0.133061	-0.979544
dihydroceramide desaturase	0.00773109	0.493589	0.524994	-0.578968
dihydroceramide desaturase	0.875534	1	0.00917167	-0.951789
dihydroxydecaprenylbenzoate methyltransferase	0	0	0	0
Dehydroepiandrosterone sulfotransferase	0	-0.404466	0	-0.294811
dehydroepiandrosterone sulfate transport via bicarbonate countertransport fwd	0	0	0	0
dihydrofolate reductase fwd	1	1	-0.159184	-0.942281
dihydoorotic acid dehydrogenase (quinone10)	1	1	-0.134886	-0.942281
dihydroorotase fwd	1	1	-0.134886	-0.942281
dihydropyrimidinase (5,6-dihydrouracil)	-0.137863	-0.390444	0.532965	-0.685858
6,7-dihydropteridine reductase	0.10982	-0.415222	0.480528	-0.923169
carnitine O-palmitoyltransferase	0.26521	-0.320336	0.217479	-0.873613
carnitine transferase	0.26521	-0.320336	0.217479	-0.873613
transport into the mitochondria (carnitine)	0.26521	-0.320336	0.217479	-0.873613
dimethylallyltranstransferase	0	0	0	0
dimethylallyltranstransferase	1	1	-0.13018	-0.942281
dimethylglycine dehydrogenase, mitochondrial	-0.290564	-0.554286	0.541705	-0.556399
Deaminido NAD diphosphatase	-0.119712	-0.178103	0.462857	-0.699112
DNA (cytosine-5-)-methyltransferase, nucleus	0	0	0	0
DNA (cytosine-5-)-methyltransferase, nucleus	0	0	0	0
dADP transport via dCDP antiport	-0.0862905	-0.557167	0.461321	-0.781705
dADP transport via dGDP antiport	-0.0854262	-0.556206	0.458055	-0.790732
dADP transport via ADP antiport	-0.0361585	-0.226218	0.530564	-0.796591
dADP transport via ATP antiport	-0.0361585	-0.22449	0.529412	-0.815318
dUDP transport via dTDP antiport	-0.0889796	-0.53988	0.465834	-0.784298
dUDP transport via dGDP antiport	-0.0933013	-0.535558	0.465066	-0.790156
dUDP transport via dADP antiport	-0.0904202	-0.534886	0.463914	-0.795534
dUDP transport via dCDP antiport	-0.0913806	-0.530276	0.465546	-0.786122
dUDP transport via ADP antiport	-0.0361585	-0.217767	0.530564	-0.781417
dUDP transport via ATP antiport	-0.0361585	-0.220648	0.529412	-0.816182
dATP transport via ADP antiport	-0.0361585	-0.18617	0.530372	-0.772869
dTDP transport via ATP antiport	-0.0361585	-0.223145	0.529412	-0.815894
dTDP transport via ADP antiport	-0.0361585	-0.220072	0.530564	-0.792269
dTDP transport via dUDP antiport	-0.0952221	-0.566483	0.468427	-0.793421
dTDP transport via dGTP antiport	-0.0966627	-0.532197	0.466315	-0.791116
dTDP transport via dADP antiport	-0.0937815	-0.533733	0.460456	-0.793998
dTDP transport via dCDP antiport	-0.0960864	-0.534214	0.468427	-0.790444
dCDP transport via dUDP antiport	-0.0928211	-0.564466	0.466315	-0.799088
dCDP transport via dTDP antiport	-0.0881152	-0.570996	0.465354	-0.794862
dCDP transport via dGDP antiport	-0.0917647	-0.551212	0.466315	-0.796399
dCDP transport via dADP antiport	-0.0888836	-0.560432	0.459784	-0.802161
dATP transport via ATP antiport	-0.0361585	-0.130372	0.530756	-0.774022
dCDP transport via ADP antiport	-0.0361585	-0.212773	0.530564	-0.784394
dCDP transport via ATP antiport	-0.0361585	-0.215942	0.529412	-0.823289
dGDP transport via ATP antiport	-0.0361585	-0.221513	0.529412	-0.816182
dGDP transport via dUDP antiport	-0.0917647	-0.570612	0.466315	-0.787947
dGDP transport via dTDP antiport	-0.0978151	-0.549676	0.465066	-0.785546
dGDP transport via dADP antiport	-0.0888836	-0.56946	0.461417	-0.797743
dGDP transport via dCDP antiport	-0.0913806	-0.570708	0.466315	-0.786122
dUTP transport via dTDP antiport	-0.0917647	-0.528451	0.464394	-0.720816
dUTP transport via dUDP antiport	-0.0917647	-0.527203	0.463721	-0.744058
dUTP transport via dGDP antiport	-0.0917647	-0.530372	0.464394	-0.721393
dATP transport via dCDP antiport	-0.0811044	-0.528547	0.486483	-0.742905
dUTP transport via dADP antiport	-0.0909004	-0.530852	0.462857	-0.72437
dUTP transport via dCDP antiport	-0.0917647	-0.532101	0.464394	-0.728211
dUTP transport via ADP antiport	-0.0329892	-0.0648739	0.539112	-0.798896
dUTP transport via ATP antiport	-0.0329892	-0.0521969	0.529796	-0.734166
dTTP transport via ATP antiport	-0.0361585	-0.103289	0.526723	-0.774118
dTTP transport via ADP antiport	-0.0361585	-0.169364	0.530084	-0.770372
dTTP transport via dUDP antiport	-0.0919568	-0.526146	0.466218	-0.70449
dTTP transport via dTDP antiport	-0.0919568	-0.526435	0.466218	-0.686723
dTTP transport via dGDP antiport	-0.0934934	-0.527203	0.466218	-0.692773
dTTP transport via dADP antiport	-0.0926291	-0.526915	0.469484	-0.69988
dATP transport via dUDP antiport	-0.0785114	-0.528547	0.487539	-0.745018
dTTP transport via dCDP antiport	-0.0934934	-0.527203	0.466218	-0.701705
dCTP transport via dCDP antiport	-0.0963745	-0.527299	0.461993	-0.675678
dCTP transport via dUDP antiport	-0.0954142	-0.529028	0.459784	-0.693253
dCTP transport via dGDP antiport	-0.0963745	-0.528259	0.462377	-0.67904
dCTP transport via dADP antiport	-0.0943577	-0.528259	0.467947	-0.681056
dCTP transport via ADP antiport	-0.0361585	-0.181849	0.528739	-0.768451
dCTP transport via ATP antiport	-0.0361585	-0.117791	0.526915	-0.77575
dGTP transport via ATP antiport	-0.0361585	-0.107899	0.526723	-0.774502
dGTP transport via ADP antiport	-0.0361585	-0.169364	0.527107	-0.762881
dGTP transport via dADP antiport	-0.0907083	-0.527299	0.462857	-0.6897
dATP transport via dTDP antiport	-0.0803361	-0.527683	0.497431	-0.72898
dGTP transport via dUDP antiport	-0.0917647	-0.528547	0.457959	-0.702473
dGTP transport via dTDP antiport	-0.0946459	-0.527683	0.456807	-0.680864
dGTP transport via dGDP antiport	-0.0927251	-0.527299	0.458824	-0.687011
dGTP transport via dCDP antiport	-0.0917647	-0.527779	0.457575	-0.700168
dATP transport via dGDP antiport	-0.087539	-0.528067	0.491957	-0.744538
dATP transport via dADP antiport	-0.0854262	-0.528067	0.499448	-0.741465
dADP transport via dUDP antiport	-0.0905162	-0.571765	0.458055	-0.791309
dADP transport via dTDP antiport	-0.0880192	-0.566771	0.45431	-0.775558
Dolichyl-diphosphooligosaccharide:protein-L-asparagine oligopolysaccharidotransferase (liver)	0	0	0	0
Dolichyl-diphosphooligosaccharide:protein-L-asparagine oligopolysaccharidotransferase (uterus)	0	0	0	0
Dolichyl-diphosphate phosphohydrolase, human (liver)	0	0	0	0
Dolichyl-diphosphate phosphohydrolase, human (uterus)	0	0	0	0
dolichyl-phosphate-glucose-glycolipid alpha-glucosyltransferase (liver)	0	0	0	0
dolichyl-phosphate-glucose-glycolipid alpha-glucosyltransferase (uterus)	0	0	0	0
dolichyl-phosphate-glucose-glycolipid alpha-glucosyltransferase (liver)	0	0	0	0
dolichyl-phosphate-glucose-glycolipid alpha-glucosyltransferase (uterus)	0	0	0	0
dolichyl-phosphate-glucose-glycolipid alpha-glucosyltransferase (liver)	0	0	0	0
dolichyl-phosphate-glucose-glycolipid alpha-glucosyltransferase (uterus)	0	0	0	0
dolichyl-phosphate-mannose-glycolipid alpha-mannosyltransferase (liver)	0	0	0	0
dolichyl-phosphate-mannose-glycolipid alpha-mannosyltransferase (uterus)	0	0	0	0
dolichyl-phosphate-mannose-glycolipid alpha-mannosyltransferase (liver)	0	0	0	0
dolichyl-phosphate-mannose-glycolipid alpha-mannosyltransferase (uterus)	0	0	0	0
Dolichyl-phosphate D-mannosyltransferase (liver)	0	0	0	0
Dolichyl-phosphate D-mannosyltransferase (uterus)	0	0	0	0
dopamine beta-monooxygenase	-0.118752	0.653301	0.521921	-0.887059
L-dopachrome isomerase 1	-0.104154	0.50982	0.457287	-0.863049
Dopamine:amet O-methyltransferase	0	0	0	0
Dopamine Sulfotransferase	-0.112413	0.326194	0.45066	-0.772101
Dopamine secretion via secretory vesicle (ATP driven)	-0.122017	-0.261657	0.466218	-0.678463
Dopamine reversible transport in via sodium symport (1:2) fwd	-0.0584394	-0.17042	0.481681	-0.745114
Dopamine uniport fwd	-0.0561345	-0.173205	0.481393	-0.66886
D-ornithine oxidase, perixosomal	0	0	0	0
dephospho-CoA kinase	-0.183577	-0.145066	0.592125	-0.459496
Diphosphoglyceromutase fwd	0.128739	-0.181561	0.472173	-0.717935
Diphosphoglycerate phosphatase	-0.119712	-0.181561	0.466891	-0.717935
diphosphomevalonate decarboxylase	1	1	-0.13018	-0.942281
D-proline oxidase, perixosomal	0	0	0	0
Deoxyribokinase	-0.135654	0.0613205	0.485906	-0.788812
dTMP kinase fwd	0.062377	-0.141897	0.589148	-0.740696
dihydrouracil dehydrogenase (NADP) fwd	-0.117119	-0.39102	0.532965	-0.685858
dihydrothymin dehydrogenase (NADP) fwd	-0.0213685	-0.279424	0.52557	-0.785642
deoxyuridine kinase (ATP:Deoxyuridine)	-0.250804	-0.432413	0.493878	-0.575414
deoxyuridine kinase (ATP:Deoxyuridine), mitochondrial	-0.122881	-0.0665066	0.462953	-0.713709
deoxyuridine phosphorylase fwd	0.0136855	-0.271164	0.565234	-0.647635
dUTP diphosphatase	-0.114814	0.0465306	0.518848	-0.592509
dUTP diphosphatase, nuclear	-0.113565	-0.177239	0.461993	-0.526627
D-lactate transport via proton symport fwd	0.164466	0.290084	0.0931092	-0.783145
D-lactate transport, mitochondrial fwd	0	0	0	0
3-beta-hydroxysteroid-delta(8),delta(7)-isomerase	1	1	-0.13018	-0.942281
3-beta-hydroxysteroid-delta(8),delta(7)-isomerase	0	0	0	0
3-hydroxyacyl-CoA dehydratase (3-hydroxyisobutyryl-CoA) (mitochondria) fwd	0.668667	-1	0.397167	-0.942665
3-hydroxyacyl-CoA dehydratase (3-hydroxybutanoyl-CoA) (mitochondria) fwd	0.751453	-1	-0.349148	-0.912605
3-hydroxyacyl-CoA dehydratase (3-hydroxybutanoyl-CoA) (perioxisome) fwd	0	0	0	0
2-Methylprop-2-enoyl-CoA (2-Methylbut-2-enoyl-CoA), mitochondrial fwd	0.385546	-1	0.446339	-0.921729
ecgonine methyl esterase (ER)	0	0	0	0
L-erythro-4-Hydroxyglutamate:2-oxoglutarate aminotransferase	0	0	0	0
L-erythro-4-Hydroxyglutamate:2-oxoglutarate aminotransferase 2, mitochondrial	0.194142	-0.331669	0.41455	-0.847875
L-erythro-4-Hydroxyglutamate:2-oxoglutarate aminotransferase, mitochondrial	0.194142	-0.350396	0.414838	-0.851717
carnitine O-palmitoyltransferase	0.271164	-0.343481	0.217095	-0.868523
carnitine transferase	0.271164	-0.343481	0.217095	-0.868523
transport into the mitochondria (carnitine)	0.271164	-0.343481	0.217095	-0.868523
carnitine O-palmitoyltransferase	-0.111164	-0.389292	0.463721	-0.733397
carnitine transferase	-0.111164	-0.389292	0.463721	-0.733397
transport into the mitochondria (carnitine)	-0.111164	-0.389292	0.463721	-0.733397
endo-beta-N-acetylglucosaminidase	0	0	0	0
endo-beta-N-acetylglucosaminidase	0	0	0	0
enolase fwd	0.979448	-0.999232	0.643409	-0.301128
ethanolamine-phosphate cytidylyltransferase	0	0	0	0
estradiol glucuronide transport via bicarbonate countertransport fwd	-0.153998	-0.167827	0.466411	-0.717551
17-beta-D-glucuronide transport (ATP-dependent)	-0.119712	-0.169364	0.459016	-0.717551
glucuronidated compound transport	0	0	0	0
ABC transporter	0.217863	-0.327347	0.40389	-0.856327
estrone 3-sulfate transport via bicarbonate countertransport fwd	-0.101561	-0.46958	0.456999	-0.775078
estrone-3-sulfate transport via sodium cotransport	-0.101561	-0.46958	0.457863	-0.775078
Estrogen sulfotransferase	-0.0993517	-0.258007	0.454406	-0.706795
electron transfer flavoprotein	0.7188	-0.984538	-0.397359	-0.999904
Electron transfer flavoprotein-ubiquinone oxidoreductase	0.7188	-0.984538	-0.397359	-0.999904
Ethanolamine kinase	-0.0751501	-0.539496	0.455654	-0.730612
ethanolamine phosphate phosphatase	-0.0667947	-0.385354	0.456519	-0.741945
ethanol monooxygenase	0.192989	-0.372005	0.437695	-0.849796
fucose-1-phosphate guanylyltransferase fwd	0	0	0	0
glycoprotein 6-alpha-L-fucosyltransferase	0	0	0	0
fatty-acyl-ACP hydrolase fwd	0	0	0	0
fatty-acyl-ACP hydrolase fwd	0	0	0	0
fatty-acyl-ACP hydrolase fwd	0	0	0	0
fatty-acyl-ACP hydrolase fwd	0	0	0	0
fatty-acyl-ACP hydrolase fwd	0	0	0	0
fatty-acyl-ACP hydrolase fwd	0	0	0	0
fatty-acyl-ACP hydrolase fwd	0	0	0	0
fatty-acyl-ACP hydrolase fwd	0	0	0	0
fatty-acid--CoA ligase (tetradecanoate)	0	0	0	0
fatty-acid--CoA ligase fwd	0	-0.323697	0.440246	-0.827227
C160 fatty acid activation	-0.085042	-0.335318	0.46449	-0.587803
fatty-acid--CoA ligase (hexadecenoate) fwd	0.092437	0.153421	0.497527	-0.425882
fatty-acid--CoA ligase fwd	0	-0.272701	0.435395	-0.831068
C180 fatty acid activation	0.212293	-0.347515	0.216999	-0.744154
fatty-acid--CoA ligase fwd	0.0587275	0.157839	0.529316	-0.448355
fatty-acid--CoA ligase fwd	0.0823529	0.156783	0.504538	-0.447971
C181 fatty acid activation	0.216615	-0.336375	0.23928	-0.766819
fatty-acid--CoA ligase fwd	0.263097	-0.431933	0.539016	-0.804466
fatty-acid--CoA ligase fwd	0.0035054	0.0531573	0.498872	-0.352509
fatty-acid--CoA ligase fwd	0.0743818	-0.463433	0.657623	-0.725714
fatty-acid--CoA ligase fwd	0	-0.401008	0.4303	-0.794382
fatty-acid--CoA ligase fwd	0.675405	-0.39976	0.508391	-0.559472
fatty-acid--CoA ligase	-0.122977	-0.451044	0.45066	-0.770084
fatty-acid--CoA ligase fwd	-0.0641056	-0.338199	0.726098	-0.451717
fatty-acid--CoA ligase fwd	0.0998319	-0.501176	0.656182	-0.740408
fatty-acid--CoA ligase fwd	0.268475	-0.43395	0.357791	-0.858343
fatty-acid--CoA ligase fwd	0.0945498	-0.452677	0.701513	-0.617959
arachidonic acid activation	-0.0926291	-0.564658	0.443169	-0.797551
fatty-acid--CoA ligase fwd	0.0472029	-0.310348	0.407827	-0.783145
fatty-acid--CoA ligase fwd	0.122497	-0.439232	0.397935	-0.820888
fatty-acid--CoA ligase fwd	-0.0143577	-0.331861	0.749532	-0.743866
fatty-acid--CoA ligase fwd	0.0738055	-0.515006	0.61431	-0.510396
fatty-acid--CoA ligase fwd	-0.0748619	-0.531236	0.805426	-0.683938
fatty-acid--CoA ligase fwd	0.377863	-0.451717	0.740216	-0.516158
fatty-acid--CoA ligase fwd	0.203842	-0.380552	0.591933	-0.797743
fatty-acid--CoA ligase fwd	0.237551	-0.285858	0.227851	-0.666459
fatty-acid--CoA ligase fwd	0.201921	-0.474094	0.552173	-0.817815
fatty-acid--CoA ligase fwd	0.212869	-0.467179	0.556206	-0.80994
fatty-acid--CoA ligase fwd	0.202113	-0.488884	0.518175	-0.826267
fatty-acid--CoA ligase fwd	0.21383	-0.443938	0.586939	-0.765954
fatty-acid--CoA ligase (n-C26:0) fwd	0.197887	-0.516639	0.554382	-0.824154
fatty-acid--CoA ligase (butanoate), mitochondrial	0.237455	-0.347515	0.403697	-0.841152
fatty-acid--CoA ligase (octanoate)	0	0	0	0
FAD diphosphatase	-0.114718	-0.480528	0.48533	-0.771525
fatty-acyl-CoA elongation (n-C18:3CoA)	0.210372	-0.390636	0.344442	-0.846435
fatty-acyl-CoA elongation (n-C20:4CoA)	0.676091	-0.34617	0.264798	-0.830588
fatty-acyl-CoA elongation (n-C20:4CoA)	-0.0988715	-0.252245	0.513758	-0.828187
fatty-acyl-CoA elongation (n-C20:5CoA)	-0.108956	-0.222473	0.475438	-0.807059
Fatty acid omega-hydroxylase	0	0	0	0
Fatty acid omega-hydroxylase	0	0	0	0
Fatty acid omega-hydroxylase	-0.116255	0.171285	0.481489	-0.617863
formaldehyde dehydrogenase fwd	-0.262617	-0.566387	0.786315	-0.497911
Beta oxidation of long chain fatty acid	0.187131	-0.305066	0.42886	-0.843457
Beta oxidation of long chain fatty acid	-0.116831	-0.418487	0.477455	-0.625834
Beta oxidation of long chain fatty acid (odd chain)	0	-0.382857	0.4041	-0.842113
Beta oxidation of long chain fatty acid	-0.15563	-0.439904	0.490228	-0.799664
Beta oxidation of long chain fatty acid	-0.145642	-0.356255	0.492725	-0.810324
Beta oxidation of long chain fatty acid	-0.0445138	-0.338487	0.528163	-0.667131
Beta oxidation fatty acid	-0.0891717	-0.456038	0.448547	-0.77623
Beta oxidation fatty acid	-0.0965666	-0.403794	0.446146	-0.770756
Beta oxidation of long chain fatty acid (odd chain)	0	-0.381224	0.396701	-0.831261
Beta oxidation of long chain fatty acid	-0.127491	-0.403121	0.467851	-0.779976
Beta oxidation of long chain fatty acid	-0.0458583	-0.27952	0.526435	-0.820312
Beta oxidation fatty acid	-0.111164	-0.389292	0.463721	-0.733397
Beta oxidation fatty acid	-0.112701	-0.391212	0.463721	-0.738391
Beta oxidation fatty acid	-0.116255	-0.382857	0.463721	-0.733013
Beta oxidation of fatty acid	0.262329	-0.3406	0.312557	-0.845378
Beta oxidation of fatty acid	-0.115006	-0.423193	0.46593	-0.6388
Beta oxidation of fatty acid	0	-0.351261	0.387725	-0.853157
Beta oxidation of fatty acid	0.221705	-0.34425	0.316591	-0.871116
Beta oxidation of long chain fatty acid	0.275678	-0.382185	0.181657	-0.87467
Beta oxidation of fatty acid	0.203745	-0.338199	0.337911	-0.8206
Beta oxidation of long chain fatty acid	0.272605	-0.39976	0.157359	-0.879376
Beta oxidation of long chain fatty acid	0.283745	-0.341561	0.278463	-0.872269
Beta oxidation of long chain fatty acid	0.292677	-0.333782	0.274526	-0.869292
Beta oxidation of fatty acid	0.26521	-0.320336	0.217479	-0.873613
Beta oxidation of long chain fatty acid	0.267995	-0.368547	0.216327	-0.819736
Beta oxidation fatty acid	0.271164	-0.343481	0.217095	-0.868523
Beta oxidation of fatty acid	0.204514	-0.326098	0.359328	-0.77575
Beta oxidation of long chain fatty acid	0.272605	-0.39976	0.157359	-0.879376
Beta oxidation of long chain fatty acid	0.267899	-0.367299	0.223625	-0.826459
Beta oxidation of long chain fatty acid	-0.0869628	-0.256663	0.518079	-0.828187
Beta oxidation of fatty acid	0.187611	-0.344442	0.387947	-0.830492
Beta oxidation of long chain fatty acid	0.275678	-0.382185	0.181657	-0.87467
Beta oxidation of long chain fatty acid	0.197215	-0.322737	0.386026	-0.839232
Beta oxidation of long chain fatty acid	0.216327	-0.351741	0.456134	-0.806963
Beta oxidation of long chain fatty acid	0.144778	-0.42934	0.448739	-0.76605
Beta oxidation of long chain fatty acid	0.124898	-0.361345	0.452197	-0.661561
Beta oxidation of long chain fatty acid	-0.0654502	-0.222665	0.485522	-0.807059
Beta oxidation of long chain fatty acid	0.21479	-0.306315	0.294982	-0.850564
Beta oxidation of long chain fatty acid	0.188764	-0.292965	0.212677	-0.889748
Beta oxidation of long chain fatty acid	0.209508	-0.354622	0.453061	-0.857575
Beta oxidation of long chain fatty acid	0.163794	-0.343673	0.422137	-0.841152
Beta oxidation of long chain fatty acid	0.165522	-0.371333	0.450564	-0.853061
Beta oxidation of long chain fatty acid	0.0885954	-0.37479	0.396303	-0.830684
Beta oxidation of long chain fatty acid	0.225546	-0.347131	0.372677	-0.858055
Beta oxidation of med/long chain fatty acid	-0.17599	-0.369892	0.54497	-0.773061
fatty acyl-CoA synthase (n-C10:0CoA)	1	1	-0.121921	-0.942665
fatty-acyl-CoA synthase (n-C12:0CoA)	1	1	-0.121921	-0.942665
fatty-acyl-CoA synthase (n-C14:0CoA)	1	1	-0.121921	-0.942665
fatty-acyl-CoA synthase (n-C16:0CoA)	0.975606	1	-0.0986795	-0.946699
fatty-acyl-CoA synthase (n-C18:0CoA)	-0.00302521	0.489556	0.494934	-0.850276
fatty acyl-CoA synthase (n-C8:0CoA), lumped reaction	1	1	-0.121921	-0.942665
fatty acid electroneutral transport fwd	-0.0753421	-0.403986	0.473806	-0.657527
fatty acid electroneutral transport fwd	-0.077551	-0.403986	0.469484	-0.658007
fatty acid electroneutral transport fwd	-0.077551	-0.403986	0.469484	-0.658007
fatty acid electroneutral transport fwd	-0.077551	-0.403986	0.469484	-0.658007
fatty acid electroneutral transport fwd	-0.077551	-0.405042	0.469484	-0.658007
fatty acid electroneutral transport fwd	-0.077551	-0.405042	0.469484	-0.658007
fatty acid electroneutral transport fwd	-0.077551	-0.403986	0.469484	-0.658007
fatty acid electroneutral transport fwd	-0.077551	-0.403986	0.469484	-0.658007
fatty acid electroneutral transport fwd	-0.077551	-0.405042	0.469484	-0.658007
fructose-bisphosphate aldolase fwd	0.385354	-0.997791	0.642737	-0.308715
D-Fructose 1-phosphate D-glyceraldehyde-3-phosphate-lyase fwd	0.0209844	-0.650036	0.43952	-0.841729
D-Fructose 1-phosphate D-glyceraldehyde-3-phosphate-lyase fwd	-0.128836	-0.0220408	0.292773	-0.646675
D-Tagatose 1-phosphate D-glyceraldehyde-3-phosphate-lyase fwd	0	0	0	0
fructose-bisphosphatase	-0.138439	-0.202497	0.459976	-0.792269
Fructose-2,6-bisphosphate 2-phosphatase	-0.107995	-0.440192	0.466603	-0.756447
Ferrochelatase, mitochondrial	0.00590636	-0.277695	0.721297	-0.707755
formate dehydrogenase	-0.394862	-0.988091	0.742617	-0.688547
Fe(III) reduction (ascorbate)	0	0	0	0
Fucokinase	0	0	0	0
FMN adenylyltransferase	-0.0722689	-0.480912	0.388908	-0.773061
folate reductase	-0.148619	0.326291	0.467275	-0.838944
folate transport via anion exchange fwd	0.137671	0.326291	0.474382	-0.838944
folylpolyglutamate synthetase	-0.0979112	-0.308043	0.469292	-0.722737
folylpolyglutamate synthetase	-0.108571	-0.136519	0.461417	-0.721969
folylpolyglutamate synthetase, mitochondrial	-0.115966	0.0959904	0.454598	-0.669532
folylpolyglutamate synthetase	-0.105882	-0.127779	0.461417	-0.711309
folylpolyglutamate synthetase, mitochondrial	-0.110876	0.0128211	0.457383	-0.687107
folylpolyglutamate synthetase (DHF)	-0.112413	-0.20605	0.468139	-0.720528
folylpolyglutamate synthetase (DHF), mitochondrial	-0.0265546	-0.00686675	0.469484	-0.722065
folylpolyglutamate synthetase (DHF)	-0.10425	-0.233421	0.462857	-0.737911
folylpolyglutamate synthetase (DHF), mitochondrial	-0.0265546	-0.00686675	0.469484	-0.722065
folylpolyglutamate synthetase (DHF)	-0.102713	-0.121248	0.463145	-0.697383
folylpolyglutamate synthetase (DHF), mitochondrial	-0.0985834	-0.0901321	0.462665	-0.694022
folylpolyglutamate synthetase (10fthf)	-0.0979112	-0.317359	0.461705	-0.746651
folylpolyglutamate synthetase (10fthf), mitochondrial	-0.133541	0.0141657	0.482353	-0.681056
folylpolyglutamate synthetase (10fthf)	-0.109532	-0.132005	0.472653	-0.720144
folylpolyglutamate synthetase (10fthf), mitochondrial	-0.115966	0.0659304	0.480816	-0.682593
folylpolyglutamate synthetase (10fthf)	-0.105882	-0.127011	0.472653	-0.710732
folylpolyglutamate synthetase (10fthf), mitochondrial	-0.112221	0.0146459	0.480528	-0.697959
folylpolyglutamate synthetase, mitochondrial	-0.13527	0.0521969	0.454022	-0.658103
farnesyltranstransferase	0	0	0	0
D-fructose transport in via uniport fwd	-0.069964	-0.403986	0.478896	-0.637743
D-fructose transport via sodium cotransport fwd	-0.0696759	-0.403986	0.480432	-0.663481
formimidoyltransferase cyclodeaminase	0.936999	-1	0.0501801	-0.310828
5-formethyltetrahydrofolate cyclo-ligase	0	0	0	0
formyltetrahydrofolate dehydrogenase	-0.118752	-0.346459	0.52048	-0.640144
formate-tetrahydrofolate ligase fwd	0.839616	-0.987515	0.185018	-0.913854
formate-tetrahydrofolate ligase, mitochondrial fwd	-0.129316	-0.370372	0.622185	-0.186939
alpha-fucosidase, extracellular	0	0	0	0
alpha-fucosidase, lysosomal	0	0	0	0
alpha-fucosidase, extracellular	0	0	0	0
alpha-fucosidase, lysosomal	0	0	0	0
fumarase fwd	-0.138631	-0.755966	0.866795	-0.938055
fumarylacetoacetase	0.00888355	-1	0.470732	-0.901657
Fumarate:sulfite antiport, mitochondrial fwd	0.549772	-0.735894	0.412437	-0.940264
Fumarate:sulfate antiport, mitochondrial fwd	-0.264634	-0.731188	0.815798	-0.355582
Fumarate:thiosulfate antiport, mitochondrial fwd	-0.372197	-0.726098	0.813878	-0.355582
fumarase, mitochondrial fwd	-0.364418	-0.989532	0.376327	-0.999904
fumarate transport, mitochondrial fwd	-0.577239	-0.785258	0.706507	-0.813974
Galactoside 2-alpha-L-fucosyltransferase 1	0	0	0	0
Galactoside 2-alpha-L-fucosyltransferase 1	0	0	0	0
Galactoside 2-alpha-L-fucosyltransferase 1	0	0	0	0
Galactoside 2-alpha-L-fucosyltransferase 1	0	0	0	0
Galactoside 2-alpha-L-fucosyltransferase 1	0	0	0	0
Galactoside 2-alpha-L-fucosyltransferase 1	0	0	0	0
Galactoside 2-alpha-L-fucosyltransferase 1	0	0	0	0
fucosyltransferase 3 (galactoside 3(4)-L-fucosyltransferase, Lewis blood group included) 1	0	0	0	0
fucosyltransferase 3 (galactoside 3(4)-L-fucosyltransferase, Lewis blood group included) 1	0	0	0	0
fucosyltransferase 3 (galactoside 3(4)-L-fucosyltransferase, Lewis blood group included) 1	0	0	0	0
fucosyltransferase 3 (galactoside 3(4)-L-fucosyltransferase, Lewis blood group included) 1	0	0	0	0
fucosyltransferase 3 (galactoside 3(4)-L-fucosyltransferase, Lewis blood group included) 1	0	0	0	0
Alpha-(1,3)-fucosyltransferase	0	0	0	0
Alpha-(1,3)-fucosyltransferase	0	0	0	0
Alpha-(1,3)-fucosyltransferase	0	0	0	0
Alpha-(1,3)-fucosyltransferase	0	0	0	0
Alpha-(1,3)-fucosyltransferase	0	0	0	0
Alpha-(1,3)-fucosyltransferase	0	0	0	0
Alpha-(1,3)-fucosyltransferase	0	0	0	0
Alpha-(1,3)-fucosyltransferase	0	0	0	0
Alpha-(1,3)-fucosyltransferase	0	0	0	0
Alpha-(1,3)-fucosyltransferase	0	0	0	0
Alpha-(1,3)-fucosyltransferase	0	0	0	0
Glycolipid 1,3-alpha-D-mannosyltransferase (liver)	0	0	0	0
Glycolipid 1,3-alpha-D-mannosyltransferase (uterus)	0	0	0	0
beta-N-acetylglucosaminylglycopeptide beta-1,4-galactosyltransferase, Golgi	0	0	0	0
beta-N-acetylglucosaminylglycopeptide beta-1,4-galactosyltransferase, Golgi	0	0	0	0
beta-N-acetylglucosaminylglycopeptide beta-1,4-galactosyltransferase, Golgi	0	0	0	0
beta-N-acetylglucosaminylglycopeptide beta-1,4-galactosyltransferase, Golgi	0	0	0	0
beta-N-acetylglucosaminylglycopeptide beta-1,4-galactosyltransferase, Golgi	0	0	0	0
beta-N-acetylglucosaminylglycopeptide beta-1,4-galactosyltransferase, Golgi	0	0	0	0
beta-N-acetylglucosaminylglycopeptide beta-1,4-galactosyltransferase, Golgi	0	0	0	0
beta-N-acetylglucosaminylglycopeptide beta-1,4-galactosyltransferase, Golgi	0	0	0	0
beta-N-acetylglucosaminylglycopeptide beta-1,4-galactosyltransferase, Golgi	0	0	0	0
beta-N-acetylglucosaminylglycopeptide beta-1,4-galactosyltransferase, Golgi	0	0	0	0
beta-N-acetylglucosaminylglycopeptide beta-1,4-galactosyltransferase, Golgi	0	0	0	0
beta-N-acetylglucosaminylglycopeptide beta-1,4-galactosyltransferase, Golgi	0	0	0	0
beta-N-acetylglucosaminylglycopeptide beta-1,4-galactosyltransferase, Golgi	0	0	0	0
beta-N-acetylglucosaminylglycopeptide beta-1,4-galactosyltransferase, Golgi	0	0	0	0
beta-N-acetylglucosaminylglycopeptide beta-1,4-galactosyltransferase, Golgi	0	0	0	0
beta-N-acetylglucosaminylglycopeptide beta-1,4-galactosyltransferase, Golgi	0	0	0	0
beta-N-acetylglucosaminylglycopeptide beta-1,4-galactosyltransferase, Golgi	0	0	0	0
beta-N-acetylglucosaminylglycopeptide beta-1,4-galactosyltransferase, Golgi	0	0	0	0
beta-N-acetylglucosaminylglycopeptide beta-1,4-galactosyltransferase, Golgi	0	0	0	0
beta-N-acetylglucosaminylglycopeptide beta-1,4-galactosyltransferase, Golgi	0	0	0	0
beta-N-acetylglucosaminylglycopeptide beta-1,4-galactosyltransferase	0	0	0	0
glycerol-3-phosphate dehydrogenase (NAD) fwd	1	1	-0.135462	-0.942281
glycerol-3-phosphate dehydrogenase (FAD), mitochondrial	-0.123745	-0.475534	0.499448	-0.269916
glutamate-5-semialdehyde dehydrogenase (m)	-0.113854	-0.46036	0.483313	0.438463
glucosamine-6-phosphate deaminase	-0.21988	-0.999808	0.803409	0.325138
glucose-6-phosphate dehydrogenase, endoplasmic reticulum	0.0511405	0.607971	0.46401	-0.667899
glucose-6-phosphate dehydrogenase, endoplasmic reticulum fwd	-0.0157983	0.68	0.51443	-0.667899
glucose 6-phosphate dehydrogenase fwd	0.63515	-0.999904	0.421369	0.25599
glucose 6-phosphate dehydrogenase, endoplasmic reticulum fwd	0.0156062	0.691236	0.49042	-0.667899
glucose-6-phosphate phosphatase, edoplasmic reticular	-0.12048	-0.173397	0.46593	-0.700072
glucose 6-phosphate endoplasmic reticular transport via diffusion fwd	0.105018	-0.173397	0.471212	-0.700072
GABA secretion via secretory vesicle (ATP driven)	-0.117407	-0.244178	0.461128	-0.685282
guanidinoacetate N-methyltransferase (c) fwd	0.214406	-0.612581	0.710828	-0.536807
Galactosylceramide sulfotransferase	0	0	0	0
Galactosylceramide sulfotransferase	0	0	0	0
beta-galactosidase, lysosomal	0.192509	-0.387755	0.400432	-0.847587
beta-galactosidase, lysosomal	0.195006	-0.388619	0.398511	-0.847587
beta-galactosidase, lysosomal	0.195006	-0.387851	0.399088	-0.847587
beta-galactosidase, lysosomal	0.196543	-0.387851	0.408403	-0.847587
beta-galactosidase, lysosomal	0.182713	-0.391501	0.380168	-0.847587
beta-galactosidase, lysosomal	0.182713	-0.391501	0.380168	-0.847587
beta-galactosidase, lysosomal	0	0	0	0
beta-galactosidase, lysosomal	0	-0.358559	0.393183	-0.847107
beta-galactosidase, lysosomal	0	-0.28509	0.427025	-0.619112
beta-galactosidase, lysosomal	0	-0.28509	0.427025	-0.619112
beta-galactosidase, lysosomal	0	0	0	0
beta-galactosidase, lysosomal	0	0	0	0
beta-galactosidase, lysosomal	0	0	0	0
beta-galactosidase, lysosomal	0	0	0	0
beta-galactosidase, lysosomal	0	-0.355198	0.41817	-0.846627
beta-galactosidase, lysosomal	0.192413	-0.3891	0.393902	-0.847011
beta-galactosidase, lysosomal	0.192413	-0.3891	0.400432	-0.848932
beta-galactosidase, lysosomal	0.192509	-0.387851	0.399088	-0.847683
beta-galactosidase, lysosomal	0.192509	-0.388619	0.400432	-0.847587
Galactocerebrosidase	0	0	0	0
Beta-1,4 N-acetylgalactosaminyltransferase	0	0	0	0
Beta-1,4 N-acetylgalactosaminyltransferase	0	0	0	0
Beta-1,4 N-acetylgalactosaminyltransferase	0	0	0	0
Beta-1,4 N-acetylgalactosaminyltransferase	0	0	0	0
galactokinase	0.243601	-0.410516	0.433373	-0.699592
UDPGal-chondroitin acetylgalactosaminyltransferase I, Golgi	0	0	0	0
uridine diphosphoacetylgalactosamine-chondroitin acetylgalactosaminyltransferase II, Golgi	0	0	0	0
uridine diphosphoacetylgalactosamine-chondroitin acetylgalactosaminyltransferase II, Golgi	0	0	0	0
uridine diphosphoacetylgalactosamine-chondroitin acetylgalactosaminyltransferase II, Golgi	0	0	0	0
uridine diphosphoacetylgalactosamine-chondroitin acetylgalactosaminyltransferase II, Golgi	0	0	0	0
GalNAc transferase, Golgi apparatus	0	0	0	0
D-Galactose:NADP+ 1-oxidoreductase fwd	0	0	0	0
galactose-1-phosphate uridylyltransferase fwd	0.0123409	-0.4012	0.479376	-0.737527
UDP-D-galactose:galactosylxylose galactosyltransferase, Golgi apparatus	0	0	0	0
UDP-D-galactose:D-xylose galactosyltransferase, Golgi apparatus	0	0	0	0
UTP-glucose-1-phosphate uridylyltransferase fwd	-0.0932053	-0.422713	0.473133	-0.809748
galactose transport (uniport) fwd	0.902905	-0.547851	-0.74521	-0.987419
D-galactose transport via proton symport fwd	0.902905	-0.56389	-0.746074	-0.987419
galactose transport via sodium symport fwd	-0.0769748	-0.483121	0.474862	-0.598559
galactose transport via sodium symport fwd	0.570228	-0.370564	0.457575	-0.507035
glucoamylase, extracellular (glygn5 -> malt)	0	0	0	0
glucosamine transport (uniport) fwd	0	0	0	0
Ganglioside O-acetylation	0	0	0	0
Ganglioside O-acetylation	0	0	0	0
Ganglioside O-acetylation	0	0	0	0
Ganglioside O-acetylation	0	0	0	0
glyceraldehyde-3-phosphate dehydrogenase fwd	0.993661	-0.999616	0.643409	-0.30449
phosphoribosylglycinamide formyltransferase fwd	1	1	-0.122785	-0.944298
glycosylasparaginase, lysosomal	0	0	0	0
glycosylasparaginase, lysosomal	0	0	0	0
glycosylasparaginase, lysosomal	0	0	0	0
Glucosylceramidase	-0.0693878	-0.162833	0.451909	-0.706699
Glucosylceramidase	0	0	0	0
globoside alpha-1,3-N-acetylgalactosaminyltransferase 1	0	0	0	0
Glycolaldehyde dehydrogenase	0.0496038	0.968691	0.182905	-0.943529
Glycolaldehyde dehydrogenase, mitochondrial	0	0	0	0
glycine-cleavage complex (lipoamide), mitochondrial fwd	-0.377671	-0.559856	0.562641	-0.770084
glycine-cleavage system (lipoamide) irreversible, mitochondrial	-0.36461	-0.559856	0.562833	-0.770084
glycine-cleavage complex (lipoamide), mitochondrial fwd	-0.375942	-0.559856	0.562641	-0.770084
glycine-cleavage complex (lipoylprotein), mitochondrial fwd	-0.358944	-0.986555	0.541417	-0.772005
glycine-cleavage complex (lipoylprotein) irreversible, mitochondrial	-0.38036	-0.986555	0.541801	-0.772005
glycine-cleavage complex (lipoylprotein), mitochondrial fwd	-0.349916	-0.986555	0.538247	-0.772005
glycocholate transport via bicarbonate countertransport fwd	-0.054886	-0.454214	0.44048	-0.717455
glycocholate transport via sodium cotransport	-0.0947419	-0.494262	0.460264	-0.762689
ABC bile acid transporter	-0.119712	-0.178007	0.461128	-0.709676
N-acetyllactosaminide beta-1,6-N-acetylglucosaminyl-transferase	0	0	0	0
GDPFuc Golgi transport via CMP antiport fwd	0	0	0	0
glutamine-fructose-6-phosphate transaminase	-0.197215	-0.999136	0.800048	0.325714
GDP-L-fucose synthase	0	0	0	0
Gamma-glutamyl hydrolase (10FTHF5GLU), extracellular	0	0	0	0
Gamma-glutamyl hydrolase (10FTHF5GLU), lysosomal	0.0555582	-0.0552701	0.485426	-0.68
Gamma-glutamyl hydrolase (10FTHF6GLU), extracellular	0	0	0	0
Gamma-glutamyl hydrolase (10FTHF6GLU), lysosomal	-0.114142	-0.0764946	0.482929	-0.699496
Gamma-glutamyl hydrolase (10FTHF7GLU), extracellular	0	0	0	0
Gamma-glutamyl hydrolase (10FTHF7GLU), lysosomal	-0.10521	-0.10886	0.474094	-0.707275
Gamma-glutamyl hydrolase (5DHF), extracellular	0	0	0	0
Gamma-glutamyl hydrolase (5DHF), lysosomal	-0.0297239	-0.0841777	0.483025	-0.688739
Gamma-glutamyl hydrolase (5THF), extracellular	0	0	0	0
Gamma-glutamyl hydrolase (5THF), lysosomal	-0.122593	-0.0409604	0.462569	-0.664826
Gamma-glutamyl hydrolase (6DHF), extracellular	0	0	0	0
Gamma-glutamyl hydrolase (6DHF), lysosomal	-0.171092	-0.069964	0.473229	-0.685474
Gamma-glutamyl hydrolase (6THF), extracellular	0	0	0	0
Gamma-glutamyl hydrolase (6THF), lysosomal	-0.207491	-0.079952	0.462569	-0.689124
Gamma-glutamyl hydrolase (7DHF), extracellular	0	0	0	0
Gamma-glutamyl hydrolase (7DHF), lysosomal	-0.102809	-0.143433	0.465834	-0.693061
Gamma-glutamyl hydrolase (7THF), extracellular	0	0	0	0
Gamma-glutamyl hydrolase (7THF), lysosomal	-0.104442	-0.108475	0.45623	-0.700168
gamma-glutamylcyclotransferase	0.0195438	-0.158607	0.467947	-0.695366
glycogenin self-glucosylation	-0.113565	-0.103481	0.465162	-0.666074
Gamma-glutamyltransferase 5 fwd	0.339928	-0.359616	0.165426	-0.832509
glycine hydroxymethyltransferase, reversible fwd	-0.201633	-0.989916	0.691044	-0.707371
glycine hydroxymethyltransferase, reversible, mitochondrial fwd	0	0	0	0
glycine hydroxymethyltransferase	0	0	0	0
glycine hydroxymethyltransferase, mitochondrial	0	0	0	0
guanylate kinase (GMP:ATP) fwd	1	1	-0.153037	-0.942281
D-Glucuronolactone:NAD+ oxidoreductase	0	0	0	0
D-Glucuronolactone:NAD+ oxidoreductase, mitochondrial	0	0	0	0
galactosidase, alpha	0	0	0	0
Beta-galactosidase	0	0	0	0
1,4-alpha-glucan branching enzyme (glygn1 -> glygn2)	-0.113565	-0.103481	0.465162	-0.666074
beta-glucuronidase, lysosomal	0	0	0	0
beta-glucuronidase, lysosomal	0	0	0	0
beta-glucuronidase, lysosomal	0	0	0	0
beta-glucuronidase, lysosomal	0	0	0	0
beta-glucuronidase, lysosomal	0.171957	-0.373926	0.417239	-0.847395
beta-glucuronidase, lysosomal	-0.10108	-0.4691	0.369796	-0.728019
beta-glucuronidase, lysosomal	-0.10108	-0.4691	0.369796	-0.728019
heparosan-N-sulfate-glucuronate 5-epimerase	0	0	0	0
chondroitin glucuronyltransferase II, Golgi apparatus	0	0	0	0
chondroitin glucuronyltransferase II, Golgi apparatus	0	0	0	0
chondroitin glucuronyltransferase II, Golgi apparatus	0	0	0	0
chondroitin glucuronyltransferase II, Golgi apparatus	0	0	0	0
heparan glucuronyltransferase II	0	0	0	0
heparan glucuronyltransferase II	0	0	0	0
heparan glucuronyltransferase II	0	0	0	0
heparan glucuronyltransferase II	0	0	0	0
UDP-D-glucuronate:galactosylgalactosylxylose glucuronosyltransferase, Golgi apparatus	0	0	0	0
alpha-N-acetylglucosaminidase, lysosomal	0	0	0	0
alpha-N-acetylglucosaminidase, lysosomal	0	0	0	0
alpha-N-acetylglucosaminidase, lysosomal	0	0	0	0
alpha-N-acetylglucosaminidase, lysosomal	0	0	0	0
alpha-N-acetylglucosaminidase, lysosomal	0	0	0	0
GlcNAc N-deacetylase / N-sulfotransferase	0	0	0	0
UDP-GlcNAc:dolichol-phosphate GlcNAc phosphotransferase (liver)	0	0	0	0
UDP-GlcNAc:dolichol-phosphate GlcNAc phosphotransferase (uterus)	0	0	0	0
alpha-N-acetylglucosaminyltransferase I, Golgi apparatus	0	0	0	0
alpha-N-acetylglucosaminyltransferase II	0	0	0	0
alpha-N-acetylglucosaminyltransferase II	0	0	0	0
alpha-N-acetylglucosaminyltransferase II	0	0	0	0
alpha-N-acetylglucosaminyltransferase II	0	0	0	0
glucuronate transport into lysososme fwd	-0.0618007	-0.4691	0.446435	-0.726483
glucose transport (uniport) fwd	0.989628	-0.678848	0.630252	-0.979256
D-glucose transport in via proton symport fwd	0.855174	-0.52509	-0.750588	-0.943241
D-glucose transport in via proton symport fwd	0.192605	-0.425594	0.449412	-0.453445
glucose transport via sodium symport fwd	-0.0953181	-0.479856	0.470444	-0.577335
glucose transport via sodium symport fwd	0.631501	-0.499352	0.482641	-0.421561
glucose transport, Golgi apparatus fwd	0	0	0	0
glycogen debranching enzyme	-0.113565	-0.103481	0.465162	-0.666074
glycogen synthase (ggn -> glygn1)	-0.113565	-0.103481	0.465162	-0.666074
L-alanine/L-glutamine Na-dependent exchange (Gln-L in)	-0.143337	-0.472941	0.661176	-0.532389
L-glutamine/L-asparagine Na-dependent exchange (Gln-L in)	-0.0356783	-0.907035	0.449412	-0.806963
L-cysteine/L-glutamine Na-dependent exchange (Gln-L in)	-0.060072	-0.508379	0.439712	-0.733109
glutamine synthetase	0.550156	0.122113	0.312845	-0.922017
L-serine/L-glutamine Na-dependent exchange (Gln-L in)	-0.0857143	-0.558223	0.473421	-0.464586
L-threonine/L-glutamine Na-dependent exchange (Gln-L in)	-0.102713	-0.607587	0.401585	-0.72485
L-glutamine reversible transport via sodium symport	0.110588	-0.253685	0.46084	-0.697191
Glutamine transport (Na, H coupled) fwd	0.943721	-0.501849	-0.305546	-0.8303
glycogen phosphorylase (glygn2 -> dxtrn)	-0.113565	-0.103481	0.465162	-0.666074
glycogen phosphorylase (amyls -> glc-D)	-0.113565	-0.103481	0.465162	-0.666074
glutamate 5-kinase (m)	-0.113854	-0.46036	0.483313	0.438463
gamma-glutamylcysteine synthetase	-0.193565	-0.159952	0.535654	-0.682689
Glutamate Decarboxylase	-0.0959904	-0.378824	0.468619	-0.515102
glutamate dehydrogenase (NAD) (mitochondrial) fwd	0.494646	-0.965714	0.466315	-0.6994
glutamate dehydrogenase (NADP), mitochondrial fwd	-0.375558	-0.971957	0.265882	-0.980408
glutaminase (mitochondrial)	0.612485	-0.596447	-0.166002	-0.930756
glutamine phosphoribosyldiphosphate amidotransferase	1	1	-0.122785	-0.944298
glutaryl-CoA dehydrogenase (mitochondria)	0.751453	-1	-0.349148	-0.912605
L-glutamate secretion via secretory vesicle (ATP driven)	-0.360768	-0.998463	0.528739	-0.744346
L-glutamate reversible transport via proton symport, mitochondrial fwd	0.914526	-0.990492	-0.128067	-0.911068
Glutamate transport via Na, H symport and K antiport	0.368932	0.482065	0.474574	-0.929412
glyoxylate oxidase	-0.114814	-0.69479	0.66934	-0.463529
glyoxylate oxidase, peroxisomal	-0.122017	-0.623529	0.667515	-0.58377
glycine amidinotransferase (c) fwd	0.211333	-0.612581	0.716303	-0.536807
glycine C-acetyltransferase fwd	-0.0178151	-0.818776	0.731477	-0.468235
Betaine transport (sodium symport) (2:1) fwd	-0.162545	-0.695462	0.6412	-0.460744
Glycolate dehydrogenase (NADP)	-0.134022	-0.55419	0.586074	-0.7891
Glycolate oxidase, peroxisome	0.0235774	0.966483	0.0969508	-0.943529
glycerol kinase	-0.0833133	-0.53383	0.423001	-0.718127
glycerol kinase	0	0	0	0
hydroxyacylglutathione hydrolase	-0.0786074	-0.591453	0.557839	-0.585402
hydroxyacylglutathione hydrolase, mitochondrial	0	0	0	0
Glycine secretion via secretory vesicle (ATP driven)	-0.117407	-0.30084	0.476399	-0.671453
glycine reversible transport via proton symport fwd	0.178199	-0.894838	0.3794	-0.630348
glycine reversible transport via proton symport (lysosome) fwd	0	0	0	0
glycine transport via sodium symport	0.534886	0.905306	0.395726	-0.872653
glycine reversible transport via sodium and chloride symport (2:1:1) fwd	0.167827	-0.604706	0.381897	-0.757023
glycine reversible transport via sodium and chloride symport (3:1:1) fwd	0.242353	-0.839712	0.426747	-0.67587
GDP-D-mannose dehydratase	0	0	0	0
GMP reductase	-0.134022	-0.339832	0.497911	-0.656279
GMP synthase	1	1	-0.132581	-0.941224
phosphogluconate dehydrogenase	0.628523	-0.999904	0.421369	0.25599
glycine N-methyltransferase	-0.294694	-0.786603	0.478511	-0.787467
glycerol-3-phosphate acyltransferase	1	0.921825	-0.132581	-0.942281
glycerol-3-phosphate acyltransferase	0	0	0	0
glucosaminylphosphatidyl inositol acetyltransferase	0	0	0	0
glycophosphatidylinositol (GPI) deacylase, endoplasmic reticulum	0	0	0	0
glycophosphatidylinositol (GPI) deacylase, endoplasmic reticulum	0	0	0	0
GlcN-acylPI mannosyltransferase, endoplasmic reticulum	0	0	0	0
GlcN-acylPI mannosyltransferase, endoplasmic reticulum	0	0	0	0
geranyltranstransferase	0	0	0	0
geranyltranstransferase	1	1	-0.13018	-0.942281
guanosine facilated transport in cytosol fwd	-0.0962785	-0.605666	0.467755	-0.679616
guanosine transport in via sodium symport	-0.0959904	-0.608163	0.465834	-0.699784
guanosine transport in via sodium (1:2) symport	-0.0902281	-0.619784	0.463625	-0.659352
guanosine facilated transport from lysosome fwd	0	0	0	0
guanosine facilated transport in mitochondria fwd	0.331765	-0.299016	0.474574	-0.826939
glutathione oxidoreductase	-0.127779	-0.368643	0.438079	-0.737815
glutathione oxidoreductase	-0.129988	0.182233	0.462857	0.583193
glutathione peridoxase fwd	0.253301	0.346363	0.569556	-0.794574
glutathione peroxidase (e) fwd	0.11587	0.301801	0.493685	-0.529892
glutathione peroxidase, mitochondria fwd	-0.20557	0.182233	0.469196	0.583193
glutathione synthetase	-0.193565	-0.159952	0.535654	-0.682689
g-glutamyltransferase (e)	-0.176855	-0.159952	0.619496	-0.682689
GTP cyclohydrolase I	0.192221	-0.523169	0.423385	-0.803217
GTP cyclohydrolase I, nuclear	0	0	0	0
guanylate cyclase	-0.110684	-0.309964	0.471885	-0.679712
guanine deaminase	-0.191549	-0.0429772	0.56389	-0.782761
guanine phosphoribosyltransferase	-0.12922	-0.20605	0.434718	-0.789868
Guanine transport fwd	-0.0370228	0.270972	0.587131	-0.761248
Glutamate formimidoyltransferase	0.936999	-1	0.0501801	-0.310828
carboxylic acid dissociation fwd	1	0.133637	-0.131621	-0.958992
carboxylic acid dissociation fwd	0.872845	0.974262	0.420216	-0.325426
H2 phosphoethanolaminyl transferase, endoplasmic reticulum	0	0	0	0
H2 mannosyltransferase, endoplasmic reticulum	0	0	0	0
H2 mannosyltransferase, endoplasmic reticulum	0	0	0	0
Hydrogen peroxide synthesis (NADPH dependent)	-0.120192	-0.569172	0.483313	-0.757695
H2O transport via diffusion fwd	0.989916	-1	-0.726387	-1
H2O transport, mitochondrial fwd	0.792749	-0.960219	-0.883986	-0.999904
H3 phosphoethanolaminyl transferase, endoplasmic reticulum	0	0	0	0
H3 mannosyltransferase, endoplasmic reticulum	0	0	0	0
H3 mannosyltransferase, endoplasmic reticulum	0	0	0	0
H4 phosphoethanolaminyl transferase, endoplasmic reticulum	0	0	0	0
H4 phosphoethanolaminyl transferase, endoplasmic reticulum	0	0	0	0
H5 mannosyltransferase, endoplasmic reticulum	0	0	0	0
H5 mannosyltransferase, endoplasmic reticulum	0	0	0	0
H6 phosphoethanolaminyl transferase, endoplasmic reticulum	0	0	0	0
H6 mannosyltransferase, endoplasmic reticulum	0	0	0	0
H6 mannosyltransferase, endoplasmic reticulum	0	0	0	0
H6 phosphoethanolaminyl transferase, endoplasmic reticulum	0	0	0	0
H6 phosphoethanolaminyl transferase, endoplasmic reticulum	0	0	0	0
H7 phosphoethanolaminyl transferase, endoplasmic reticulum	0	0	0	0
H7 mannosyltransferase, endoplasmic reticulum	0	0	0	0
H7 mannosyltransferase, endoplasmic reticulum	0	0	0	0
H7 phosphoethanolaminyl transferase, endoplasmic reticulum	0	0	0	0
H7 transamidase, endoplasmic reticulum	0	0	0	0
H8 mannosyltransferase, endoplasmic reticulum	0	0	0	0
H8 mannosyltransferase, endoplasmic reticulum	0	0	0	0
H8 transamidase, endoplasmic reticulum	0	0	0	0
3-hydroxyacyl-CoA dehydrogenase (acetoacetyl-CoA) (mitochondria) fwd	0.751453	-1	-0.349148	-0.912605
3-hydroxyacyl-CoA dehydrogenase (acetoacetyl-CoA) (peroxisome) fwd	0	0	0	0
3-hydroxyacyl-CoA dehydrogenase (2-Methylacetoacetyl-CoA), mitochondrial fwd	0.385546	-1	0.446339	-0.921729
hyaluronan synthase	-0.171188	0.0442257	0.487443	-0.693637
hyaluronan synthase	-0.193469	-0.137575	0.512509	-0.557359
Hydroxybenzoate Decaprenyltransferase	0	0	0	0
bicarbonate transport (Cl-/HCO3- exchange) fwd	-0.110972	-0.411573	0.452869	-0.643217
bicarbonate transport (Na/HCO3 cotransport) fwd	-0.0133974	-0.394766	0.503866	-0.553037
hexokinase (D-glucose:ATP)	0.990204	-0.631116	0.642737	0.0988715
hexokinase (D-glucosamine:ATP)	0	0	0	0
hexokinase (D-mannose:ATP)	0.237167	-0.356158	0.407347	-0.815318
hexokinase (D-fructose:ATP)	-0.125186	-0.603938	0.468812	-0.741561
carnitine O-palmitoyltransferase	0	0	0	0
carnitine transferase	0	0	0	0
transport into the mitochondria (carnitine)	0	0	0	0
Homogentisate:oxygen 1,2-oxidoreductase (decyclizing)	0.00888355	-1	0.470732	-0.901657
3-hydroxyisobutyrate dehydrogenase, mitochondrial fwd	0.677023	-1	0.414838	-0.942665
histidase	0.936999	-1	0.0501801	-0.310828
histidine decarboxylase	-0.263962	-0.554478	0.756447	-0.626891
Histaminase	0	0	0	0
Histamine secretion via secretory vesicle (ATP driven)	-0.113565	-0.186843	0.466218	-0.682689
Histamine uniport fwd	-0.0318367	-0.452389	0.374886	-0.640048
L-histidine transport in via sodium symport	-0.0254022	-0.48533	0.487059	-0.495318
Histidine transport (Na, H coupled) fwd	-0.0493157	-0.820504	0.47419	-0.682689
L-histidine transport via diffusion (extracellular to cytosol)	0.920576	0.750204	-0.108667	-0.823001
3-Hydroxy-L-kynurenine hydrolase	0.183481	-1	0.353085	-0.899256
H+/K+ gastric/non-gastric P-ATPase and ABC ATPase	-0.119808	-0.0842737	0.456327	-0.713806
hydroxymethylbilane synthase	-0.0518127	-0.277695	0.611429	-0.707755
Hydroxymethylglutaryl CoA reductase (ir)	0	0	0	0
Hydroxymethylglutaryl CoA reductase (ir)	1	1	-0.13018	-0.942281
Hydroxymethylglutaryl CoA synthase (ir)	0.032605	-0.16994	0.471501	-0.723986
Hydroxymethylglutaryl CoA synthase (ir)	0.959376	0.986747	-0.120096	-0.90982
hydroxymethylglutaryl-CoA lyase	-0.389676	-0.657815	0.467083	-0.727347
hydroxymethylglutaryl-CoA lyase	-0.313229	-0.797839	0.438559	-0.82617
L-homoserine via sodium symport	0	0	0	0
Heme oxygenase 1	-0.0395198	-0.277695	0.607203	-0.707755
2-hydroxyphytanoyl-CoA lyase	0.185402	-0.256951	0.426074	-0.840192
carnitine fatty-acyl transferase	0	-0.381224	0.396701	-0.831261
heptadecanoate transport into the mitochondria	0	-0.381224	0.396701	-0.831261
heptadecanoate transport into the mitochondria	0	-0.381224	0.396701	-0.831261
L-hydroxyproline dehydrogenase (NAD), mitochondrial	0	0	0	0
hydroxypyruvate reductase (NADH)	-0.124034	-0.343481	0.674718	-0.701609
Hydroxypyruvate reductase (NADPH)	-0.101657	-0.188475	0.630252	-0.398127
heparan-N-sulfatase, lysosomal	0	0	0	0
heparan-N-sulfatase, lysosomal	0	0	0	0
heparan-N-sulfatase, lysosomal	0	0	0	0
heparan-N-sulfatase, lysosomal	0	0	0	0
11-beta-hydroxysteroid dehydrogenase type 1 fwd	0.0156062	0.69527	0.510588	-0.667131
11-beta-hydroxysteroid dehydrogenase type 2 fwd	0.0171429	0.69527	0.510588	-0.667131
testicular 17-beta-hydroxysteroid dehydrogenase fwd	-0.0533493	-0.303914	0.474286	-0.747995
17-beta-hydroxysteroid dehydrogenase	0	0	0	0
testicular 17-beta-hydroxysteroid dehydrogenase	0	0	0	0
hydroxysteroid (17-beta) dehydrogenase 4	-0.0111885	-0.222089	0.392173	-0.768932
hydroxysteroid (17-beta) dehydrogenase 4	-0.144394	-0.230348	0.475534	-0.797839
testicular 17-beta-hydroxysteroid dehydrogenase	-0.0859064	-0.29479	0.460456	-0.708427
17-beta-hydroxysteroid dehydrogenase	-0.0377911	-0.320816	0.484946	-0.752989
17-beta-hydroxysteroid dehydrogenase (type 7)	-0.11952	-0.515198	0.473902	-0.550252
3 alpha-hydroxysteroid dehydrogenase (type 3) fwd	0.0128211	0.694886	0.50982	-0.675198
3 alpha-hydroxysteroid dehydrogenase (type 3) fwd	0.022425	0.694886	0.50982	-0.675294
3 beta-hydroxysteroid dehydrogenase/delta 5-->4-isomerase type I	0	0	0	0
3 beta-hydroxysteroid dehydrogenase/delta 5-->4-isomerase type I	0	0	0	0
3 beta-hydroxysteroid dehydrogenase/delta 5-->4-isomerase type I	0	0	0	0
3 beta-hydroxysteroid dehydrogenase/delta 5-->4-isomerase type I	0	0	0	0
3 beta-hydroxysteroid dehydrogenase/delta 5-->4-isomerase type I	0	0	0	0
3 beta-hydroxysteroid dehydrogenase type 1	-0.11952	-0.526819	0.478415	-0.546026
3 beta-hydroxysteroid dehydrogenase type 1	-0.11952	-0.504826	0.473517	-0.548427
hydroxy-delta-5-steroid dehydrogenase, 3 beta- and steroid delta-isomerase 7	-0.143241	-0.240432	0.474478	-0.779304
hydroxy-delta-5-steroid dehydrogenase, 3 beta- and steroid delta-isomerase 7	-0.142953	-0.216999	0.47611	-0.772773
hypoxanthine facilated transport from lysosome fwd	0	0	0	0
hypoxanthine phosphoribosyltransferase (Hypoxanthine)	-0.141224	-0.370756	0.432989	-0.796399
hypothetical enyme	-0.125186	0.297095	0.437023	-0.705738
Hypoxanthine transport fwd	-0.191357	0.230252	0.610468	-0.65455
Uncoupling protein	-0.112125	-0.285378	0.463241	-0.64389
Isocitrate dehydrogenase (NAD+)	-0.190972	-0.595678	0.409748	-0.723986
isocitrate dehydrogenase (NADP)	-0.161008	1	0.385162	-0.99904
Isocitrate dehydrogenase (NADP+)	0	0	0	0
Isocitrate dehydrogenase (NADP+)	-0.279232	-0.950924	0.363361	-0.998655
Iodide:hydrogen-peroxide oxidoreductase 2	-0.138151	-0.332629	0.195966	-0.669628
Iodide:hydrogen-peroxide oxidoreductase 3	0.227275	-0.34617	0.411957	-0.8497
Iodide:hydrogen-peroxide oxidoreductase 4	0.217959	-0.327059	0.413589	-0.849604
Iodide:hydrogen-peroxide oxidoreductase	0.241681	-0.349244	0.41551	-0.849316
alpha-L-iduronidase, lysosomal	0	0	0	0
alpha-L-iduronidase, lysosomal	0	0	0	0
alpha-L-iduronidase, lysosomal	0	0	0	0
alpha-L-iduronidase, lysosomal	0	0	0	0
iduronate transport into lysososme fwd	0	0	0	0
isoleucine transaminase fwd	-0.0502761	-0.0789916	0.233421	-0.924226
isoleucine transaminase, mitochondrial fwd	-0.11395	-0.0946459	0.237647	-0.924226
L-isoleucine transport in via sodium symport	-0.0589196	-0.596831	0.437215	-0.757407
L-isoleucine transport via diffusion (extracellular to cytosol) fwd	0.99587	0.279808	-0.0112845	-0.937863
Imidazole acetaldeyde dehydrogenase	0	0	0	0
Imidazole acetaldeyde dehydrogenase (mito)	0	0	0	0
IMP cyclohydrolase fwd	1	1	-0.122785	-0.944298
IMP dehydrogenase	1	1	-0.132581	-0.941224
inositol oxygenase	-0.173013	-1	0.392461	-0.716687
inositol transport in via proton symport fwd	0.0526771	-0.416759	0.392557	-0.763073
inositol transport via sodium symport fwd	0.893685	-0.291525	-0.106074	-0.951501
inositol transport via sodium symport fwd	-0.00446579	-0.338199	0.416951	-0.824538
Inosine transport (diffusion) fwd	-0.0920528	-0.621128	0.464778	-0.689604
inosine transport in via sodium symport	-0.0959904	-0.612581	0.465834	-0.717743
inosine transport in via sodium (1:2) symport	-0.0902281	-0.61527	0.462857	-0.66377
inosine facilated transport from lysosome fwd	0	0	0	0
inosine facilated transport in mitochondria fwd	0	0	0	0
isopentenyl-diphosphate D-isomerase fwd	1	1	-0.13018	-0.942281
Itaconate--CoA ligase (GDP-forming), mitochondrial fwd	-0.155534	-0.168595	0.385738	-0.732053
Itaconate--CoA ligase (ADP-forming), mitochondrial fwd	-0.132389	-0.168595	0.382473	-0.732053
Iodide uniport fwd	-0.0745738	-0.257047	0.477935	-0.74108
b-ketoacyl synthetase (palmitate, n-C16:0)	-0.132485	-0.0630492	0.493974	-0.576471
K+-Cl- cotransporter (NH4+) fwd	-0.2291	-0.862953	0.642737	-0.861705
K+-Cl- cotransport fwd	0.355774	-0.441921	0.279904	-0.883794
ketohexokinase	-0.0139736	-0.650036	0.43952	-0.841729
ketohexokinase (D-xylulose)	-0.0727491	-0.0220408	0.296999	-0.646675
ketohexokinase (D-tagatose)	0	0	0	0
kynureninase	0	0	0	0
kynurenine 3-monooxygenase	0.183481	-1	0.353085	-0.899256
L-Kynurenine:2-oxoglutarate aminotransferase	0	0	0	0
potassium transport via proton antiport fwd	0	0	0	0
b-galactosidase, extracellular	0	0	0	0
b-galactosidase,lysosomal	0	0	0	0
D-lactaldehyde dehydrogenase fwd	0.688739	0.942473	0.392653	-0.964754
D-Lactaldehyde:NAD+ oxidoreductase (glutathione-formylating) fwd	-0.00379352	0.999904	0.489172	-0.964754
D-Lactaldehyde:NADP+ 1-oxidoreductase	-0.135942	-0.501945	0.465258	-0.733974
D-Lactaldehyde:NAD+ 1-oxidoreductase	-0.0696759	-0.447779	0.510492	-0.798896
lysosomal acid phosphorylase (CoA)	0	0	0	0
lactaldehyde dehydrogenase	-0.077455	-0.568499	0.521345	-0.54036
lactaldehyde dehydrogenase	-0.0792797	-0.491285	0.533926	-0.507803
lactaldehyde dehydrogenase, mitochondrial	0	0	0	0
lactaldehyde dehydrogenase, mitochondrial	0	0	0	0
Lecithin-cholesterol acyltransferase	0	-0.439232	0	-0.299666
L-Cysteate:2-oxoglutarate aminotransferase fwd	0.297671	0.90473	0.301897	-0.855942
L-Cysteate:2-oxoglutarate aminotransferase, mitochondrial fwd	0	0	0	0
3-Sulfoalanine carboxy-lyase	-0.233613	-0.0348139	0.727539	-0.783433
D-lactate dehydrogenase fwd	0.310636	0.290084	0.0931092	-0.783145
L-lactate dehydrogenase fwd	-0.584538	-0.995966	0.917503	-0.152941
L-lactate dehydrogenase fwd	-0.215942	-0.995966	0.288451	-1
leukotriene C4 transport via bicarbonate countertransport fwd	0.221705	-0.352797	0.162065	-0.832701
leucine transaminase fwd	0.0387515	0.37988	0.421657	-0.884658
leucine transaminase, mitochondrial fwd	-0.15928	-1	0.628043	-0.920096
L-leucine transport in via sodium symport	-0.0618968	-0.60922	0.369316	-0.841248
L-leucine transport via diffusion (extracellular to cytosol) fwd	0.998752	-0.244466	-0.110876	-0.938535
L-Formylkynurenine hydrolase	0	0	0	0
carnitine O-palmitoyltransferase	0	0	0	0
transport into the mitochondria (carnitine)	0	0	0	0
transport into the mitochondria (carnitine)	0	0	0	0
lactoylglutathione lyase	-0.0170468	0.999904	0.5006	-0.964754
Lipoate transport via sodium symport	0	0	0	0
carnitine O-palmitoyltransferase	-0.115006	-0.423193	0.46593	-0.6388
carnitine transferase	-0.115006	-0.423193	0.46593	-0.6388
transport into the mitochondria (carnitine)	-0.115006	-0.423193	0.46593	-0.6388
carnitine O-palmitoyltransferase	0.262329	-0.3406	0.312557	-0.845378
carnitine transferase	0.262329	-0.3406	0.312557	-0.845378
transport into the mitochondria (carnitine)	0.262329	-0.3406	0.312557	-0.845378
carnitine O-palmitoyltransferase	0	-0.351261	0.387725	-0.853157
carnitine transferase	0	-0.351261	0.387725	-0.853157
transport into the mitochondria (carnitine)	0	-0.351261	0.387725	-0.853157
carnitine O-palmitoyltransferase	0.260024	-0.341753	0.229484	-0.882641
carnitine transferase	0.260024	-0.341753	0.229484	-0.882641
transport into the mitochondria (carnitine)	0.260024	-0.341753	0.229484	-0.882641
cytochrome P450 lanosterol 14-alpha-demethylase (NADP)	0	0	0	0
cytochrome P450 lanosterol 14-alpha-demethylase	1	1	-0.13018	-0.942281
lanosterol synthase	1	1	-0.13018	-0.942281
lysophospholipase	-0.117599	-0.000528211	0.473229	-0.569556
L-pipecolate oxidase, peroxisomal	-0.163505	-0.20509	0.56994	-0.762113
lipase	-0.0943577	-0.540456	0.461032	-0.75491
lipase	1	-0.434046	-0.159568	-0.942281
lipase, extracellular	0	0	0	0
lipase	-0.0963745	-0.53383	0.472173	-0.768259
lipase, extracellular	0	0	0	0
phospholipase	0	0	0	0
lipase	0	0	0	0
Lecithin retinol acyltransferase	-0.0945498	0.743385	0.45988	-0.803217
Lathosterol oxidase	0.963217	0.987995	-0.0860024	-0.900984
Lathosterol oxidase	0.986747	0.993469	-0.133061	-0.979544
Leukotriene A-4 hydrolase	0	0	0	0
Leukotriene C4 synthase	0.231885	-0.338103	0.284226	-0.839712
L-Tryptophan decarboxy-lyase	0	0	0	0
histone-lysine N-methyltransferase, nuclear	0	0	0	0
histone-lysine N-methyltransferase, nuclear	0	0	0	0
histone-lysine N-methyltransferase, nuclear	0	0	0	0
L-lysine transport in via sodium symport	-0.0602641	-0.542281	0.483313	-0.580024
L-lysine transport via diffusion (extracellular to cytosol)	0.963313	-0.504826	-0.346843	-0.781705
Lysine mitochondrial transport via ornithine carrier fwd	0.709868	-1	-0.374982	-0.461321
L-Lactate dehydrogenase, cytosolic/mitochondrial	-0.127107	-0.608355	0.479472	-0.590396
L-lactate reversible transport via proton symport fwd	-0.106363	-0.988667	0.953613	1
L-lactate transport via diffusion (cytosol to mitochondria)	-0.193277	-0.995966	0.283457	-1
L-lactate transport, mitochondrial	-0.118752	0.47928	0.347899	-0.583577
mannosyl-oligosaccharide 1,3-1,6-alpha-mannosidase	0	0	0	0
alpha-1,3-mannosyl-glycoprotein 2-beta-N-acetylglucosaminyltransferase	0	0	0	0
alpha-1,3-mannosyl-glycoprotein 4-beta-N-acetylglucosaminyltransferase	0	0	0	0
beta-1,4-mannosyl-glycoprotein 4-beta-N-acetylglucosaminyltransferase	0	0	0	0
alpha-1,6-mannosyl-glycoprotein 6-beta-N-acetylglucosaminyltransferase	0	0	0	0
alpha-1,6-mannosyl-glycoprotein 2-beta-N-acetylglucosaminyltransferase	0	0	0	0
M4A transamidase, endoplasmic reticulum	0	0	0	0
M4B phosphoethanolaminyl transferase, endoplasmic reticulum	0	0	0	0
M4B transamidase, endoplasmic reticulum	0	0	0	0
M4C phosphoethanolaminyl transferase, endoplasmic reticulum	0	0	0	0
maleylacetoacetate isomerase	0.00888355	-1	0.470732	-0.901657
3-Methylimidazole acetaldehyde:NAD+ oxidoreductase	-0.166002	-0.448932	0.703241	-0.605378
Malate:sulfite antiport, mitochondrial fwd	0.354718	-0.542665	0.497239	-0.943049
Malate:sulfate antiport, mitochondrial fwd	-0.279904	-0.731188	0.815798	-0.355582
alpha-glucosidase	0	0	0	0
Malate:thiosulfate antiport, mitochondrial fwd	-0.33042	-0.726098	0.816279	-0.355582
alpha-glucosidase, extracellular	0	0	0	0
alpha-glucosidase, lysosomal	0	0	0	0
maltose transport (uniport) fwd	0	0	0	0
malate transport, mitochondrial fwd	0.32485	-0.982617	0.507035	-0.2388
mannose-1-phosphate guanylyltransferase (GDP)	0	0	0	0
mannosidase I, endoplasmic reticulum (g1m6masnB1-producing)	0	0	0	0
mannosidase I, endoplasmic reticulum (g1m7masnB-producing)	0	0	0	0
mannose-6-phosphate isomerase fwd	0.0695798	0.409748	0.481585	-0.796206
mannose transport (uniport) fwd	-0.077551	-0.403986	0.469484	-0.658007
D-mannose transport via sodium cotransport fwd	-0.077551	-0.403986	0.469484	-0.658007
monoamine oxidase (L-Normetanephrine)	0.202209	-0.23006	0.425498	-0.847011
Methylamine oxidase	0.0705402	0.0527731	0.513085	-0.632077
methylcrotonoyl-CoA carboxylase, mitochondrial fwd	0.386699	-1	0.452005	-0.906747
Malonyl-CoA Decarboxylase cytoplasmic	-0.111741	-0.312653	0.467563	-0.63419
Malonyl-CoA Decarboxylase, mitochondrial	-0.115294	-0.276735	0.490516	-0.743577
Malonyl-CoA Decarboxylase peroxisomal	0	0	0	0
3-Mercaptolactate:NAD+ oxidoreductase fwd	-0.0390396	0.355774	0.372389	-0.693445
Malonyl-CoA-ACP transacylase fwd	0	0	0	0
Malonyl-CoA-ACP transacylase, mitochondrial fwd	0	0	0	0
3-mercaptopyruvate sulfurtransferase	0.189244	-0.366819	0.301032	-0.828956
malate dehydrogenase fwd	0.565042	-0.36557	-0.112701	-0.942089
malate dehydrogenase, mitochondrial fwd	0.439616	-0.96485	-0.708715	-1
malic enzyme (NAD), mitochondrial	-0.336086	-0.861513	0.645138	-0.720048
malic enzyme (NADP)	-0.337335	0.951981	0.704298	-0.165522
malic enzyme (NADP), mitochondrial	-0.335894	-0.816951	0.638031	-0.5588
mesaconate--CoA ligase (ADP-forming), mitochondrial fwd	-0.132389	-0.168595	0.382473	-0.732053
mesaconate--CoA ligase (GDP-forming) fwd	-0.155534	-0.168595	0.385738	-0.732053
Melatonin:oxygen 2,3-dioxygenase (indole-decyclizing)	0	0	0	0
Melatonin:NADP oxidoreductase	0	0	0	0
methionine adenosyltransferase	0.991741	0.771044	0.13892	-0.940936
Methionine/Leucine exchange (Met in)	-0.040096	-0.479376	0.38497	-0.734838
methionine synthase	0.908764	0.969076	0.156495	-0.912125
L-methionine transport in via sodium symport	-0.0678511	-0.55976	0.415702	-0.719184
L-methionine transport via diffusion (extracellular to cytosol) fwd	0.722257	0.530948	-0.0327011	-0.921825
mevalonate kinase (atp)	1	1	-0.13018	-0.942281
mannosyl-oligosaccharide glucosidase, endoplasmic reticulum	0	0	0	0
methylglutaconyl-CoA hydratase (reversible), mitochondrial fwd	0.384586	-1	0.470252	-0.906747
N-Methylhistamine:oxygen oxidoreductase (deaminating)	-0.166002	-0.448932	0.703241	-0.605378
inositol-1,3,4,5-triphosphate 6-kinase, nucleus	0	0	0	0
inositol-1,3,4,5-trisphosphate 5-phosphatase	-0.248115	-0.113277	0.53892	-0.685186
inositol-1,3,4,6-tetrakisphosphate 5-kinase, nucleus	0	0	0	0
inositol-1,3,4-trisphosphate 1-phosphatase	-0.121441	-0.191164	0.465066	-0.675966
inositol-1,4,5,6- tetrakisphosphate 3-kinase, nucleus	0	0	0	0
inositol-1,4,5-triphosphate 6-kinase, nucleus	0	0	0	0
inositol-1,4,5-trisphosphate 3-kinase	-0.248115	-0.113277	0.53892	-0.685186
inositol-1,4,5-trisphosphate 3-kinase, nucleus	0	0	0	0
inositol-1,4,5-trisphosphate 5-phosphatase	-0.128355	-0.145546	0.457959	-0.739352
inositol-1,4-bisphosphate 1-phosphatase	-0.129508	-0.0192557	0.462761	-0.751164
myo-inositol 1-phosphatase	-0.0942617	0.73455	0.461321	-0.6703
myo-Inositol-1-phosphate synthase	0.0868667	0.741369	0.467371	-0.66982
inositol-3,4-bisphosphate 4-phosphatase	-0.121441	-0.191164	0.465066	-0.675966
myo-inositol 3-phosphatase	-0.121441	-0.191164	0.465066	-0.675966
myo-inositol 4-phosphatase	-0.129508	-0.0192557	0.462761	-0.751164
Maltodextrin glucosidase (maltotriose)	0	0	0	0
Maltodextrin glucosidase (maltotriose), extracellular	0	0	0	0
Maltodextrin glucosidase (maltotriose), lysosome	0	0	0	0
mannosyl-oligosaccharide 1,2-alpha-mannosidase, Golgi apparatus	0	0	0	0
mannosyl-oligosaccharide 1,2-alpha-mannosidase, Golgi apparatus	0	0	0	0
mannosyl-oligosaccharide 1,2-alpha-mannosidase, Golgi apparatus	0	0	0	0
mannosyl-oligosaccharide 1,2-alpha-mannosidase, Golgi apparatus	0	0	0	0
mannosyl-oligosaccharide 1,2-alpha-mannosidase, Golgi apparatus	0	0	0	0
mannosyl-oligosaccharide 1,2-alpha-mannosidase, Golgi apparatus	0	0	0	0
mannosyl-oligosaccharide 1,2-alpha-mannosidase, Golgi apparatus	0	0	0	0
mannosyl-oligosaccharide 1,2-alpha-mannosidase, Golgi apparatus	0	0	0	0
mannosyl-oligosaccharide 1,2-alpha-mannosidase, Golgi apparatus	0	0	0	0
mannosyl-oligosaccharide 1,2-alpha-mannosidase, Golgi apparatus	0	0	0	0
mannosyl-oligosaccharide 1,2-alpha-mannosidase, Golgi apparatus	0	0	0	0
mannosyl-oligosaccharide 1,2-alpha-mannosidase, Golgi apparatus	0	0	0	0
mannosyl-oligosaccharide 1,2-alpha-mannosidase, Golgi apparatus	0	0	0	0
mannosyl-oligosaccharide 1,2-alpha-mannosidase, Golgi apparatus	0	0	0	0
mannosyl-oligosaccharide 1,2-alpha-mannosidase, endoplasmic reticulum	0	0	0	0
mannosyl-oligosaccharide 1,2-alpha-mannosidase, Golgi apparatus	0	0	0	0
Methylmalonyl-CoA decarboxylase	0	0	0	0
Methylmalonyl-CoA decarboxylase, mitochondrial	-0.121537	0.133926	0.493301	-0.876687
Methylmalonyl-CoA decarboxylase, peroxisomal	0	0	0	0
methylmalonyl-CoA epimerase/racemase fwd	0.365282	-1	0.443265	-0.92096
methylmalonyl-CoA mutase fwd	0.687107	-1	0.409844	-0.923938
methylmalonate-semialdehyde dehydrogenase	-0.112125	-0.261945	0.456711	-0.856903
methylmalonate-semialdehyde dehydrogenase (malonic semialdehyde), mitochondrial	-0.368932	-0.981657	0.596543	-0.732917
monoacylglycerol acyltransferase	-0.0843697	-0.49599	0.452581	-0.776519
5-methylthioadenosine phosphorylase	-0.0676591	-0.0959904	0.472173	-0.408884
methenyltetrahydrofolate cyclohydrolase fwd	0.208451	-0.989916	0.198175	-0.900408
methenyltetrahydrifikate cyclohydrolase, mitochondrial fwd	-0.496951	-0.986555	0.533733	-0.772005
methylenetetrahydrofolate dehydrogenase (NADP) fwd	-0.38593	0.991933	0.358271	-0.981273
methylenetetrahydrofolate dehydrogenase (NAD) fwd	0.549388	-0.992125	0.506555	-0.912605
methylenetetrahydrofolate dehydrogenase (NAD), mitochondrial fwd	-0.490708	-0.992413	0.398223	-0.998559
methylenetetrahydrofolate dehydrogenase (NADP), mitochondrial fwd	-0.555726	-0.954574	0.649748	-0.998559
5,10-methylenetetrahydrofolatereductase (NADPH)	0.898872	0.965426	0.0654502	-0.912605
N-acetylgalactosamine 3-beta-galactosyltransferase, Golgi apparatus	0	0	0	0
N4-Acetylaminobutanal:NAD+ oxidoreductase	0	0	0	0
N4-Acetylaminobutanal:NAD+ oxidoreductase (m)	0	0	0	0
N-Acetyl-L-aspartate amidohydrolase	-0.111357	0.32437	0.512221	-0.754526
beta-N-acetylhexosaminidase, lysosomal	0	0	0	0
beta-N-acetylhexosaminidase, lysosomal	0	-0.355198	0.41817	-0.847107
beta-N-acetylhexosaminidase, lysosomal	0.192413	-0.386603	0.395246	-0.847011
beta-N-acetylhexosaminidase, lysosomal	0.192413	-0.386603	0.400432	-0.847587
beta-N-acetylhexosaminidase, lysosomal	0.192509	-0.385354	0.400432	-0.847587
beta-N-acetylhexosaminidase, lysosomal	0.192509	-0.385354	0.400432	-0.847683
beta-N-acetylhexosaminidase, lysosomal	0.192509	-0.385258	0.398511	-0.847875
beta-N-acetylhexosaminidase, lysosomal	0.195006	-0.386122	0.398511	-0.847875
beta-N-acetylhexosaminidase, lysosomal	0.195006	-0.385354	0.398511	-0.847875
beta-N-acetylhexosaminidase, lysosomal	0.196543	-0.387563	0.407251	-0.847875
beta-N-acetylhexosaminidase, lysosomal	0	0	0	0
beta-N-acetylhexosaminidase, lysosomal	0.182713	-0.389004	0.380168	-0.847587
beta-N-acetylhexosaminidase, lysosomal	0.182713	-0.391501	0.380168	-0.847587
beta-N-acetylhexosaminidase, lysosomal	0.182713	-0.391501	0.380168	-0.847587
beta-N-acetylhexosaminidase, lysosomal	0	0	0	0
beta-N-acetylhexosaminidase, lysosomal	0	-0.361152	0.419626	-0.847107
beta-N-acetylhexosaminidase, lysosomal	0	-0.28509	0.427025	-0.619112
beta-N-acetylhexosaminidase, lysosomal	0	0	0	0
beta-N-acetylhexosaminidase, lysosomal	-0.10108	-0.4691	0.369796	-0.728019
beta-N-acetylhexosaminidase, lysosomal	0	0	0	0
beta-N-acetylhexosaminidase, lysosomal	0	0	0	0
beta-N-acetylhexosaminidase, lysosomal	0	0	0	0
beta-N-acetylhexosaminidase, lysosomal	0	-0.361152	0.41817	-0.847011
beta-N-acetylhexosaminidase, lysosomal	0	0	0	0
beta-N-acetylhexosaminidase, lysosomal	0	-0.361152	0.41817	-0.847395
beta-N-acetylhexosaminidase, lysosomal	0.171957	-0.370756	0.417239	-0.847395
beta-N-acetylhexosaminidase, lysosomal	0.193085	-0.384394	0.374598	-0.847779
beta-N-acetylhexosaminidase A, lysosomal	0	-0.355198	0.41817	-0.846627
beta-N-acetylhexosaminidase A, lysosomal	0.192413	-0.388812	0.395822	-0.846339
beta-N-acetylhexosaminidase A, lysosomal	0.192413	-0.38958	0.399088	-0.848067
beta-N-acetylhexosaminidase A, lysosomal	0.192509	-0.388331	0.399088	-0.846915
beta-N-acetylhexosaminidase A, lysosomal	0.192509	-0.388331	0.399088	-0.847683
beta-N-acetylhexosaminidase A, lysosomal	0.192509	-0.387467	0.400432	-0.848932
beta-N-acetylhexosaminidase A, lysosomal	0.195006	-0.388331	0.400432	-0.848836
beta-N-acetylhexosaminidase A, lysosomal	0.195006	-0.385066	0.401008	-0.848836
beta-N-acetylhexosaminidase A, lysosomal	0.196927	-0.38593	0.408788	-0.847587
beta-N-acetylhexosaminidase A, lysosomal	0.182713	-0.391212	0.380168	-0.847587
beta-N-acetylhexosaminidase A, lysosomal	0	0	0	0
beta-N-acetylhexosaminidase A, lysosomal	0	0	0	0
beta-N-acetylhexosaminidase A, lysosomal	0	-0.361152	0.419626	-0.847107
beta-N-acetylhexosaminidase A, lysosomal	0	0	0	0
beta-N-acetylhexosaminidase A, lysosomal	0	0	0	0
beta-N-acetylhexosaminidase A, lysosomal	0	0	0	0
beta-N-acetylhexosaminidase A, lysosomal	0	-0.361152	0.41817	-0.847107
beta-N-acetylhexosaminidase A, lysosomal	0	0	0	0
beta-N-acetylhexosaminidase A, lysosomal	0	-0.361152	0.41817	-0.847395
beta-N-acetylhexosaminidase A, lysosomal	0.171957	-0.373926	0.417239	-0.847395
beta-N-acetylhexosaminidase A, lysosomal	0.193085	-0.386411	0.374598	-0.847779
beta-N-acetylhexosaminidase A, lysosomal	0	0	0	0
NADH dehydrogenase, mitochondrial	0.990684	-0.999712	-0.785354	-0.999904
NAD kinase	0.250612	-0.365282	0.412821	-0.857959
NAD nucleosidase,extracellular	0	0	0	0
NADP nucleosidase,extracellular	0	0	0	0
NAD synthase (glutamine-hydrolysing)	-0.16581	-0.2194	0.526819	-0.793998
N-acetylgalactosaminidase, alpha-	0	-0.28509	0.427025	-0.619112
N-acetylgalactosaminidase, alpha-	0	0	0	0
bicarbonate transport (HCl/NaHCO3 exchange) fwd	0.577143	-0.4812	0.537095	-0.767587
Na+ / iodide cotransport fwd	-0.057383	-0.240336	0.484466	-0.702569
sodium transport (uniport) fwd	-0.0587275	-0.174454	0.481681	-0.688739
sodium proton antiporter (H:NA is 1:1) fwd	-0.077551	-0.493205	0.478223	-0.575414
sodium proton antiporter (H:NA is 1:1) fwd	0	0	0	0
sodium/ammonium proton antiporter fwd	-0.288547	-0.848643	0.535174	-0.854118
Nalpha-(beta-alanyl)-L-histidine hydrolase IR	0	0	0	0
Na+-Cl- cotransport	-0.0973349	-0.527395	0.457095	-0.6994
Na+/Ca2+-K+ exchange fwd	0.187131	-0.781128	0.280384	-0.859688
Na+/Ca2+-NH4+ exchange fwd	0.109052	-0.81916	0.31515	-0.867659
nucleoside-diphosphatase (IDP), extracellular	0	0	0	0
nucleoside-diphosphatase (GDP), extracellular	0	0	0	0
nucleoside-diphosphatase (UDP), extracellular	0	0	0	0
nucleoside-diphosphatase (UDP), Golgi apparatus	0	0	0	0
nucleoside-diphosphatase (dUDP)	0.362113	1	-0.438367	-0.951597
nucleoside-diphosphatase (UTP), extracellular	0	0	0	0
nucleoside-diphosphate kinase (ATP:GDP) fwd	-0.0852341	-0.532293	0.408403	-0.841825
nucleoside-diphosphate kinase (ATP:dIDP) fwd	0.254742	-0.548139	0.39976	-0.602881
nucleoside-diphosphate kinase (ATP:dIDP), mitochondrial fwd	0	0	0	0
nucleoside-diphosphate kinase (ATP:dIDP), nuclear fwd	0.20557	-0.548139	0.39976	-0.602881
nucleoside-diphosphate kinase (ATP:GDP), mitochondrial fwd	-0.0244418	0.113277	0.329556	-0.72389
nucleoside-diphosphate kinase (ATP:GDP), nuclear fwd	-0.0928211	-0.537959	0.466315	-0.708235
nucleoside-diphosphate kinase (ATP:UDP) fwd	0.17407	-0.220264	0.48581	-0.827995
nucleoside-diphosphate kinase (ATP:UDP), mitochondrial fwd	0	0	0	0
nucleoside-diphosphate kinase (ATP:UDP), nuclear fwd	-0.142089	-0.416663	0.56533	-0.766819
nucleoside-diphosphate kinase (ATP:CDP) fwd	-0.0181032	-0.282017	0.445954	-0.690372
nucleoside-diphosphate kinase (ATP:CDP), mitochondrial fwd	0.253109	0.115294	0.186747	-0.440288
nucleoside-diphosphate kinase (ATP:CDP),nuclear fwd	-0.0834094	-0.530948	0.462281	-0.493397
nucleoside-diphosphate kinase (ATP:dTDP) fwd	-0.0843697	-0.525666	0.470156	-0.680288
nucleoside-diphosphate kinase (ATP:dTDP), mitochondrial fwd	-0.0928211	-0.527203	0.464682	-0.700072
nucleoside-diphosphate kinase (ATP:dTDP), nuclear fwd	-0.168115	-0.54497	0.433661	-0.672125
nucleoside-diphosphate kinase (ATP:dGDP) fwd	-0.0477791	-0.384202	0.460168	-0.600768
nucleoside-diphosphate kinase (ATP:dGDP), mitochondrial fwd	-0.0907083	-0.527299	0.457959	-0.694982
nucleoside-diphosphate kinase (ATP:dGDP), nuclear fwd	-0.0826411	-0.525858	0.462281	-0.51904
nucleoside-diphosphate kinase (ATP:dUDP) fwd	-0.107803	-0.530084	0.462377	-0.729556
nucleoside-diphosphate kinase (ATP:dUDP), mitochondrial fwd	-0.0885954	-0.528547	0.462377	-0.72994
nucleoside-diphosphate kinase (ATP:dUDP), nuclear fwd	-0.112893	-0.175894	0.461993	-0.526627
nucleoside-diphosphate kinase (ATP:dCDP) fwd	-0.0515246	-0.495318	0.463145	-0.637455
nucleoside-diphosphate kinase (ATP:dCDP), mitochondrial fwd	-0.0919568	-0.528259	0.467755	-0.6703
nucleoside-diphosphate kinase (ATP:dCDP), nuclear fwd	-0.0917647	-0.513277	0.466315	-0.697575
nucleoside-diphosphate kinase (ATP:dADP) fwd	0.0306843	-0.364322	0.286339	-0.767011
nucleoside-diphosphate kinase (ATP:dADP), mitochondrial fwd	-0.0866747	-0.528067	0.493493	-0.750012
nucleoside-diphosphate kinase (ATP:dADP), nuclear fwd	-0.0826411	-0.525858	0.462281	-0.51904
nucleoside-diphosphate kinase (ATP:IDP) fwd	0.238607	-0.548139	0.387563	-0.602881
nucleoside-diphosphate kinase (ATP:IDP), mitochondrial fwd	0	0	0	0
nucleoside-diphosphate kinase (ATP:IDP), nuclear fwd	0.206242	-0.548139	0.401681	-0.602881
ammonia transport via proton antiport fwd	0.135654	-0.423962	0.391501	-0.719568
Na+-K+-Cl- cotransport (NH4+) fwd	0.146315	-0.999136	0.605954	-0.0578631
Na+-K+-Cl- cotransport fwd	0.499544	-0.510396	0.125186	-0.909532
nicotinamide-nucleotide adenylyltransferase, mitochondrial	0	0	0	0
nicotinamide-nucleotide adenylyltransferase	-0.049892	-0.643505	0.468427	-0.821176
nicotinamide-nucleotide adenylyltransferase fwd	-0.0109004	-0.643794	0.463049	-0.791212
N-Methylputrescine:oxygen oxidoreductase (deaminating)	0	0	0	0
nicotinate-nucleotide adenylyltransferase	0.0617047	-0.617767	0.383529	-0.791789
nicotinate-nucleotide adenylyltransferase, mitochondrial	0	0	0	0
nicotinate-nucleotide adenylyltransferase	-0.0314526	-0.575606	0.470924	-0.794574
nicotinate-nucleotide adenylyltransferase fwd	-0.155726	-0.565042	0.543241	-0.840384
nicotinate-nucleotide diphosphorylase (carboxylating)	-0.162929	-0.2194	0.526819	-0.793998
Nicotinamide N-methyltransferase	-0.168595	-0.283553	0.506363	-0.743962
noradrenaline N-methyltransferase	-0.143721	-0.0495078	0.593085	-0.72485
Nitric Oxide Synthase (intermediate forming)	-0.208643	-0.257527	0.539112	-0.740696
Nitric Oxide Synthase (NO forming)	-0.208643	-0.257527	0.539112	-0.740696
nucleotide phosphatase	0	0	0	0
Norepinephrine Sulfotransferase	-0.104634	0.289796	0.449124	-0.841729
Noradrenaline secretion via secretory vesicle (ATP driven)	-0.122017	-0.246963	0.463433	-0.678944
Norepinephrine reversible transport in via sodium symport (1:2) fwd	-0.0583433	-0.170804	0.481681	-0.748187
Norepinephrine uniport fwd	-0.0561345	-0.173109	0.484754	-0.661945
carnitine O-palmitoyltransferase	0	0	0	0
carnitine transferase	0	0	0	0
transport into the mitochondria (carnitine)	0	0	0	0
alpha-N-acetylgalactosaminide alpha-2,6-sialyltransferase	0	0	0	0
alpha-N-acetylgalactosaminide alpha-2,6-sialyltransferase	0	0	0	0
5-nucleotidase	-0.122017	-0.162257	0.462857	-0.690756
5-nucleotidase (dUMP)	-0.117503	-0.236495	0.456807	-0.718703
5-nucleotidase (XMP)	-0.214886	-0.0846579	0.630732	-0.703145
5-nucleotidase (IMP)	-0.116735	0.155726	0.495606	-0.736471
5-nucleotidase (dIMP)	0.196639	-0.351837	0.427611	-0.847011
5-nucleotidase (dUMP),mitochondrial	-0.122881	-0.0665066	0.462953	-0.713709
5-nucleotidase (UMP)	-0.13383	-0.452485	0.517983	-0.48389
5-nucleotidase (UMP), extracellular	0	0	0	0
5-nucleotidase (UMP), lysosome	0	0	0	0
5-nucleotidase (UMP), mitochondrial	0	0	0	0
5-nucleotidase (dCMP)	-0.115006	-0.279232	0.464778	-0.582617
5-nucleotidase (dCMP), lysosomal	0	0	0	0
5-nucleotidase (CMP)	-0.11078	-0.319184	0.381417	-0.576182
5-nucleotidase (CMP), extracellular	0	0	0	0
5-nucleotidase (CMP), lysosome	0	0	0	0
5-nucleotidase (dTMP)	-0.117983	-0.193758	0.464394	-0.702761
5-nucleotidase (dTMP), lysosomal	0	0	0	0
5-nucleotidase (dTMP), mitochondrial	-0.112029	-0.0343337	0.463818	-0.696903
5-nucleotidase (dAMP)	-0.152941	-0.147467	0.546122	-0.48946
5-nucleotidase (dAMP), lysosome	0	0	0	0
5-nucleotidase (AMP)	-0.122593	-0.385066	0.536903	-0.631405
5-nucleotidase (AMP), extracellular	0	0	0	0
5-nucleotidase (AMP), lysosome	0	0	0	0
5-nucleotidase (dGMP)	-0.138247	0.0665066	0.458247	-0.81551
5-nucleotidase (dGMP), lysosomal	0	0	0	0
5-nucleotidase (GMP)	-0.119328	-0.197023	0.485714	-0.705258
5-nucleotidase (GMP), extracellular	0	0	0	0
5-nucleotidase (GMP), lysosome	0	0	0	0
nucleoside-triphosphatase (GTP)	0	0	0	0
Nucleoside triphosphate pyrophosphorylase (ditp)	0.196639	-0.351837	0.427611	-0.847011
Nucleoside triphosphate pyrophosphorylase (xtp)	0	0	0	0
Nucleoside triphosphate pyrophosphorylase (itp)	0.196639	-0.3406	0.427611	-0.847011
Na+/K+ exchanging ATPase	-0.117503	-0.0764946	0.452965	-0.742329
oligo-1,6-glucosidase (glygn4 -> glygn5), extracellular	0	0	0	0
oligo-1,6-glucosidase (strch2 ->strch3), extracellular	0	0	0	0
ornithine carbamoyltransferase, irreversible	-0.331188	-0.259064	0.64946	-0.548908
3-oxoacid CoA-transferase fwd	0.127203	0.998367	0.535174	-0.841441
2-oxoisovalerate dehydrogenase (acylating; 4-methyl-2-oxopentaoate), mitochondrial	0.386699	-1	0.452005	-0.906747
2-oxoisovalerate dehydrogenase (acylating; 3-methyl-2-oxobutanoate), mitochondrial	0.665018	-1	0.400144	-0.942665
2-oxoisovalerate dehydrogenase (acylating; 3-methyl-2-oxopentanoate), mitochondrial	0.388619	-1	0.443745	-0.921729
orotidine-5-phosphate decarboxylase	1	1	-0.134886	-0.942281
5-Oxoproline amidohydrolase (ATP-hydrolysing) (ir)	0.0195438	-0.158607	0.467947	-0.695366
Ornithine Decarboxylase	0.0278031	-0.825978	0.493782	-0.863337
ornithine transaminase reversible (m) fwd	-0.0920528	-1	0.763938	-0.678752
ornithine mitochondrial transport via proton antiport fwd	0.322161	-0.77066	0.481681	-0.813205
ornithine mitochondrial transport exchange with citruline fwd	0.330324	-0.517311	0.527299	-0.816567
ornithine transport via diffusion (extracellular to cytosol)	0	0	0	0
orotate phosphoribosyltransferase fwd	1	1	-0.134886	-0.942281
oxalate transport via bicarbonate countertransport	-0.0183914	-0.285762	0.46545	-0.696134
Cytochrome P450 11A1, mitochondrial [Precursor]	0	0	0	0
Steroid 11-beta-hydroxylase	0	0	0	0
Steroid 11-beta-hydroxylase	0	0	0	0
Steroid 11-beta-hydroxylase	0	0	0	0
Cytochrome P450 17A1	0	0	0	0
Cytochrome P450 17A1	0	0	0	0
Cytochrome P450 17A1	0	0	0	0
Cytochrome P450 17A1	0	0	0	0
aromatase	0	0	0	0
aromatase	0	0	0	0
cytochrome P450 1B1	0.212101	-0.31419	0.416855	-0.848643
Steroid 21-hydroxylase	0	0	0	0
Steroid 21-hydroxylase	0	0	0	0
5-beta-cholestane-3-alpha,7-alpha,12-alpha-triol 27-hydroxylase	-0.125378	-0.230348	0.476206	-0.797839
5-beta-cholestane-3-alpha,7-alpha,12-alpha-triol 27-hydroxylase	-0.125378	-0.230348	0.476206	-0.797839
5-beta-cholestane-3-alpha,7-alpha,12-alpha-triol 27-hydroxylase	-0.125378	-0.230348	0.476206	-0.797839
5-beta-cytochrome P450, family 27, subfamily A, polypeptide 1	-0.139112	-0.259832	0.50521	-0.759904
5-beta-cytochrome P450, family 27, subfamily A, polypeptide 1	-0.139112	-0.259832	0.50521	-0.759904
Cytochrome P450 27	-0.139112	-0.259832	0.50521	-0.759904
Cytochrome P450 27	-0.115678	-0.198848	0.449892	-0.790924
cytochrome P450 2A6	0	0	0	0
cytochrome P450 2C18	0	0	0	0
cytochrome P450 2C19	0	0	0	0
cytochrome P450 2C8	0	0	0	0
cytochrome P450 2C9	0	0	0	0
cytochrome P450 2C9	0	0	0	0
cytochrome P450 2C9	0	0	0	0
cytochrome P450 2C9	0	0	0	0
cytochrome P450 2D6	0	0	0	0
cytochrome P450 2E1	0	0	0	0
cytochrome P450 2F1	0	0	0	0
oxysterol 7-alpha-hydroxylase	-0.113758	-0.19443	0.449892	-0.777095
cytochrome P450 3A4	0	0	0	0
cytochrome p450 P450 3A43	0	0	0	0
cytochrome P450 3A5	0	0	0	0
cytochrome p450 P450 3A7	0	0	0	0
cytochrome P450, family 46, subfamily A, polypeptide 1	-0.113758	-0.19443	0.449892	-0.777095
cytochrome P450 4B1	0	0	0	0
cytochrome p450 4F12/4F2	0	0	0	0
cytochrome p450 4F12/4F2	0	0	0	0
cytochrome p450 4F12/4F2	0.197119	-0.303241	0.407923	-0.846915
cytochrome p450 4F8	0	0	0	0
cytochrome P450, family 7, subfamily A, polypeptide 1	-0.143241	-0.228908	0.476014	-0.777287
oxysterol 7alpha-hydroxylase	-0.113758	-0.19443	0.449892	-0.777095
oxysterol 7alpha-hydroxylase	-0.122497	-0.198848	0.449892	-0.790924
sterol 12-alpha-hydroxylase	-0.0194478	-0.227371	0.398607	-0.79467
sterol 12-alpha-hydroxylase (nadh)	-0.0194478	-0.231501	0.400528	-0.797071
1-pyrroline-5-carboxylate dehydrogenase, mitochondrial	0.617095	-1	0.245714	-0.357983
pyrroline-5-carboxylate reductase	-0.340984	0.999328	0.337047	-0.99904
pyrroline-5-carboxylate reductase (m)	-0.147851	-0.431741	0.489172	-0.721393
pyrroline-5-carboxylate reductase	0.0110924	0.990684	0.482065	-0.942281
pyrroline-5-carboxylate reductase (m)	-0.0971429	-0.504442	0.482065	0.434046
Platelet-activating factor acetylhydrolase	-0.110588	-0.0887875	0.490708	-0.701321
Platelet-activating factor acetylhydrolase	0	0	0	0
3-Phosphoadenylyl sufate Golgi transport fwd	0	0	0	0
phosphatidylcholine flippase	0.0754382	0.185498	0.200096	-0.268379
choline phosphatase	-0.119712	-0.178872	0.457767	-0.739448
choline phosphatase	0	0	0	0
choline phosphatase	0.0321248	0.112893	0.180888	-0.440288
choline phosphatase	-0.11491	-0.237263	0.446915	-0.721489
picolinic acid decarboxylase	0.201248	-1	0.31419	-0.897815
Procollagen-lysine 1, 2-oxoglutarate 5-dioxygenase	0	0	0	0
pyruvate carboxylase	0.770948	0.988764	0.407059	-0.290564
phosphatidylcholine transporter fwd	0.0538295	-0.228619	0.499736	-0.510876
3,5-cyclic-nucleotide phosphodiesterase	-0.118655	-0.244178	0.459208	-0.749148
3,5-cyclic-nucleotide phosphodiesterase,Golgi	0	0	0	0
3,5-cyclic-nucleotide phosphodiesterase	-0.11587	-0.249652	0.461897	-0.715342
3,5-cyclic-nucleotide phosphodiesterase, Golgi	0	0	0	0
3,5-cyclic-nucleotide phosphodiesterase, Nucleus	-0.112317	-0.326098	0.462377	-0.672509
pyruvate dehydrogenase	0.987419	-0.98377	-0.69892	-1
pyridoxine 5-phosphate oxidase fwd	0.00120048	0.325042	0.455558	-0.671741
Pyridoxine 5-phosphate phosphatase	-0.121729	0.201345	0.45479	-0.677599
Phenethylamine oxidase	-0.171861	-0.181561	0.587323	-0.825978
phosphatidylethanolamine flippase	0	0	0	0
phosphatidylethanolamine flippase	-0.119712	-0.16533	0.45988	-0.723794
Phosphoenolpyruvate carboxykinase (GTP)	-0.360672	-0.843361	0.627851	-0.623529
Phosphoenolpyruvate carboxykinase (GTP)	-0.314574	-0.893493	0.614886	-0.502809
peroxisomal lumped long chain fatty acid oxidation	0.185402	-0.328115	0.42886	-0.843457
phosphoethanolamine cytidyltransferase	-0.0676591	-0.555342	0.45988	-0.744058
phosphatidylethanolamine N-methyltransferase	0.284898	0.179928	0.191164	-0.300264
phosphatidylethanolamine N-methyltransferase	0.991933	0.997311	0.141993	-0.946411
phosphofructokinase	0.35904	-0.997791	0.642737	-0.308715
6-phosphofructo-2-kinase	-0.107995	-0.440192	0.466603	-0.756447
phosphoglycerate dehydrogenase	0.971861	-0.987611	0.233133	-0.944778
Prostaglandin-H2 D-isomerase [Precursor] fwd	0.190588	-0.542281	0.391693	-0.907707
Prostaglandin-H2 D-isomerase [Precursor] fwd	0	0	0	0
Prostaglandin E synthase fwd	0	0	0	0
glucose-6-phosphate isomerase fwd	0.286242	-0.999904	0.642257	-0.334646
Prostaglandin I2 synthase fwd	0	0	0	0
phosphoglycerate kinase fwd	0.993661	-0.999616	0.643409	-0.30449
6-phosphogluconolactonase	0.628523	-0.999904	0.421369	0.25599
Phosphoglycolate phosphatase	0	0	0	0
6-phosphogluconolactonase, endoplasmic reticulum	0	0	0	0
phosphoglycerate mutase fwd	0.977815	-0.999232	0.643409	-0.301128
phosphoglucomutase fwd	1	1	-0.157551	-0.942281
phosphatidyl-CMP: glycerophosphate phosphatidyltransferase	1	1	-0.129124	-0.942281
Prostaglandin G/H synthase	0.239088	-0.321008	0.182137	-0.886483
Prostaglandin G/H synthase	0.239472	-0.339352	0.183193	-0.884562
L-1-pyrroline-3-hydroxy-5-carboxylate dehydrogenase	-0.0922449	-0.59078	0.466795	-0.780168
heme transport	0	0	0	0
phenylalanine transaminase fwd	0	0	0	0
phenylalanine transaminase (m) fwd	0	0	0	0
L-Phenylalanine,tetrahydrobiopterin:oxygen oxidoreductase (4-hydroxylating)	0.111741	-1	0.534118	-0.884178
L-phenylalanine transport in via sodium symport	-0.0393277	-0.410708	0.454694	-0.88898
L-phenylalanine transport via diffusion (extracellular to cytosol) fwd	0.843265	0.332821	-0.00619448	-0.969076
L-Phenylalanine carboxy-lyase	-0.171861	-0.181561	0.587323	-0.825978
Phytanoyl-CoA dioxygenase, peroxisomal	0.185402	-0.256951	0.426074	-0.840192
phosphatidylinositol-3,4,5-trisphosphate 3-phosphatase	-0.130084	-0.166098	0.462857	-0.718992
phosphatidylinositol-3,4,5-trisphosphate 3-phosphatase, nuclear	-0.106074	-0.239856	0.460936	-0.71928
phosphatidylinositol-3,4,5-trisphosphate 5-phosphatase	-0.109052	-0.166002	0.462857	-0.718127
phosphatidylinositol 3,4-bisphosphate 5-kinase	-0.130084	-0.163025	0.462857	-0.717455
phosphatidylinositol-3,5-bisphosphate 3-phosphatase	-0.132005	-0.16533	0.462857	-0.71419
phosphatidylinositol 3-phosphate 4-kinase	-0.108764	-0.163794	0.464394	-0.717743
phosphatidylinositol 3-phosphate 5-kinase	-0.110108	-0.157743	0.464394	-0.717167
phosphatidylinositol-3-phosphate 3-phosphatase	-0.147275	-0.16072	0.462857	-0.723313
phosphatidylinositol 4,5-bisphosphate 3-kinase	-0.112605	-0.164754	0.462857	-0.721777
phosphatidylinositol-4,5-bisphosphate 5-phosphatase	-0.128163	-0.249268	0.463145	-0.688067
phosphatidylinositol 4,5-bisphosphate phospholipase C	-0.136999	-0.0758223	0.465354	-0.732821
phosphatidylinositol 4,5-bisphosphate phospholipase C, nucleus	0	0	0	0
phosphatidylinositol 4-phosphate 3-kinase	-0.114526	-0.152269	0.462857	-0.718127
phosphatidylinositol 4-phosphate 3-kinase, endoplasmic reticulum	0	0	0	0
phosphatidylinositol 4-phosphate 5-kinase	-0.119328	-0.15419	0.464394	-0.741753
phosphatidylinositol 4-phosphate phospholipase C	-0.10934	-0.113854	0.455462	-0.735606
phosphatidylinositol 4-phosphate phospholipase C, nucleus	-0.103289	-0.19491	0.460744	-0.706795
phosphatidylinositol-5-phosphate 3-kinase	-0.108283	-0.171669	0.462857	-0.715246
phosphatidylinositol-5-phosphate 3-kinase, endoplasmic reticulum	0	0	0	0
phosphatidylinositol-5-phosphate 4-kinase	-0.139016	-0.162161	0.467275	-0.727923
phosphatidylinositol N-acetylglucosaminyltransferase	0	0	0	0
phosphatidylinositol 3-kinase	-0.258776	-0.162065	0.462857	-0.717839
phosphatidylinositol 3-kinase, endoplasmic reticulum	0	0	0	0
phosphatidylinositol 4-kinase	-0.112797	-0.229772	0.466315	-0.741753
phosphatidylinositol 5-kinase	-0.108571	-0.181273	0.464394	-0.753181
phosphatidylinositol phospholipase C	-0.115102	-0.0245378	0.458247	-0.751357
phosphatidylinositol phospholipase C, nucleus	-0.109244	-0.0914766	0.455462	-0.701321
phosphate transporter, mitochondrial fwd	0.546795	-0.999904	-0.821561	-0.999904
phosphate transport in/out via three Na+ symporter fwd	0.0106122	-0.108667	0.477167	-0.659544
phosphate transport in/out via three Na+ symporter (irreversible)	-0.0864826	-0.450084	0.466315	-0.81599
phosphate transport in/out via Na+ symporter fwd	0.941897	0.999904	-0.1103	-0.944778
phosphate transport in/out via two Na+ symporter fwd	-0.0622809	0.378824	0.466218	-0.689412
phosphate transport, endoplasmic reticulum fwd	0.989628	0.687971	-0.132389	-0.950444
phospholipase A2	0.916735	1	-0.0108043	-0.951501
phospholipase A2	0.0280912	-0.24389	0.493397	-0.484946
protein lysine peptidase (endoplasmic reticulum)	0	0	0	0
phosphomannomutase fwd	0	0	0	0
phosphomevalonate kinase	1	1	-0.13018	-0.942281
5-diphosphoinositol-1,2,3,4,6-pentakisphosphate diphosphohydrolase	0	0	0	0
5-diphosphoinositol-1,2,3,4,6-pentakisphosphate diphosphohydrolase, nuclear	0	0	0	0
diphosphoinositol-1,3,4,6-tetrakisphosphate diphosphohydrolase	0	0	0	0
diphosphoinositol-1,3,4,6-tetrakisphosphate diphosphohydrolase, nucleus	0	0	0	0
purine-nucleoside phosphorylase fwd	-0.0396158	-0.0865786	0.456999	-0.713902
Hydrolase Class ( RXN R02973)	-0.126242	0.149292	0.447395	-0.829436
pantothenate kinase	-0.194334	0.0586315	0.497719	-0.694694
pantothenate kinase (mitochondrial)	0	0	0	0
Pantothenate sodium symporter II	-0.186651	-0.145066	0.592125	-0.459496
inorganic diphosphatase	1	1	-0.123553	-0.929892
phosphatidic acid phosphatase	-0.116158	-0.167443	0.466891	-0.683842
inorganic diphosphatase, endoplasmic reticulum	0.989628	0.687971	-0.127875	-0.951309
inorganic diphosphatase	-0.119232	-0.0684274	0.34473	-0.617095
porphobilinogen synthase	-0.0518127	-0.277695	0.611429	-0.707755
phosphopantothenoylcysteine decarboxylase	-0.194334	0.0586315	0.497719	-0.694694
Propionyl-CoA carboxylase, mitochondrial	0.330228	-1	0.445762	-0.91587
Propanoyl-CoA:FAD 2,3-oxidoreductase, mitochondrial	0	0	0	0
Propane-1,2-diol:NAD+ 1-oxidoreductase	-0.0879232	-0.591068	0.469484	-0.803697
Propane-1,2-diol:NADP+ 1-oxidoreductase	-0.157839	-0.470828	0.46593	-0.757887
phosphopentomutase fwd	0.401489	-0.0494118	0.408499	-0.66617
phosphopantothenate-cysteine ligase	-0.194334	0.0586315	0.497719	-0.694694
Phenylpyruvate:oxygen oxidoreductase (hydroxylating,decarboxylating)	0	0	0	0
protoporphyrinogen oxidase, mitochondrial	0.00590636	-0.277695	0.721297	-0.707755
phosphoribosylglycinamide synthase fwd	1	1	-0.122785	-0.944298
phosphoribosylaminoimidazole synthase	1	1	-0.122785	-0.944298
phosphoribosylaminoimidazolesuccinocarboxamide synthase fwd	1	1	-0.122785	-0.944298
Peroxidase (multiple substrates)	-0.125666	-0.0556543	0.414166	-0.671645
Peroxidase (multiple substrates)	-0.123842	0.130468	0.4497	-0.652629
phosphoribosylformylglycinamidine synthase	1	1	-0.122785	-0.944298
steroid sulfotransferase	-0.0952221	-0.256086	0.461513	-0.684226
proline oxidase (L-proline, NAD)	-0.0884994	-0.462089	0.524034	-0.718992
proline oxidase (NAD), mitochondrial	0.568691	-0.959664	0.186651	-0.359328
L-Proline,2-oxoglutarate:oxygen oxidoreductase (4-hydroxylating) (ER)	0	0	0	0
Proline dehydrogenase	1	0.996735	-0.131333	-0.942281
Proline dehydrogenase (m)	-0.128739	0.584826	0.470732	-0.234478
D-proline reversible transport via proton symport fwd	0	0	0	0
D-proline reversible transport via proton symport (lysosome) fwd	0	0	0	0
prostaglandin transport via bicarbonate countertransport fwd	0.165042	-0.542281	0.408595	-0.907707
prostaglandin transport via bicarbonate countertransport fwd	-0.143529	-0.175126	0.466411	-0.716495
prostaglandine E1 transport (ATP-dependent)	-0.119712	-0.175126	0.459016	-0.716495
prostaglandin transport via bicarbonate countertransport fwd	0.154766	-0.431645	0.553517	-0.719184
prostaglandin uniport fwd	-0.0268427	-0.431645	0.446627	-0.705066
prostaglandine E2 transport (ATP-dependent)	-0.119712	-0.162449	0.461128	-0.718607
prostaglandin uniport fwd	0.162737	-0.448547	0.454598	-0.84509
L-proline reversible transport via proton symport fwd	-0.0568067	-0.253205	0.448259	-0.486771
L-proline reversible transport via proton symport (lysosome) fwd	0	0	0	0
Na+/Proline-L symporter	0.668091	-0.379016	-0.253301	-0.811285
Proline transport (sodium symport) (2:1) fwd	-0.0306843	-0.589628	0.527011	0.254646
Propenoyl-CoA hydrolase (m)	0	0	0	0
Propenoyl-CoA hydrolase (x)	0	0	0	0
phosphoribosylpyrophosphate synthetase fwd	1	1	-0.129028	-0.943721
Phosphatidylserine decarboxylase	1	1	-0.128547	-0.942281
phosphoserine transaminase	0.971861	-0.987611	0.233133	-0.944778
phosphatidylserine flippase	0	0	0	0
phosphatidylserine flippase	1	1	-0.128547	-0.942281
phosphoserine phosphatase (L-serine)	0.971861	-0.987611	0.233133	-0.944778
Phosphatidylserine synthase homo sapiens fwd	1	1	-0.128547	-0.942281
Phosphatidylserine synthase homo sapiens fwd	0.200576	-0.557167	0.340408	-0.715438
carnitine fatty-acyl transferase	0	-0.382857	0.4041	-0.842113
pentadecanoate transport into the mitochondria	0	-0.382857	0.4041	-0.842113
pentadecanoate transport into the mitochondria	0	-0.382857	0.4041	-0.842113
peroxisomal acyl-CoA thioesterase	0	0	0	0
peroxisomal acyl-CoA thioesterase	-0.103481	-0.451044	0.468908	-0.770084
peroxisomal acyl-CoA thioesterase	0	0	0	0
peroxisomal acyl-CoA thioesterase	0	0	0	0
6-pyruvoyltetrahydropterin synthase	0.192221	-0.523169	0.423385	-0.803217
6-pyruvoyltetrahydropterin synthase, nuclear	0	0	0	0
pantetheine-phosphate adenylyltransferase fwd	0.000720288	-0.217287	0.484466	-0.646002
Putrescine acetyltransferase	0	0	0	0
Putrescine:oxygen oxidoreductase (deaminating)	0.0310684	-0.825978	0.485906	-0.863818
purine-nucleoside phosphorylase (Adenosine) fwd	0.0291477	-0.214982	0.530084	-0.370756
purine-nucleoside phosphorylase (Deoxyadenosine) fwd	-0.0706363	-0.115582	0.520288	-0.464106
purine-nucleoside phosphorylase (Guanosine) fwd	0.0406723	-0.230636	0.474286	-0.715726
purine-nucleoside phosphorylase (Deoxyguanosine) fwd	-0.0354862	0.0393277	0.438559	-0.809076
purine-nucleoside phosphorylase (Inosine) fwd	-0.0891717	-0.201441	0.513469	-0.73916
purine-nucleoside phosphorylase (Deoxyinosine) fwd	-0.131429	-0.424154	0.520576	-0.677215
purine-nucleoside phosphorylase (Xanthosine) fwd	-0.25455	-0.0846579	0.628331	-0.703145
pyridoxamine 5-phosphate oxidase fwd	0.04	0.332725	0.45527	-0.688259
pyridoxamine kinase	-0.11078	-0.268667	0.473613	-0.645906
pyridoxal dehydrogenase	-0.13431	0.327827	0.457671	-0.763553
pyridoxal kinase	-0.129796	0.278848	0.451333	-0.689988
pyridoxine kinase	-0.110204	-0.250708	0.46497	-0.670108
Pyridoxal 5-phosphate phosphatase	-0.115486	-0.274238	0.464682	-0.668091
pyruvate kinase	0.980504	-0.99904	0.643409	-0.30449
Perillyl aldehyde:NAD+ oxidoreductase	0	0	0	0
Perillyl aldehyde:NAD+ oxidoreductase (m)	0	0	0	0
pyrimidine-nucleoside phosphorylase (uracil) fwd	0.122401	-0.267707	0.557551	-0.598559
pyruvate mitochondrial transport via proton symport fwd	0.751837	-0.996447	0.544778	-0.730036
pyruvate peroxisomal transport via proton symport fwd	0.162545	-0.88533	0.740888	-0.42569
pyruvate reversible transport via proton symport fwd	0.26521	0.99952	0.117407	-0.975606
13-cis-retinoic acid isomerase fwd	-0.0840816	-0.511741	0.569364	-0.643697
riboflavin kinase	-0.138727	-0.242353	0.477263	-0.703337
ribokinase	0.214886	-0.396975	0.417431	-0.836639
retinol dehydrogenase (all-trans) fwd	-0.0885954	-0.596927	0.466218	-0.789964
retinol dehydrogenase (all-trans,NADPH) fwd	-0.131909	-0.594526	0.48024	-0.673469
retinol dehydrogenase (9-cis,NADH) fwd	-0.121056	-0.539208	0.50934	-0.693926
retinol dehydrogenase (9-cis,NADPH) fwd	-0.0931092	-0.528643	0.478992	-0.689028
retinol dehydrogenase (11-cis,NADH) fwd	-0.121056	-0.539208	0.50934	-0.693926
retinol dehydrogenase (11-cis,NADPH) fwd	-0.0931092	-0.528643	0.478992	-0.689028
retinol dehydrogenase (13-cis,NADH) fwd	-0.103385	-0.511741	0.500216	-0.643697
retinyl ester hydrolase	-0.0446098	-0.479184	0.513854	-0.743193
ribonucleoside-diphosphate reductase (ADP)	1	1	-0.16024	-0.941513
ribonucleoside-diphosphate reductase (GDP)	1	1	-0.142761	-0.942281
ribonucleoside-diphosphate reductase (CDP)	-0.142857	0.642065	0.667419	0.108475
ribonucleoside-diphosphate reductase (UDP)	0.362113	1	-0.44509	-0.951597
ribosylnicotinamide kinase	-0.0705402	-0.0865786	0.456711	-0.713902
ribulose 5-phosphate 3-epimerase fwd	-0.172437	-0.999904	0.228139	0.247059
ribose-5-phosphate isomerase fwd	1	-0.999712	-0.145546	0.0804322
carnitine fatty-acyl transferase	-0.0690036	-0.400816	0.422425	-0.804466
R group transport into the mitochondria	-0.0690036	-0.400816	0.422425	-0.804466
R group transport into the mitochondria	-0.0690036	-0.400816	0.422425	-0.804466
carnitine fatty-acyl transferase	-0.0690036	-0.416567	0.422425	-0.799856
R group transport into the mitochondria	-0.0690036	-0.416567	0.422425	-0.799856
R group transport into the mitochondria	-0.0690036	-0.416567	0.422425	-0.799856
carnitine fatty-acyl transferase	-0.105498	-0.38545	0.421176	-0.827035
R group transport into the mitochondria	-0.105498	-0.38545	0.421176	-0.827035
R group transport into the mitochondria	-0.105498	-0.38545	0.421176	-0.827035
beta-galactoside alpha-2,3-sialyltransferase (core 2)	0	0	0	0
beta-galactoside alpha-2,3-sialyltransferase (complex N-glycan)	0	0	0	0
beta-galactoside alpha-2,3-sialyltransferase	0	0	0	0
beta-galactoside alpha-2,3-sialyltransferase (T antigen)	0	0	0	0
beta-galactoside alpha-2,6-sialyltransferase	0	0	0	0
chondroitin 2-sulfotransferase, Golgi	0	0	0	0
chondroitin 2-sulfotransferase, Golgi	0	0	0	0
uronyl 2-sulfotransferase, Golgi	0	0	0	0
uronyl 2-sulfotransferase, Golgi	0	0	0	0
iduronate-2-sulfatase, lysosomal	0	0	0	0
iduronate-2-sulfatase, lysosomal	0	0	0	0
iduronate-2-sulfatase, lysosomal	0	0	0	0
heparin-glucosamine 3-O-sulfotransferase	0	0	0	0
heparin-glucosamine 3-O-sulfotransferase	0	0	0	0
heparin-glucosamine 3-O-sulfotransferase	0	0	0	0
chondroitin 4-sulfotransferase, Golgi apparatus	0	0	0	0
chondroitin 4-sulfotransferase, Golgi apparatus	0	0	0	0
chondroitin 4-sulfotransferase, Golgi apparatus	0	0	0	0
chondroitin 4-sulfotransferase, Golgi apparatus	0	0	0	0
N-acetylgalactosamine-4-sulfatase, lysosomal fwd	0	0	0	0
N-acetylgalactosamine-4-sulfatase, lysosomal fwd	0	0	0	0
N-acetylgalactosamine-4-sulfatase, lysosomal fwd	0	0	0	0
N-acetylgalactosamine-4-sulfatase, lysosomal fwd	0.122785	-0.373253	0.326579	-0.708427
N-acetylgalactosamine-4-sulfatase, lysosomal fwd	0.258007	-0.443169	0.42521	-0.885522
galactose/N-acetylglucosamine 6-O-sulfotransferase, Golgi apparatus	0	0	0	0
galactose/N-acetylglucosamine 6-O-sulfotransferase, Golgi apparatus	0	0	0	0
galactose/N-acetylglucosamine 6-O-sulfotransferase, Golgi apparatus	0	0	0	0
galactose/N-acetylglucosamine 6-O-sulfotransferase, Golgi apparatus	0	0	0	0
galactose/N-acetylglucosamine 6-O-sulfotransferase, Golgi apparatus	0	0	0	0
galactose/N-acetylglucosamine 6-O-sulfotransferase, Golgi apparatus	0	0	0	0
galactose/N-acetylglucosamine 6-O-sulfotransferase, Golgi apparatus	0	0	0	0
galactose/N-acetylglucosamine 6-O-sulfotransferase, Golgi apparatus	0	0	0	0
galactose/N-acetylglucosamine 6-O-sulfotransferase, Golgi apparatus	0	0	0	0
chondroitin 6-sulfotransferase, Golgi apparatus	0	0	0	0
galactose/N-acetylglucosamine 6-O-sulfotransferase, Golgi apparatus	0	0	0	0
chondroitin 6-sulfotransferase, Golgi apparatus	0	0	0	0
chondroitin 6-sulfotransferase, Golgi apparatus	0	0	0	0
chondroitin 6-sulfotransferase, Golgi apparatus	0	0	0	0
chondroitin 6-sulfotransferase, Golgi apparatus	0	0	0	0
chondroitin 6-sulfotransferase, Golgi apparatus	0	0	0	0
heparan sulfate 6-sulfotransferase, Golgi apparatus	0	0	0	0
galactose/N-acetylglucosamine 6-O-sulfotransferase, Golgi apparatus	0	0	0	0
galactose/N-acetylglucosamine 6-O-sulfotransferase, Golgi apparatus	0	0	0	0
galactose/N-acetylglucosamine 6-O-sulfotransferase, Golgi apparatus	0	0	0	0
galactose/N-acetylglucosamine 6-O-sulfotransferase, Golgi apparatus	0	0	0	0
galactose/N-acetylglucosamine 6-O-sulfotransferase, Golgi apparatus	0	0	0	0
galactose/N-acetylglucosamine 6-O-sulfotransferase, Golgi apparatus	0	0	0	0
galactose/N-acetylglucosamine 6-O-sulfotransferase, Golgi apparatus	0	0	0	0
galactose/N-acetylglucosamine 6-O-sulfotransferase, Golgi apparatus	0	0	0	0
galactose-6-sulfate sulfatase, lysosomal fwd	0	0	0	0
N-acetylglucosamine-6-sulfatase, lysosomal fwd	0	0	0	0
N-acetylglucosamine-6-sulfatase, lysosomal fwd	0	-0.374982	0.42096	-0.848643
N-acetylglucosamine-6-sulfatase, lysosomal fwd	0.354142	-0.448163	0.370084	-0.848355
N-acetylglucosamine-6-sulfatase, lysosomal fwd	0.297095	-0.420504	0.411188	-0.846819
N-acetylglucosamine-6-sulfatase, lysosomal fwd	0.288547	-0.42377	0.417047	-0.850372
N-acetylglucosamine-6-sulfatase, lysosomal fwd	0.200768	-0.418872	0.408595	-0.852293
N-acetylglucosamine-6-sulfatase, lysosomal fwd	0.280096	-0.418199	0.380264	-0.849796
N-acetylglucosamine-6-sulfatase, lysosomal fwd	0.241681	-0.408595	0.388812	-0.846915
N-acetylglucosamine-6-sulfatase, lysosomal fwd	0.281152	-0.402929	0.407635	-0.847875
N-acetylglucosamine-6-sulfatase, lysosomal fwd	0	0	0	0
N-acetylglucosamine-6-sulfatase, lysosomal fwd	0.274334	-0.409076	0.398992	-0.8497
N-acetylglucosamine-6-sulfatase, lysosomal fwd	0.397647	-0.444898	0.258679	-0.854694
galactose-6-sulfate sulfatase, lysosomal fwd	0	0	0	0
N-acetylglucosamine-6-sulfatase, lysosomal fwd	0	0	0	0
[truncated: 309 more rows]
