# Supplementary material for: Identification of Cancer–associated metabolic vulnerabilities by modeling multi-objective optimality in metabolism
Source: Cell Commun Signal. 2019 Oct 10;17:124. doi: 10.1186/s12964-019-0439-y (PMC6785927; doi:10.1186/s12964-019-0439-y)
Supplement: Supplementary file 4 — Additional file 4: Table S3. Lists of metabolic targets identified based on the Pareto surface analysis. (XLSX 20 kb) [file 12964_2019_439_MOESM4_ESM.xlsx]

## Sheet: Suppressing WE
Reaction (Enzyme)	Motonousness Score
malate dehydrogenase, mitochondrial fwd	-1
L-threonine via sodium symport	-0.95928
inositol transport via sodium symport fwd	-0.951501
ATP-Citrate lyase	-0.948812
CTP synthase (NH3)	-0.942281
pyrroline-5-carboxylate reductase	-0.942281
glutaminase (mitochondrial)	-0.930756
2-Oxoadipate:lipoamde 2-oxidoreductase(decarboxylating and acceptor-succinylating) (mitochondria)	-0.912605
2-oxoadipate shuttle (cytosol/mitochondria) fwd	-0.912605
glutaryl-CoA dehydrogenase (mitochondria)	-0.912605
L-aspartate transport via Na, H symport and K antiport	-0.908764

## Sheet: Promoting WE
Reaction (Enzyme)	Motonousness Score
L-lactate reversible transport via proton symport fwd	0.953613
L-lactate dehydrogenase fwd	0.917503

## Sheet: Suppressing proliferation
Reaction (Enzyme)	Motonousness Score
2-aminoadipate transaminase, irreversible	-1
Lysine mitochondrial transport via ornithine carrier fwd	-1
saccharopine dehydrogenase (NADP, L-lysine forming), mitochondrial	-1
saccharopine dehydrogenase (NAD, L-glutamate forming), mitochondrial	-1
triose-phosphate isomerase fwd	-0.999616
fructose-bisphosphate aldolase fwd	-0.997791
phosphofructokinase	-0.997791

## Sheet: Promoting proliferation
Reaction (Enzyme)	Motonousness Score
Diacylglycerol phosphate kinase (homo sapiens) fwd	1
dihydroorotase fwd	1
glycerol-3-phosphate dehydrogenase (NAD) fwd	1
IMP cyclohydrolase fwd	1
orotate phosphoribosyltransferase fwd	1
ribose-5-phosphate isomerase fwd	1
aspartate transaminase fwd	0.996447
alpha-ketoglutarate/malate transporter fwd	0.996158
phosphoglycerate kinase fwd	0.993661
cytochrome c oxidase, mitochondrial Complex IV	0.991741
ubiquinol-6 cytochrome c reductase, Complex III	0.991741
superoxide dismutase	0.991741
NADH dehydrogenase, mitochondrial	0.990684
hexokinase (D-glucose:ATP)	0.990204
H2O transport via diffusion fwd	0.989916
ATP synthase (four protons for one ATP)	0.987707
pyruvate dehydrogenase	0.987419
L-arginine transport via diffusion (extracellular to cytosol)	0.978583
UMP kinase fwd	0.978295
phosphoglycerate mutase fwd	0.977815
phosphoglycerate dehydrogenase	0.971861
phosphoserine transaminase	0.971861
phosphoserine phosphatase (L-serine)	0.971861
L-lysine transport via diffusion (extracellular to cytosol)	0.963313
UMP kinase (CTP) fwd	0.946507
Glutamine transport (Na, H coupled) fwd	0.943721
formimidoyltransferase cyclodeaminase	0.936999
Glutamate formimidoyltransferase	0.936999
histidase	0.936999
urocanase	0.936999
UMP kinase (GTP) fwd	0.934022
L-histidine transport via diffusion (extracellular to cytosol)	0.920576
Asparagine transport (Na, H coupled) fwd	0.917215
L-glutamate reversible transport via proton symport, mitochondrial fwd	0.914526
Biotin reversible transport via proton symport fwd	0.909916
methionine synthase	0.908764
D-galactose transport via proton symport fwd	0.902905

## Sheet: Ambiguous
Reaction (Enzyme)	Montonousness score
	WE_Upperbound	WE_Lowerbound	Proliferation_Upperbound	Proliferation_Lowerbound
acetyl-CoA carboxylase	-0.942473	-0.1297	1	1
adenylate kinase fwd	-0.93018	-0.151212	1	1
adenosine kinase	-0.941705	0.156206	0.771044	0.992893
adenylosuccinate lyase	-0.944298	-0.0820648	-0.74886	1
adenylosuccinate lyase	-0.944298	-0.122785	1	1
adenylosuccinate synthase	-0.944298	-0.0820648	-0.74886	1
1-acylglycerol-3-phosphate O-acyltransferase 1	-0.942281	-0.132581	0.921825	1
adenosylhomocysteinase fwd	-0.940936	0.119136	0.771044	0.991837
phosphoribosylaminoimidazolecarboxamide formyltransferase fwd	-0.944298	-0.122785	1	1
phosphoribosylaminoimidazole carboxylase fwd	-0.944298	-0.122785	1	1
aspartate carbamoyltransferase (reversible) fwd	-0.942281	-0.134886	1	1
Biotin uptake (antiport)	-0.995198	-0.743289	-0.618151	0.909916
C-14 sterol reductase	-0.942281	-0.13018	1	1
C-3 sterol dehydrogenase (4-methylzymosterol)	-0.946699	-0.0432653	1	0.928259
C-3 sterol keto reductase (zymosterol)	-0.942281	-0.13018	1	1
C-4 sterol methyl oxidase (4,4-dimethylzymosterol)	-0.942281	-0.13018	1	1
C-4 methyl sterol oxidase	-0.946699	-0.0432653	1	0.928259
carbamoyl-phosphate synthase (glutamine-hydrolysing)	-0.942281	-0.134886	1	1
choline phosphotransferase	-0.942281	-0.132293	1	1
choline phosphate cytididyltransferase	-0.942281	-0.132293	1	1
Choline kinase	-0.942281	-0.132485	1	1
CoA transporter fwd	-0.944778	-0.154574	0.892533	1
cytidylate kinase (CMP) fwd	-0.946218	-0.111453	0.658199	0.927203
diacylglycerol acyltransferase	-0.942281	-0.135366	0.214214	1
24-dehydrocholesterol reductase [Precursor]	-0.979544	-0.133061	0.993469	0.986747
24-dehydrocholesterol reductase [Precursor]	-0.900984	-0.0860024	0.987995	0.963217
7-dehydrocholesterol reductase	-0.900984	-0.0860024	0.987995	0.963217
7-dehydrocholesterol reductase	-0.979544	-0.133061	0.993469	0.986747
dihydoorotic acid dehydrogenase (quinone10)	-0.942281	-0.134886	1	1
dimethylallyltranstransferase	-0.942281	-0.13018	1	1
diphosphomevalonate decarboxylase	-0.942281	-0.13018	1	1
3-beta-hydroxysteroid-delta(8),delta(7)-isomerase	-0.942281	-0.13018	1	1
enolase fwd	-0.301128	0.643409	-0.999232	0.979448
fatty acyl-CoA synthase (n-C10:0CoA)	-0.942665	-0.121921	1	1
fatty-acyl-CoA synthase (n-C12:0CoA)	-0.942665	-0.121921	1	1
fatty-acyl-CoA synthase (n-C14:0CoA)	-0.942665	-0.121921	1	1
fatty-acyl-CoA synthase (n-C16:0CoA)	-0.946699	-0.0986795	1	0.975606
fatty acyl-CoA synthase (n-C8:0CoA), lumped reaction	-0.942665	-0.121921	1	1
galactose transport (uniport) fwd	-0.987419	-0.74521	-0.547851	0.902905
glyceraldehyde-3-phosphate dehydrogenase fwd	-0.30449	0.643409	-0.999616	0.993661
phosphoribosylglycinamide formyltransferase fwd	-0.944298	-0.122785	1	1
glucose transport (uniport) fwd	-0.979256	0.630252	-0.678848	0.989628
glutamine phosphoribosyldiphosphate amidotransferase	-0.944298	-0.122785	1	1
GMP synthase	-0.941224	-0.132581	1	1
glycerol-3-phosphate acyltransferase	-0.942281	-0.132581	0.921825	1
geranyltranstransferase	-0.942281	-0.13018	1	1
carboxylic acid dissociation fwd	-0.958992	-0.131621	0.133637	1
Hydroxymethylglutaryl CoA reductase (ir)	-0.942281	-0.13018	1	1
Hydroxymethylglutaryl CoA synthase (ir)	-0.90982	-0.120096	0.986747	0.959376
L-isoleucine transport via diffusion (extracellular to cytosol) fwd	-0.937863	-0.0112845	0.279808	0.99587
IMP dehydrogenase	-0.941224	-0.132581	1	1
isopentenyl-diphosphate D-isomerase fwd	-0.942281	-0.13018	1	1
L-leucine transport via diffusion (extracellular to cytosol) fwd	-0.938535	-0.110876	-0.244466	0.998752
cytochrome P450 lanosterol 14-alpha-demethylase	-0.942281	-0.13018	1	1
lanosterol synthase	-0.942281	-0.13018	1	1
lipase	-0.942281	-0.159568	-0.434046	1
Lathosterol oxidase	-0.900984	-0.0860024	0.987995	0.963217
Lathosterol oxidase	-0.979544	-0.133061	0.993469	0.986747
methionine adenosyltransferase	-0.940936	0.13892	0.771044	0.991741
mevalonate kinase (atp)	-0.942281	-0.13018	1	1
orotidine-5-phosphate decarboxylase	-0.942281	-0.134886	1	1
phosphatidylethanolamine N-methyltransferase	-0.946411	0.141993	0.997311	0.991933
phosphate transport in/out via Na+ symporter fwd	-0.944778	-0.1103	0.999904	0.941897
phosphate transport, endoplasmic reticulum fwd	-0.950444	-0.132389	0.687971	0.989628
phosphomevalonate kinase	-0.942281	-0.13018	1	1
inorganic diphosphatase	-0.929892	-0.123553	1	1
inorganic diphosphatase, endoplasmic reticulum	-0.951309	-0.127875	0.687971	0.989628
phosphoribosylglycinamide synthase fwd	-0.944298	-0.122785	1	1
phosphoribosylaminoimidazole synthase	-0.944298	-0.122785	1	1
phosphoribosylaminoimidazolesuccinocarboxamide synthase fwd	-0.944298	-0.122785	1	1
phosphoribosylformylglycinamidine synthase	-0.944298	-0.122785	1	1
Proline dehydrogenase	-0.942281	-0.131333	0.996735	1
phosphoribosylpyrophosphate synthetase fwd	-0.943721	-0.129028	1	1
Phosphatidylserine decarboxylase	-0.942281	-0.128547	1	1
phosphatidylserine flippase	-0.942281	-0.128547	1	1
Phosphatidylserine synthase homo sapiens fwd	-0.942281	-0.128547	1	1
pyruvate kinase	-0.30449	0.643409	-0.99904	0.980504
sulfate transport via chloride countertransport (2:1)	-0.943145	-0.0191597	0.992221	0.941321
Squalene epoxidase, endoplasmic reticular (NADP)	-0.942281	-0.13018	1	1
Squalene synthase	-0.942281	-0.13018	1	1
L-valine transport via diffusion (extracellular to cytosol) fwd	-0.906363	-0.104154	0.297863	0.992509
