# Supplementary material for: Identification of Cancer–associated metabolic vulnerabilities by modeling multi-objective optimality in metabolism
Source: Cell Commun Signal. 2019 Oct 10;17:124. doi: 10.1186/s12964-019-0439-y (PMC6785927; doi:10.1186/s12964-019-0439-y)
Supplement: Supplementary file 6 — Additional file 6: Table S5. Complete results of survival analysis for all metabolic genes included in the model. (XLSX 59 kb) [file 12964_2019_439_MOESM6_ESM.xlsx]

## Sheet: Survival_Analysis_Complete
Gene	Entrez ID	HR	P-VALUE
ADA	100	0.94	0.27
ACOT8	10005	0.83	0.0022
GNPDA1	10007	0.91	0.097
GNE	10020	1.14	0.043
PIGK	10026	0.85	0.052
SLC17A4	10050	0.7	4.8e-10
ABCC5	10057	0.78	7.7e-05
COL4A3BP	10087	0.63	9.3e-08
UST	10090	0.75	3e-06
AASS	10157	0.66	1e-12
CHST4	10164	0.6	1e-16
SLC25A13	10165	1.56	8.2e-13
SLC25A15	10166	1.1	0.11
ALG3	10195	1.53	1.4e-13
NME6	10201	0.62	4.4e-15
COQ7	10229	0.75	4.2e-06
SLC17A2	10246	0.79	7.3e-05
ABCC4	10257	1.17	0.0098
TCIRG1	10312	0.75	4.1e-06
B3GALT5	10317	0.68	3.2e-11
AKR1A1	10327	1.22	0.0016
B3GNT3	10331	1.09	0.17
CDO1	1036	0.65	4.1e-13
BPNT1	10380	0.85	0.085
CEPT1	10390	1.33	5.3e-06
ATP8A1	10396	0.73	4.7e-07
CDS1	1040	0.91	0.14
PEMT	10400	1.1	0.1
ST3GAL6	10402	0.76	1.1e-05
CDIPT	10423	1.15	0.016
ATP5H	10476	1.4	1e-08
AGPAT1	10554	0.79	9.5e-05
AGPAT2	10555	0.87	0.027
SPTLC1	10558	1.16	0.014
SLC35A1	10559	0.85	0.0056
SLC19A2	10560	0.8	0.00017
SLC34A2	10568	0.79	0.00019
TXNRD2	10587	0.83	0.0018
MTHFS	10588	1.19	0.0072
SLCO1B1	10599	0.74	2.9e-07
PAICS	10606	1.45	1e-09
ST6GALNAC2	10610	0.78	0.00011
ATP5L	10632	0.83	0.002
PMVK	10654	1.22	0.00099
B3GNT2	10678	0.81	0.015
EBP	10682	1.12	0.06
FUT9	10690	0.82	0.0013
ADCY1	107	0.61	1e-16
SLC12A7	10723	0.68	4e-10
AHCYL1	10768	0.71	6.1e-09
SLC17A3	10786	0.71	2.1e-09
MTHFD2	10797	1.64	1e-16
ADCY2	108	0.73	1.6e-07
ALDH1L1	10840	0.65	6.6e-14
FTCD	10841	0.65	4.3e-12
PDE10A	10846	0.89	0.059
CYP46A1	10858	0.74	1.2e-06
SLC26A1	10861	0.84	0.0022
HCST	10870	0.85	0.0056
ME3	10873	0.61	1e-16
ADCY3	109	0.6	1e-16
MAN1A2	10905	0.8	0.00039
EHMT2	10919	1.12	0.049
PRDX3	10935	0.78	1.3e-05
STARD3	10948	0.8	0.0004
ACOT2	10965	0.8	0.00016
UQCR11	10975	0.78	0.014
SLC38A3	10991	0.76	1.5e-05
SDS	10993	1.21	0.0032
SLC27A5	10998	1.1	0.14
SLC27A4	10999	1.21	0.035
SLC27A3	11000	0.83	0.0037
SLC27A2	11001	0.66	1.1e-12
CHAT	1103	0.77	1.2e-05
B4GAT1	11041	1	0.5
SLC35D2	11046	0.67	1e-11
AKR1C4	1109	0.75	2.8e-06
ADCY5	111	0.57	4.6e-12
HIBADH	11112	0.92	0.29
SLC7A9	11136	0.55	1e-16
NUDT5	11164	1.75	1e-11
CHIT1	1118	0.82	0.0025
TREH	11181	0.63	7e-14
SLC2A6	11182	1.28	3.4e-05
INMT	11185	0.66	4.7e-13
CHKA	1119	1.18	0.0045
ADCY6	112	0.69	2.7e-10
CHKB	1120	0.64	2.7e-14
PROSC	11212	0.73	4e-07
GALNT6	11226	0.88	0.15
GALNT5	11227	0.76	0.0021
CA5B	11238	0.74	4.1e-07
SAT2	112483	0.63	2.3e-08
MAN1B1	11253	0.91	0.093
SLC6A14	11254	0.75	2.6e-06
RWDD2A	112611	0.54	2.8e-14
RDH13	112724	0.5	2.2e-16
MGAT4B	11282	1.35	0.00043
CYP4F8	11283	0.73	6.4e-07
B4GALT7	11285	0.74	6.1e-07
ADCY7	113	1.09	0.13
PLCD3	113026	0.79	0.0079
SLCO2B1	11309	0.73	1.7e-07
CHST14	113189	0.61	1.5e-08
MGAT4A	11320	0.82	0.014
SLC46A1	113235	0.7	2.7e-05
MGLL	11343	0.73	0.00033
AZIN2	113451	0.42	1e-16
TMEM54	113452	1.21	0.021
ADCY8	114	0.7	1.8e-09
TXNRD3	114112	0.81	0.00066
SLC2A13	114134	1.11	0.23
GALNT13	114805	0.68	3.6e-06
ADCY9	115	0.66	5.4e-13
SLC26A9	115019	0.83	0.025
SLC26A7	115111	1.24	0.018
CKB	1152	1.38	3.9e-07
SLC25A26	115286	1.32	0.0016
SLC5A11	115584	1.24	0.0095
CKM	1158	0.69	4.1e-10
CKMT1B	1159	1.55	2.4e-13
CKMT2	1160	0.72	1.3e-08
MOGAT1	116255	0.77	0.0024
ACSM1	116285	0.75	7.9e-06
SLC26A8	116369	0.61	7.4e-09
SLC16A10	117247	1.73	7.3e-11
GALNT15	117248	0.72	9.2e-05
IP6K3	117283	0.86	0.089
CLC	1178	0.69	4.9e-10
COMTD1	118881	1.52	3.1e-07
TPH2	121278	1.19	0.0066
AK7	122481	0.76	0.0015
ADSSL1	122622	0.71	2.3e-05
SLC24A4	123041	0.6	5.4e-10
ADH1A	124	0.65	1.4e-13
CANT1	124583	1.25	0.0004
CYB5D1	124637	0.53	9.1e-15
SLC43A2	124935	0.76	0.00063
ADH1B	125	0.82	0.0015
SLC5A10	125206	0.58	4.2e-11
COX6B2	125965	0.58	2.9e-11
ADH1C	126	0.76	3.5e-06
CPT1C	126129	0.7	1.2e-05
NDUFA11	126328	1.61	2.3e-07
B3GALT6	126792	0.82	0.036
ADH4	127	0.78	0.0048
ATP6V1G3	127124	0.68	0.0002
ADH5	128	0.95	0.44
PIGU	128869	0.87	0.11
NEU4	129807	0.64	4.8e-08
AADAC	13	0.76	1.2e-05
ADH6	130	0.67	1.2e-10
ACMSD	130013	0.68	1.9e-06
MDH1B	130752	0.51	1.1e-16
ADH7	131	0.64	1.3e-14
COMT	1312	0.84	0.0031
UROC1	131669	0.72	6.3e-05
ADK	132	0.78	7.5e-05
COX4I1	1327	1.63	1e-16
GNPDA2	132789	0.78	0.0031
COX5B	1329	1.57	6.8e-15
COX6A1	1337	1.35	2.4e-07
COX6A2	1339	0.66	7e-11
COX6B1	1340	1.51	5.9e-13
COX6C	1345	0.78	0.00017
ACOT12	134526	0.86	0.1
COX7A1	1346	0.74	1.4e-05
COX7A2	1347	1.49	7.2e-11
COX7B	1349	1.62	1e-16
COX7C	1350	1.36	8.5e-07
COX8A	1351	1.19	0.014
B3GAT2	135152	0.57	1.8e-11
CPOX	1371	1.1	0.14
CPS1	1373	0.71	2e-08
CPT1A	1374	0.86	0.016
CPT1B	1375	0.6	1e-16
CPT2	1376	1.12	0.058
ADHFE1	137872	0.41	1e-16
GPAT4	137964	1	0.5
CRAT	1384	0.74	2.4e-07
SLC32A1	140679	0.65	6.5e-07
SLC34A3	142680	0.41	1e-16
CS	1431	1.36	7.8e-07
SLC2A14	144195	0.78	2.1e-05
RDH12	145226	0.88	0.16
SLC25A10	1468	1.1	0.12
CTH	1491	0.87	0.029
AANAT	15	0.71	5.7e-08
CTPS1	1503	1	0.5
UPP2	151531	0.63	2.8e-06
CYC1	1537	1.57	7.8e-14
SLC2A12	154091	1.22	0.029
CYP1A1	1543	0.71	3.1e-08
CYP1A2	1544	0.62	2.2e-16
CYP1B1	1545	0.9	0.067
CYP2A6	1548	0.64	2.4e-14
CYP3A7	1551	0.68	7.4e-11
SLC2A7	155184	1	0.5
CYP2A13	1553	0.82	0.001
CYP2C19	1557	0.58	1e-16
CYP2C8	1558	0.65	8.7e-14
CYP2C9	1559	0.72	1.4e-08
CYP2C18	1562	0.76	6.4e-05
CYP2D6	1565	0.75	1.1e-06
CYP2E1	1571	0.62	2.2e-15
CYP2F1	1572	0.87	0.043
RDH10	157506	1.4	0.00011
CYP3A4	1576	0.62	6.9e-15
CYP3A5	1577	0.84	0.0038
CYP4A11	1579	0.66	1.2e-12
ADSL	158	1.14	0.022
CYP7A1	1581	0.8	0.00087
CYP8B1	1582	0.53	2.3e-13
CYP11A1	1583	0.63	1.3e-15
CYP11B1	1584	0.6	1e-16
CYP11B2	1585	0.75	3.1e-06
CYP17A1	1586	0.69	1.1e-10
CYP19A1	1588	0.66	3.1e-12
CYP21A2	1589	0.67	3.9e-10
ADSS	159	0.82	0.00059
CYP24A1	1591	0.8	0.00012
CYP27A1	1593	0.8	0.00014
CYP27B1	1594	0.73	5.7e-08
CYP51A1	1595	1.42	1.8e-09
SLC5A12	159963	0.89	0.09
LDHAL6A	160287	0.53	1.2e-13
DAD1	1603	1.29	1.4e-05
DGKA	1606	0.56	1e-16
DGKB	1607	0.73	0.0002
SLC5A8	160728	0.63	1.7e-07
DGKG	1608	0.74	1.8e-06
DGKH	160851	0.81	0.026
DGKQ	1609	0.45	1e-16
DAO	1610	0.75	6.7e-07
DBH	1621	0.72	2.3e-08
NAGS	162417	0.69	1.6e-05
PHOSPHO1	162466	0.81	0.018
DBT	1629	0.89	0.058
ECI1	1632	1	0.5
DCK	1633	1.56	3.5e-14
DCTD	1635	0.62	1.1e-16
DCT	1638	0.63	1.9e-14
DDC	1644	1.2	0.0061
AKR1C1	1645	0.84	0.0021
DDOST	1650	0.91	0.15
CHST13	166012	0.57	8.6e-12
MMAA	166785	0.44	1e-16
COX7B2	170712	0.72	4.8e-05
CLYBL	171425	0.74	0.00049
DGUOK	1716	1.34	3e-06
DHCR7	1717	1.5	1.9e-12
DHCR24	1718	0.7	1.6e-09
DHFR	1719	1.32	6e-06
DHODH	1723	0.79	5e-05
DLAT	1737	1.46	2.4e-09
DLD	1738	0.54	1.6e-11
DLST	1743	0.75	1.2e-06
AGA	175	0.82	0.00053
SARDH	1757	0.83	0.0039
AGL	178	1.16	0.01
DNMT1	1786	1.22	0.0017
TRDMT1	1787	0.77	0.0095
DNMT3A	1788	0.57	4.1e-11
DNMT3B	1789	1.33	8e-06
DPAGT1	1798	0.77	7.2e-06
ABAT	18	0.63	1.4e-15
DPYD	1806	0.9	0.15
DPYS	1807	0.82	0.0011
DPYSL2	1808	0.9	0.073
DPYSL3	1809	0.83	0.0023
SLC26A3	1811	0.69	1.3e-10
SLC26A2	1836	0.7	6.2e-05
DTYMK	1841	1.26	0.0089
DUT	1854	0.89	0.043
AGXT	189	1.16	0.013
TYMP	1890	0.78	3.1e-05
ECH1	1891	1.18	0.0082
ECHS1	1892	1.14	0.041
ABCA1	19	1.16	0.015
AHCY	191	1.18	0.014
B3GNT6	192134	0.6	1.1e-16
SDR16C5	195814	0.89	0.21
EHHADH	1962	0.9	0.084
ADCY4	196883	0.48	1e-16
LDHD	197257	0.81	0.019
FUK	197258	0.59	3.1e-09
SLC5A9	200010	0.86	0.08
PIKFYVE	200576	1.13	0.042
ENO1	2023	1.63	1e-16
ENO2	2026	1.15	0.027
ENO3	2027	0.71	4.2e-09
AK1	203	1.21	0.0034
SLC29A1	2030	0.69	8.8e-10
AK2	204	1.09	0.18
AK4	205	1.53	1.5e-06
SLC36A1	206358	1.1	0.11
ESD	2098	0.87	0.026
ALAD	210	0.87	0.014
ETFA	2108	1.63	1e-16
ETFB	2109	1.5	2.7e-12
ALAS1	211	1.13	0.031
ETFDH	2110	0.86	0.018
ALAS2	212	0.6	3.3e-16
EXT1	2131	1.5	8.5e-12
EXT2	2132	0.88	0.03
EXTL1	2134	1.14	0.026
EXTL2	2135	0.88	0.029
EXTL3	2137	0.7	2.3e-09
ALDH1A1	216	0.72	3.3e-08
ALDH2	217	0.64	1.8e-14
ALDH3A1	218	0.88	0.028
ACSL1	2180	1.23	0.0016
ACSL3	2181	1.15	0.018
ACSL4	2182	0.91	0.11
FAH	2184	0.81	0.00042
ALDH1B1	219	1.04	0.52
FASN	2194	0.8	0.00017
ALDH1A3	220	1.26	0.00032
FBP1	2203	0.63	1e-13
ALDH3B1	221	1.14	0.048
PRPS1L1	221823	0.69	2.1e-09
ALDH3B2	222	1.19	0.0051
FDFT1	2222	1.24	0.00074
FDPS	2224	1.61	5.6e-16
HS3ST5	222537	0.7	0.00022
ALDH9A1	223	0.94	0.25
-	22305	1	0.5
FECH	2235	0.44	1e-16
ALDH3A2	224	0.75	6.7e-07
ALDOA	226	1.21	0.00085
FH	2271	1.47	1.4e-10
CHSY1	22856	1.1	0.14
ALDOB	229	1.09	0.18
SEPHS2	22928	1.22	0.00047
SEPHS1	22929	0.84	0.008
RPIA	22934	1.1	0.11
NT5C2	22978	1.32	1.3e-05
ALDOC	230	1.15	0.027
PLCH1	23007	1.54	9.2e-14
NMNAT2	23057	0.74	1.9e-06
AKR1B1	231	0.75	6.8e-07
SLC35D1	23169	0.63	7.8e-16
PLCB1	23236	1.21	0.0012
SLC9A8	23315	0.59	1e-16
AHCYL2	23382	0.6	1e-16
PIP5K1C	23396	0.65	7.2e-12
MLYCD	23417	0.79	0.00021
SLC7A8	23428	0.61	1e-16
ATP1B4	23439	0.7	4e-05
SLC35A3	23443	0.81	0.018
GCAT	23464	1.32	1.2e-06
QPRT	23475	1.42	5e-09
SEC11A	23478	1.27	0.00013
FOLR1	2348	0.82	0.0013
TGDS	23483	1.1	0.15
HAAO	23498	0.72	1.3e-08
-	2351	1	0.5
FOLR3	2352	0.91	0.14
NNT	23530	1.22	0.0013
PIK3R5	23533	0.57	6.5e-12
SLC16A8	23539	0.74	2.5e-06
ATP6V0A2	23545	0.58	1.5e-11
PIGN	23556	0.71	8.5e-08
FPGS	2356	0.61	2.2e-16
CHST5	23563	0.78	0.0044
AMACR	23600	0.85	0.0085
CA14	23632	0.65	1.4e-12
SLC7A11	23657	0.92	0.19
BHMT2	23743	0.62	9e-09
PISD	23761	0.68	1.4e-10
ALOX12	239	0.77	0.0001
ALOX5	240	0.73	4.3e-08
ALOX12B	242	0.76	1.4e-05
ATP6V0D2	245972	0.51	2.2e-16
ATP6V1C2	245973	1.25	0.0082
ALOX15	246	0.86	0.013
SLC17A8	246213	0.72	6.2e-05
ALOX15B	247	0.71	4.7e-09
ALPI	248	0.59	1e-16
ALPL	249	0.75	1.3e-06
ALPP	250	0.6	1e-16
ALPPL2	251	1.1	0.15
FUCA1	2517	0.67	2.9e-11
FUCA2	2519	1.39	7.5e-05
FUT1	2523	0.78	3.1e-05
FUT3	2525	1.1	0.093
FUT8	2530	0.74	3e-07
KDSR	2531	0.6	3.7e-09
IPMK	253430	1.17	0.088
G6PC	2538	0.77	1.1e-05
G6PD	2539	1.42	1.6e-09
SLC37A4	2542	0.78	9.8e-05
-	2544	1	0.5
GAA	2548	0.61	1e-16
ST6GALNAC3	256435	0.75	0.00056
PLCXD2	257068	0.6	1e-09
GAD1	2571	0.8	0.00049
GAD2	2572	0.68	2.9e-11
GPX6	257202	0.92	0.17
SLC24A2	25769	0.64	8.6e-08
PGLS	25796	1.1	0.14
GALC	2581	0.75	2.6e-06
GALE	2582	1.22	0.0025
B4GALNT1	2583	0.7	3.4e-08
GALK1	2584	1.42	1.5e-09
GALK2	2585	1.32	1.3e-05
GALNS	2588	1.11	0.11
GALNT1	2589	1.5	3.5e-11
GALNT2	2590	0.71	2.8e-08
MTHFD1L	25902	1.55	2.7e-07
GALNT3	2591	1.51	1.2e-11
GALT	2592	0.83	0.0035
SGMS1	259230	1.17	0.011
GAMT	2593	0.71	4.6e-09
GANC	2595	0.5	1.1e-16
GAPDH	2597	1.36	6.2e-07
AOC1	26	0.75	6.7e-07
MOXD1	26002	0.69	1e-09
GLCE	26035	0.81	0.00024
HYALP1	26062	1.2	0.065
GART	2618	1.38	6.9e-08
AMD1	262	1.63	7.8e-16
PHGDH	26227	1.39	1.1e-08
B3GAT3	26229	0.92	0.16
-	26237	1	0.5
SLC13A4	26266	0.74	2.7e-07
HIBCH	26275	0.84	0.0019
PLA2G2D	26279	0.64	4e-13
GATM	2628	0.76	0.00087
AK5	26289	0.59	1.1e-16
GBA	2629	0.74	1e-07
GALNT8	26290	0.63	1.5e-13
GBGT1	26301	0.61	4.2e-09
GBE1	2632	1.64	1e-16
GAPDHS	26330	0.79	7e-05
GCDH	2639	0.66	4.3e-11
GCH1	2643	1.35	1.2e-06
GCK	2645	1.43	5.7e-10
GCNT1	2650	1.41	3.1e-05
SLC17A5	26503	0.74	0.00043
GCNT2	2651	0.72	0.00017
GCSH	2653	1.56	3.3e-13
-	2655	1	0.5
HS6ST3	266722	1.07	0.42
GFPT1	2673	0.86	0.062
GGT1	2678	1.1	0.14
GGT3P	2679	0.88	0.028
B4GALT1	2683	0.77	1.1e-05
GGT5	2687	0.76	0.00011
OPLAH	26873	0.8	0.00029
AMPD1	270	0.58	1e-16
TPK1	27010	0.61	5.6e-16
ACAD8	27034	0.75	1.7e-06
PPA2	27068	1.36	1.4e-06
B3GAT1	27087	0.82	0.0012
UQCRQ	27089	0.93	0.23
AMPD2	271	0.66	1.3e-11
GK	2710	0.71	5.9e-09
PDE7B	27115	0.5	1e-16
GK2	2712	1.32	1.3e-05
INPP5J	27124	0.65	8.9e-14
GK3P	2713	0.7	8.1e-10
CHIA	27159	0.71	8.6e-08
GLS2	27165	0.66	4.9e-13
GLA	2717	0.79	0.00031
AMPD3	272	0.71	2.5e-08
GLB1	2720	1.12	0.06
GNMT	27232	0.76	3.4e-06
COQ2	27235	1.55	2.2e-13
GCLC	2729	0.66	1.3e-12
GCLM	2730	0.67	7.7e-07
HPGDS	27306	0.68	4e-11
GLDC	2731	0.84	0.0088
MCAT	27349	0.82	0.0016
GLO1	2739	1.36	2.1e-07
MAT2B	27430	0.77	6.9e-06
GLS	2744	0.71	1.6e-08
GLRX	2745	0.93	0.25
GLUD1	2746	0.7	3.6e-09
GLUD2	2747	0.8	0.0003
AMT	275	0.49	1e-16
GLUL	2752	0.53	4.3e-14
AMY1A	276	0.76	5.4e-05
GMDS	2762	1.14	0.035
GMPR	2766	0.88	0.025
AMY1B	277	1	0.5
AMY1C	278	1	0.5
AMY2A	279	1	0.5
GNS	2799	1.19	0.0099
ABO	28	0.73	8.7e-08
AMY2B	280	0.44	1e-16
GOT1	2805	1.25	0.00018
GOT2	2806	1.19	0.014
GPD1	2819	0.74	2e-06
GPD2	2820	0.79	0.0079
GPI	2821	1.62	1e-16
SLCO4A1	28231	0.84	0.0068
SLCO3A1	28232	0.6	6.7e-10
SLCO1B3	28234	0.75	1e-05
PIGW	284098	1.11	0.26
SLC13A5	284111	0.58	1.4e-09
SLC26A11	284129	0.47	1e-16
-	284208	1	0.5
ZADH2	284273	0.52	4.9e-10
-	285216	1	0.5
TPI1P2	286016	1	0.5
LOC286297	286297	1	0.5
GPT	2875	0.78	0.00041
GPX1	2876	1.25	0.00053
GPX2	2877	0.73	4.2e-07
GPX3	2878	0.88	0.042
GPX4	2879	0.84	0.0035
SPCS1	28972	0.88	0.024
ACAD9	28976	0.7	3.9e-05
ANPEP	290	0.84	0.0066
SLC25A4	291	1.24	0.00031
LGALS13	29124	0.72	1.3e-08
SLC25A5	292	1.71	1e-16
SLC25A6	293	1.38	1.4e-07
GSR	2936	1.06	0.52
GSS	2937	1.08	0.25
GSTM1	2944	0.58	1e-16
GSTZ1	2954	0.75	9.5e-07
GUCY1B2	2974	1.25	0.00019
GUCY1A2	2977	0.72	0.0001
UQCR10	29796	0.75	0.00086
GUCY1A3	2982	1.17	0.064
GUCY1B3	2983	0.92	0.16
GUCY2C	2984	0.7	1e-09
GUCY2F	2986	0.67	1.6e-11
GUK1	2987	1.62	1.1e-16
ALG5	29880	1.16	0.023
GUSB	2990	0.74	3.8e-07
ST8SIA5	29906	0.68	5e-10
GYG1	2992	1.53	3.9e-13
PYCR2	29920	0.63	6.3e-08
NME7	29922	0.86	0.018
GMPPB	29925	0.88	0.043
GMPPA	29926	0.86	0.017
ALG6	29929	0.75	3.8e-07
DMGDH	29958	0.61	1e-09
PSAT1	29968	1.56	8.1e-08
GYS1	2997	0.68	4.7e-10
GYS2	2998	0.64	4.1e-10
SLC2A8	29988	1.16	0.03
ACAA1	30	0.82	0.0013
GUCY2D	3000	0.65	1.5e-12
HSD17B10	3028	1.44	4.2e-09
HAGH	3029	0.86	0.018
HADHA	3030	1.29	2e-05
HADHB	3032	0.73	2.2e-07
HADH	3033	1.18	0.0063
HAL	3034	0.71	8.7e-09
HAS1	3036	0.69	2e-09
HAS2	3037	0.9	0.065
HAS3	3038	0.81	0.0089
HDC	3067	0.82	0.0006
HEXA	3073	0.81	0.00041
HEXB	3074	1.18	0.0039
HGD	3081	1.07	0.29
PLA2G2E	30814	0.66	6e-12
ST6GALNAC6	30815	0.55	8.9e-14
NT5C	30833	0.75	5.5e-06
HK1	3098	0.87	0.016
HK2	3099	0.89	0.041
ACACA	31	0.86	0.0073
HK3	3101	0.78	7.8e-05
AOC2	314	0.6	1e-16
HLCS	3141	0.68	4.7e-11
HMBS	3145	0.83	0.0021
HMGCL	3155	0.6	1e-16
HMGCR	3156	1.39	9.5e-07
HMGCS1	3157	1.27	6.3e-05
HMGCS2	3158	0.59	1.3e-10
AOX1	316	0.63	2.9e-14
HMOX1	3162	1.16	0.027
HMOX2	3163	0.64	2.8e-13
HNMT	3176	0.68	1.3e-05
SLC29A2	3177	0.93	0.21
NUDT2	318	1.17	0.013
ACACB	32	0.59	1e-16
HPD	3242	0.73	1.1e-06
HPRT1	3251	1.65	1e-16
HSD3B1	3283	0.83	0.0012
HSD3B2	3284	0.7	8.2e-10
HSD11B1	3290	0.71	1.6e-09
HSD11B2	3291	1.17	0.02
HSD17B1	3292	0.89	0.092
HSD17B3	3293	0.66	1.5e-12
HSD17B2	3294	1.25	0.00027
HSD17B4	3295	0.81	0.00027
NDST1	3340	0.69	2.4e-10
CHSY3	337876	1.1	0.3
ACADM	34	0.82	0.0034
IDH1	3417	1.34	4.3e-07
IDH2	3418	1.62	1e-16
IDH3A	3419	0.82	0.0025
COX8C	341947	0.74	0.00096
IDH3B	3420	1.09	0.18
IDH3G	3421	1.58	2.1e-13
IDI1	3422	1.62	1e-16
IDS	3423	0.81	0.00025
IDUA	3425	0.51	1e-16
AQP8	343	0.59	1e-16
SLC35B2	347734	1.14	0.1
-	348477	1	0.5
NMNAT3	349565	0.54	6.7e-14
ACADS	35	0.62	6.7e-16
APRT	353	1.63	1e-16
ACADSB	36	0.5	1e-16
IMPA1	3612	1.38	4.9e-08
IMPA2	3613	1.48	1.8e-10
IMPDH1	3614	0.72	1.2e-07
IMPDH2	3615	0.89	0.043
IDO1	3620	0.89	0.04
INPP1	3628	0.58	1e-16
INPP4A	3631	0.52	6.6e-15
INPP5A	3632	0.87	0.021
INPP5B	3633	0.6	1e-16
INPP5D	3635	0.58	1e-16
INPPL1	3636	0.66	5.7e-11
IREB2	3658	0.76	0.00076
AQP9	366	1.71	1e-16
ITPA	3704	0.8	0.00013
ITPKA	3706	0.75	7.3e-06
ITPKB	3707	0.59	2.2e-09
IVD	3712	0.5	1e-16
NDUFS7	374291	1.22	0.00058
B3GNT8	374907	1.08	0.41
SLC27A1	376497	0.53	3e-15
CA13	377677	0.75	0.0011
KHK	3795	0.72	6.6e-08
ACAT1	38	0.84	0.0034
ARG1	383	0.73	6.4e-08
ARG2	384	0.64	9.3e-14
SETD8	387893	0.57	9.9e-12
SLC9A4	389015	1	0.5
ACAT2	39	0.8	0.00021
LALBA	3906	0.72	1.3e-08
LCAT	3931	0.81	0.0012
LCT	3938	0.75	2.8e-06
LDHA	3939	1.66	1e-16
LDHB	3945	1.35	2e-07
LDHC	3948	0.89	0.053
LIPC	3990	0.69	1.9e-09
FADS1	3992	0.84	0.0053
LPL	4023	0.84	0.0034
LSS	4047	1.18	0.0098
LTA4H	4048	0.8	9.3e-05
CYP4F3	4051	0.67	9.7e-11
LTC4S	4056	0.75	1.8e-05
ARSA	410	0.51	1e-16
ARSB	411	0.91	0.097
STS	412	0.71	3.9e-08
MAN1A1	4121	0.83	0.0013
MAN2A2	4122	0.7	5.4e-09
MAN2C1	4123	0.56	1e-16
MAN2A1	4124	0.77	0.0016
MAN2B1	4125	0.76	2.5e-06
MANBA	4126	0.64	1.1e-12
MAOA	4128	0.62	1e-16
MAOB	4129	0.77	2.2e-05
MAT1A	4143	0.64	2.2e-13
MAT2A	4144	0.93	0.28
CHST6	4166	0.74	0.00037
MDH1	4190	1.38	3.9e-08
MDH2	4191	0.7	1.1e-09
ME1	4199	1.46	6.2e-11
ME2	4200	1.38	2.7e-08
MGAT1	4245	0.86	0.016
MGAT2	4247	1.67	1e-16
MGAT3	4248	0.86	0.012
MGAT5	4249	1.17	0.017
MGST2	4258	0.73	4.3e-08
MGST3	4259	1.27	0.00014
ASAH1	427	0.67	3.7e-10
ACHE	43	0.72	3.6e-08
ALDH6A1	4329	0.71	2.4e-09
ASL	435	1.24	0.0007
MPI	4351	0.79	6.2e-05
MPO	4353	0.63	4.4e-16
MPST	4357	0.83	0.0021
ABCC1	4363	1.1	0.099
ASMT	438	0.77	1e-05
ASNS	440	1.56	6.2e-14
ASPA	443	0.7	5.3e-08
ASS1	445	1.4	4.4e-08
MTAP	4507	1.33	0.0019
COX1	4512	0.79	4.5e-05
COX2	4513	0.81	0.00033
COX3	4514	1	0.5
CYTB	4519	1	0.5
MTHFD1	4522	1.44	4e-10
MTHFR	4524	0.35	1e-16
ND1	4535	1.47	1.4e-09
ND2	4536	1	0.5
ND3	4537	1	0.5
ND4	4538	1	0.5
ND4L	4539	1	0.5
ND5	4540	1	0.5
ND6	4541	1	0.5
MTR	4548	0.64	2.8e-08
MUT	4594	0.88	0.051
MVD	4597	1.4	3.2e-08
MVK	4598	0.59	1e-16
NAGA	4668	1.11	0.12
NAGLU	4669	0.71	4.7e-08
NDUFA1	4694	1.66	1e-16
NDUFA2	4695	1.28	5.9e-05
NDUFA3	4696	1.35	1.8e-07
NDUFA4	4697	1.63	1e-16
NDUFA5	4698	1.26	7.4e-05
ACLY	47	1.16	0.019
NDUFA6	4700	0.82	0.00047
NDUFA7	4701	1.25	0.00016
NDUFA8	4702	1.55	1.1e-13
NDUFA9	4704	1.29	3.2e-05
NDUFA10	4705	0.82	0.0014
NDUFAB1	4706	1.49	6.6e-12
NDUFB1	4707	1.26	0.00027
NDUFB2	4708	1.34	1.2e-06
NDUFB3	4709	1.19	0.0057
ATIC	471	1.23	0.00079
NDUFB4	4710	1.52	6.1e-13
NDUFB5	4711	1.63	1e-16
NDUFB6	4712	1.37	2.1e-07
NDUFB7	4713	1.34	4.7e-07
NDUFB8	4714	1.16	0.019
NDUFB9	4715	1.57	1.1e-07
NDUFB10	4716	1.41	3.5e-05
NDUFC1	4717	1.31	1.1e-05
NDUFC2	4718	0.86	0.087
NDUFS1	4719	1.97	1e-16
NDUFS2	4720	0.91	0.15
NDUFS3	4722	1.26	7.5e-05
NDUFV1	4723	1.29	1.8e-05
NDUFS4	4724	1.22	0.002
NDUFS5	4725	1.5	6.3e-11
NDUFS6	4726	1.62	1e-16
NDUFS8	4728	1.43	6.4e-10
NDUFV2	4729	1.14	0.031
NDUFV3	4731	1.69	3.5e-10
NEU1	4758	0.8	0.00033
NEU2	4759	0.73	3.6e-07
ATP1A1	476	0.92	0.13
ATP1A2	477	0.63	7.9e-15
ATP1A3	478	0.72	1.2e-06
ACO1	48	0.7	1.8e-09
ATP1A4	480	0.58	8.9e-11
ATP1B1	481	0.73	4.8e-08
ATP1B2	482	0.66	1.2e-11
ATP1B3	483	1.57	4.8e-15
NME1	4830	1.61	1.1e-16
NME2	4831	1.4	6.1e-09
NME3	4832	0.63	2.6e-15
NME4	4833	0.88	0.041
NNMT	4837	1.43	6.2e-09
NOS1	4842	0.8	0.0057
NOS2	4843	0.71	6e-09
-	4844	1	0.5
-	4845	1	0.5
NOS3	4846	0.82	0.0056
PNP	4860	0.61	2.1e-15
NPR1	4881	0.7	1.2e-07
NPR2	4882	0.78	0.00017
ATP2B1	490	1.36	1.1e-05
NSF	4905	0.93	0.19
NT5E	4907	1.33	4.6e-06
ATP2B2	491	0.61	1.4e-08
ATP2B3	492	0.7	0.00043
ATP2B4	493	0.84	0.0038
OAT	4942	1.21	0.0038
ATP4A	495	0.75	6.5e-07
OCRL	4952	0.87	0.023
ODC1	4953	1.12	0.067
ATP4B	496	0.73	2.2e-07
OGDH	4967	0.87	0.022
ATP5A1	498	1.08	0.22
ACO2	50	1.24	0.0011
OTC	5009	0.73	9.8e-07
ALDH7A1	501	0.79	0.00019
OXCT1	5019	1.44	1.5e-08
P4HA1	5033	1.64	1e-16
P4HB	5034	1.29	3.5e-05
PAFAH1B1	5048	0.87	0.013
PLA2G3	50487	0.6	1e-16
PAFAH1B2	5049	0.52	1e-14
PAFAH1B3	5050	1.28	2.3e-05
DUOX2	50506	0.83	0.002
PAFAH2	5051	0.66	9.6e-12
CHST11	50515	0.87	0.11
PRDX1	5052	1.34	2.1e-06
PAH	5053	0.8	0.00012
ATP5B	506	1.39	1.5e-07
GALNT9	50614	0.73	0.00053
ATP6V0A4	50617	0.85	0.01
RDH8	50700	0.65	3e-13
AK3	50808	0.74	0.00062
NSDHL	50814	1.44	1.1e-09
ATP5C1	509	1.63	1e-16
PC	5091	0.79	4.3e-05
PCBD1	5092	0.83	0.0042
PDE11A	50940	0.67	5.6e-05
PCCA	5095	0.94	0.3
PCCB	5096	1.12	0.11
ACOX1	51	0.75	0.00062
COQ6	51004	0.69	2.1e-10
AMDHD2	51005	0.91	0.095
GLRX2	51022	1.65	1e-16
PCK1	5105	0.7	6.1e-07
PCK2	5106	1.32	1.1e-05
NDUFA13	51079	1.49	9.1e-11
RDH11	51109	1.22	0.0011
A4GNT	51146	0.63	5.1e-15
AADAT	51166	1.3	0.0036
HAO2	51179	0.63	3.1e-15
DCXR	51181	0.83	0.003
PLCE1	51196	0.83	0.0015
PIGP	51227	1.25	0.00016
NT5C3A	51251	1.24	0.011
PIPOX	51268	0.74	6.6e-07
GMPR2	51292	0.65	1.5e-13
ATP5D	513	0.84	0.0029
PCYT1A	5130	1.42	2.1e-08
GCNT4	51301	0.67	3.3e-11
CYP39A1	51302	1.18	0.011
PDE1A	5136	0.78	0.0078
PDE1C	5137	0.61	1e-16
PDE2A	5138	0.68	3.7e-11
CSAD	51380	0.67	4.7e-11
ATP6V1D	51382	1.27	3.5e-05
PDE3A	5139	0.81	0.013
ATP5E	514	1.61	6.7e-16
PDE3B	5140	0.79	3.3e-05
PDE4A	5141	0.52	1e-16
PDE4B	5142	0.87	0.02
PDE4C	5143	0.71	0.00061
PDE4D	5144	0.75	0.0015
IP6K2	51447	0.52	5.2e-15
PDE6A	5145	0.7	1e-09
PDE6C	5146	0.71	4.8e-08
PDE6D	5147	1.33	9.4e-07
ISYNA1	51477	0.85	0.014
HSD17B7	51478	0.64	3.6e-14
PDE6G	5148	0.59	1e-16
PDE6H	5149	0.72	5.2e-08
ATP5F1	515	1.36	1.1e-06
PDE7A	5150	0.67	7.1e-06
PDE8A	5151	0.83	0.0024
PDE9A	5152	1.38	4.6e-07
PDE1B	5153	0.72	1.6e-07
SCLY	51540	0.66	7.3e-13
LGSN	51557	0.87	0.029
PDE6B	5158	0.64	2e-09
ATP5G1	516	0.82	0.0025
PDHA1	5160	1.12	0.088
PIGT	51604	0.63	1.7e-13
ATP6V1H	51606	0.9	0.11
PDHA2	5161	0.71	6.9e-09
PDHB	5162	1.17	0.025
ENPP1	5167	0.66	3.9e-06
ENPP2	5168	0.72	2.7e-08
ENPP3	5169	0.58	1.4e-10
ATP5G2	517	0.89	0.048
ACSL5	51703	0.6	1e-16
SLC26A4	5172	0.74	3.8e-07
CMPK1	51727	1.25	0.00061
UPB1	51733	0.69	2.5e-09
ATP5G3	518	1.29	0.0048
COQ3	51805	1.9	4.7e-14
GALNT7	51809	0.8	0.00023
PFAS	5198	0.86	0.015
ACP1	52	0.75	3.7e-06
PFKFB1	5207	0.69	1.1e-10
PFKFB2	5208	0.64	3e-08
PFKFB3	5209	1.29	2.4e-05
ATP5I	521	1	0.5
PFKFB4	5210	1	0.5
PFKL	5211	1	0.5
PFKM	5213	0.79	0.00033
PFKP	5214	1.62	1e-16
ATP5J	522	1.66	1e-16
PGAM1	5223	1.62	1e-16
PGAM2	5224	0.79	8.1e-05
PGD	5226	1.25	0.00012
ATP6V1A	523	1	0.5
PGK1	5230	1	0.5
PGK2	5232	0.67	7.6e-12
PGM1	5236	1.21	0.0031
PGM3	5238	1.6	4.4e-16
-	5240	1	0.5
ABCB4	5244	1	0.5
ATP6V1B1	525	1	0.5
SLC25A3	5250	1.3	3.2e-05
ATP6V1B2	526	0.85	0.011
PHYH	5264	1.45	4.8e-09
ATP6V0C	527	1	0.5
PIGA	5277	1.54	9.7e-14
PIGC	5279	1	0.5
ATP6V1C1	528	1	0.5
PIGF	5281	1	0.5
PIGH	5283	0.66	3.5e-11
PIK3C2A	5286	1	0.5
PIK3C2B	5287	0.74	1.3e-07
PIK3C2G	5288	0.76	1.4e-06
PIK3C3	5289	1	0.5
ATP6V1E1	529	1.26	6.2e-05
PIK3CA	5290	1.44	3e-10
PIK3CB	5291	1	0.5
PIK3CD	5293	1	0.5
PIK3CG	5294	1	0.5
PIK3R1	5295	1	0.5
PIK3R2	5296	1	0.5
PI4KA	5297	1	0.5
PI4KB	5298	1	0.5
ACP2	53	0.78	5.7e-05
PIP4K2A	5305	1	0.5
PKLR	5313	1	0.5
PKM	5315	1	0.5
PLA2G1B	5319	0.66	2.7e-13
PLA2G2A	5320	0.89	0.05
PLA2G4A	5321	1.24	0.0013
PLA2G5	5322	1	0.5
ATP6V0B	533	1.28	5.6e-05
PLCB2	5330	1	0.5
PLCB3	5331	0.77	2.7e-05
PLCB4	5332	1	0.5
PLCD1	5333	0.63	5.6e-16
PLCL1	5334	1	0.5
NUDT9	53343	1.09	0.18
PLCG1	5335	1	0.5
PANK1	53354	1.21	0.024
PLCG2	5336	1	0.5
PLD1	5337	1	0.5
PLD2	5338	0.6	1e-16
ATP6V1G2	534	0.63	8.9e-14
ATP6V0A1	535	1	0.5
PLOD1	5351	1.56	1.5e-12
PLOD2	5352	1	0.5
BCO1	53630	1	0.5
PMM1	5372	0.75	1.2e-06
PMM2	5373	1.29	6.2e-05
DUOX1	53905	1	0.5
SLCO1C1	53919	0.59	1e-16
A4GALT	53947	0.78	6.7e-05
PNLIP	5406	0.75	7e-06
PNLIPRP1	5407	1	0.5
PNLIPRP2	5408	1	0.5
PNMT	5409	0.81	0.0015
NANS	54187	1.46	5.4e-10
DPM3	54344	0.91	0.17
HAO1	54363	0.72	4.2e-07
SLC38A2	54407	1	0.5
CHPF2	54480	1	0.5
UGT2B28	54490	0.84	0.0073
HMGCLL1	54511	1	0.5
UGT1A10	54575	1	0.5
UGT1A8	54576	1	0.5
PPA1	5464	1.4	1.8e-08
CRLS1	54675	1	0.5
CROT	54677	1	0.5
MANSC1	54682	1.06	0.3
PPAT	5471	1	0.5
CTSA	5476	1.25	0.00038
PIGG	54872	1	0.5
AUH	549	0.82	0.0008
PIGX	54965	1	0.5
PPOX	5498	1	0.5
NMRK1	54981	1	0.5
SLC38A4	55089	1	0.5
PNPO	55163	1	0.5
NADSYN1	55191	1	0.5
TMLHE	55217	1	0.5
ETNK2	55224	0.71	1e-07
PANK4	55229	0.68	1.2e-09
ECHDC2	55268	0.61	1e-16
PGM2	55276	1	0.5
UEVLD	55293	1	0.5
OLAH	55301	1	0.5
RFK	55312	1	0.5
SLC29A3	55315	0.62	1.1e-14
AGPAT5	55326	1	0.5
SLC35C1	55343	1	0.5
CHDH	55349	1	0.5
VNN3	55350	1	0.5
PI4K2A	55361	1	0.5
CSGALNACT2	55454	1	0.5
ETNK1	55500	1	0.5
CHST12	55501	1	0.5
SMPD3	55512	1	0.5
GALNT10	55568	1	0.5
NAGK	55577	1.39	9.7e-08
MIOX	55586	0.85	0.088
PIGV	55650	1	0.5
CSGALNACT1	55790	1	0.5
ST6GALNAC1	55808	0.77	0.0018
ADCY10	55811	1	0.5
ACSS2	55902	0.52	1e-14
CMAS	55907	1.43	5.9e-10
NDUFA12	55967	1.98	1e-16
ALG1	56052	1	0.5
PRODH	5625	0.77	2.8e-05
SLC7A10	56301	0.77	0.00014
PRPS1	5631	1	0.5
PRPS2	5634	1.38	4.1e-08
CTPS2	56474	1	0.5
CHST7	56548	1.26	0.00013
SLC2A9	56606	0.57	1e-16
INPP5E	56623	1	0.5
SPHK2	56848	1	0.5
AGPAT3	56894	1	0.5
AGPAT4	56895	1	0.5
C1GALT1	56913	1	0.5
MCCC1	56922	1.38	1.3e-07
NT5M	56953	0.77	0.00014
CHPT1	56994	0.63	5.6e-16
BAAT	570	0.82	0.0016
PDXP	57026	1.17	0.072
SLC17A7	57030	1	0.5
SLC17A6	57084	0.67	1.4e-09
RHBG	57127	0.75	1.2e-05
MAN1C1	57134	1	0.5
DOLPP1	57171	0.63	3.1e-15
ATP10A	57194	1	0.5
PSPH	5723	1	0.5
PTEN	5728	1	0.5
SLC4A10	57282	0.68	7.2e-09
PTGDS	5730	1	0.5
AICDA	57379	1	0.5
PTGIS	5740	1	0.5
SLC24A3	57419	1	0.5
PTGS1	5742	1	0.5
PTGS2	5743	1	0.5
SLC12A5	57468	0.68	7.7e-11
RDH14	57665	1.39	2.2e-06
GPAM	57678	1	0.5
GBA3	57733	1	0.5
G6PC2	57818	0.57	1e-16
SLC4A5	57835	1	0.5
PTS	5805	1.34	2.9e-06
PYCR1	5831	1.58	1.5e-13
ALDH18A1	5832	1	0.5
PCYT2	5833	1	0.5
PYGB	5834	1.43	2.6e-07
PYGL	5836	0.86	0.011
PYGM	5837	0.63	8.2e-14
KMT2C	58508	1	0.5
PRODH2	58510	1	0.5
BCAT1	586	1	0.5
QDPR	5860	0.69	1.3e-10
BCAT2	587	1	0.5
BCKDHA	593	0.84	0.0029
BCKDHB	594	1	0.5
RDH5	5959	1	0.5
RENBP	5973	1.19	0.0035
RHAG	6005	1	0.5
SLC25A19	60386	1.23	0.024
SLC5A7	60482	1	0.5
PPCDC	60490	0.86	0.021
SPCS3	60559	1	0.5
RPE	6120	1	0.5
RPN1	6184	1	0.5
RPN2	6185	1	0.5
BDH1	622	1	0.5
RRM1	6240	1	0.5
RRM2	6241	1	0.5
SAT1	6303	0.8	0.00037
MSMO1	6307	1	0.5
SC5D	6309	1	0.5
SCD	6319	1	0.5
SCP2	6342	1	0.5
BHMT	635	0.73	9.1e-08
SDHA	6389	1.2	0.0042
SDHB	6390	1	0.5
SDHC	6391	1	0.5
GALNT11	63917	1.17	0.015
SDHD	6392	1	0.5
OXCT2	64064	0.9	0.081
SLC28A3	64078	1	0.5
RBKS	64080	1	0.5
MCCC2	64087	1	0.5
XYLT1	64131	1	0.5
XYLT2	64132	0.71	1.2e-08
BLVRA	644	1	0.5
SGSH	6448	1	0.5
BLVRB	645	1.31	1e-05
NDST4	64579	0.77	4.7e-05
PLA2G2F	64600	0.6	1.1e-16
SHMT1	6470	1	0.5
HS3ST6	64711	0.87	0.15
SHMT2	6472	1	0.5
SI	6476	1	0.5
ENGASE	64772	1	0.5
CERK	64781	0.72	2.5e-08
ST6GAL1	6480	1	0.5
NMNAT1	64802	1	0.5
CYP3A43	64816	1	0.5
ST3GAL1	6482	1	0.5
ST3GAL2	6483	1	0.5
ST3GAL4	6484	1	0.5
GNPNAT1	64841	1.71	2.7e-10
SLC13A3	64849	1	0.5
ETNPPL	64850	1	0.5
ST3GAL3	6487	1	0.5
ST8SIA1	6489	1.13	0.047
AGXT2	64902	0.65	1.6e-05
SLC26A6	65010	0.77	2.4e-05
SLC1A1	6505	1	0.5
SLC1A2	6506	1	0.5
SLC1A3	6507	1	0.5
SLC4A3	6508	1.2	0.0025
SLC1A4	6509	1	0.5
SLC1A5	6510	1.27	7.4e-05
SLC1A6	6511	1	0.5
SLC1A7	6512	1	0.5
SLC2A1	6513	1	0.5
SLC2A2	6514	0.69	3.9e-09
SLC2A3	6515	1	0.5
SLC2A4	6517	0.69	2.4e-09
SLC2A5	6518	1	0.5
SLC3A1	6519	0.66	1.9e-12
SLC3A2	6520	1.21	0.0032
SLC4A1	6521	1	0.5
SLC4A2	6522	1.11	0.11
NADK	65220	1	0.5
SLC5A1	6523	1	0.5
SLC5A2	6524	0.69	1.1e-08
SLC5A3	6526	1	0.5
PYCRL	65263	1.37	1e-05
SLC5A5	6528	0.56	1e-16
SLC6A1	6529	0.78	8.5e-05
SLC6A2	6530	1	0.5
SLC6A3	6531	0.71	2.7e-08
SLC6A4	6532	1	0.5
SLC6A6	6533	1	0.5
SLC6A7	6534	0.71	3e-09
SLC6A8	6535	1	0.5
SLC6A9	6536	0.87	0.033
-	6537	1	0.5
SLC6A11	6538	0.81	0.00022
SLC6A12	6539	0.64	5.8e-14
SLC6A13	6540	1	0.5
SLC7A1	6541	1	0.5
SLC7A2	6542	1	0.5
SLC8A2	6543	0.68	2e-10
SLC8A1	6546	1	0.5
SLC8A3	6547	1	0.5
SLC9A1	6548	0.78	3.2e-05
SLC9A2	6549	1.22	0.00071
SLC9A3	6550	0.77	8.8e-06
SLC9A5	6553	0.76	2.1e-06
SLC10A1	6554	0.67	1.9e-12
SLC10A2	6555	0.72	7.8e-09
SLC12A1	6557	1.18	0.012
SLC12A2	6558	1	0.5
SLC12A3	6559	1	0.5
SLC12A4	6560	1	0.5
SLC13A1	6561	1	0.5
SLC14A1	6563	1	0.5
SLC15A2	6565	1	0.5
SLC16A1	6566	1	0.5
SLC16A2	6567	0.87	0.016
SLC17A1	6568	0.66	6.4e-13
SLC34A1	6569	1	0.5
SLC18A1	6570	0.69	3.3e-09
SLC18A2	6571	1	0.5
SLC18A3	6572	0.69	1.2e-09
SLC19A1	6573	1	0.5
SLC20A1	6574	1.12	0.047
SLC20A2	6575	0.81	0.00071
SLC25A1	6576	1.36	1.3e-07
SLCO2A1	6578	0.66	2.1e-11
SLCO1A2	6579	1	0.5
SLC22A1	6580	0.79	0.00022
SLC22A3	6581	1.06	0.33
SLC22A2	6582	0.75	8.1e-07
SLC22A4	6583	0.61	1e-16
SLC22A5	6584	0.61	1e-16
AACS	65985	0.93	0.2
CYP4F12	66002	0.6	6.1e-14
SLC2A11	66035	1	0.5
SMS	6611	1	0.5
SOAT1	6646	1	0.5
SOD1	6647	1.54	2e-12
SOD2	6648	1	0.5
SOD3	6649	0.7	4.1e-09
SORD	6652	1	0.5
UAP1	6675	1.46	5.3e-10
BPGM	669	1.3	8e-06
SPR	6697	1	0.5
SQLE	6713	1	0.5
SRD5A1	6715	1	0.5
SRD5A2	6716	0.71	3.9e-09
AKR1D1	6718	0.69	1.3e-09
SRM	6723	1.22	0.00075
SULT1E1	6783	1	0.5
ELOVL4	6785	1.2	0.0016
SULT1A2	6799	1	0.5
SULT1A1	6817	1	0.5
SULT1A3	6818	1	0.5
SULT2B1	6820	0.81	0.00049
SUOX	6821	1	0.5
SULT2A1	6822	1	0.5
SUV39H1	6839	0.76	8.6e-06
BTD	686	1	0.5
TALDO1	6888	1.63	1e-16
TAT	6898	1	0.5
TBXAS1	6916	0.75	1.7e-06
TDO2	6999	1.19	0.0066
PRDX2	7001	1	0.5
TH	7054	0.79	0.00021
TK1	7083	1	0.5
TK2	7084	1	0.5
TKT	7086	1	0.5
TM7SF2	7108	0.72	4.2e-07
TPH1	7166	1	0.5
TPI1	7167	1	0.5
TPO	7173	1	0.5
TST	7263	1.07	0.23
TSTA3	7264	1	0.5
TXNRD1	7296	1.63	1e-16
TYMS	7298	1	0.5
TYR	7299	1	0.5
TYRP1	7306	0.81	0.0013
UCP1	7350	0.61	7.8e-16
UCP2	7351	1	0.5
UCP3	7352	1	0.5
SLC35A2	7355	1	0.5
UGCG	7357	1	0.5
UGDH	7358	0.79	0.00052
-	7359	1	0.5
UGP2	7360	1	0.5
UGT2B4	7363	0.88	0.03
UGT2B7	7364	1	0.5
UGT2B17	7367	0.85	0.0096
UCK2	7371	1	0.5
UMPS	7372	1	0.5
UPP1	7378	1.5	1.9e-10
UQCRB	7381	1	0.5
UQCRC1	7384	1.4	5e-08
UQCRC2	7385	1	0.5
UQCRFS1	7386	1.56	2.2e-12
UQCRH	7388	1.75	1e-16
UROD	7389	1	0.5
UROS	7390	1	0.5
XDH	7498	1	0.5
CA1	759	1	0.5
CA2	760	1.13	0.082
CA3	761	0.69	3.3e-10
CA4	762	1	0.5
CA5A	763	0.73	2.2e-07
CA7	766	0.58	1e-16
CA9	768	1.25	0.00044
CA12	771	1	0.5
MOGS	7841	0.72	1.9e-07
SLC25A20	788	0.7	1.9e-08
CAD	790	1	0.5
ALG8	79053	0.74	1.7e-06
ALG12	79087	0.82	0.002
ALDH5A1	7915	1	0.5
THTPA	79178	1	0.5
HSD17B8	7923	0.69	1.1e-08
B3GNT4	79369	0.78	2e-05
PLA2G7	7941	1.68	9.2e-15
CHPF	79586	0.77	3.4e-05
GALNT14	79623	1.42	5.7e-09
PANK3	79646	0.81	0.00074
GALNT12	79695	1	0.5
PPCS	79717	1	0.5
SUV39H2	79723	1	0.5
SLC25A22	79751	0.7	3e-09
EHMT1	79813	1	0.5
AGMAT	79814	1	0.5
PIP4K2C	79837	1.22	0.0021
THNSL1	79896	1	0.5
CYBRD1	79901	1	0.5
TUSC3	7991	1	0.5
PANK2	80025	1.17	0.018
PGAP1	80055	1	0.5
-	80068	1	0.5
PTGES2	80142	1.12	0.096
UXS1	80146	1	0.5
ASRGL1	80150	1	0.5
ATHL1	80162	0.58	1e-16
MOGAT2	80168	0.71	6.9e-07
HKDC1	80201	0.69	1.5e-09
PIGZ	80235	1	0.5
HSD3B7	80270	0.72	0.00013
ITPKC	80271	0.66	2.7e-12
FLAD1	80308	1	0.5
SLC25A16	8034	1	0.5
COASY	80347	0.78	2e-05
PDHX	8050	1.42	4.7e-09
SLC19A3	80704	1	0.5
ACAD10	80724	1	0.5
SETD7	80854	1.18	0.082
SLC2A10	81031	1.25	0.00047
SLC7A5	8140	1.58	2.6e-15
PTDSS2	81490	0.73	7.5e-08
SGPP1	81537	1	0.5
SLC38A1	81539	1	0.5
PLA2G12A	81579	1	0.5
SLC14A2	8170	0.73	4.3e-07
ST6GALNAC5	81849	1	0.5
PNPLA4	8228	1	0.5
TKTL1	8277	1	0.5
EPX	8288	0.68	2.4e-10
ACOX2	8309	0.7	1.5e-09
ACOX3	8310	1	0.5
UCK1	83549	1	0.5
SLC4A9	83697	1	0.5
SLC25A18	83733	0.76	0.0009
SETDB2	83852	1	0.5
SLC25A2	83884	0.54	7.7e-13
PIP5K1A	8394	1	0.5
PIP5K1B	8395	1	0.5
PIP4K2B	8396	1	0.5
PLA2G6	8398	1	0.5
PLA2G10	8399	0.62	1.9e-14
B3GNT5	84002	1	0.5
SLC25A11	8402	1	0.5
TKTL2	84076	0.66	2.9e-05
ACAD11	84129	1	0.5
BBOX1	8424	1.19	0.0076
HAGHL	84264	0.69	8.9e-06
GNPAT	8443	1.24	0.0015
DOT1L	84444	1	0.5
ACSS1	84532	0.59	6.4e-10
DGAT2	84649	1	0.5
SLC9A7	84679	1	0.5
MCEE	84693	1.15	0.1
CAT	847	1	0.5
COX4I2	84701	0.56	7.6e-12
GPT2	84706	1.38	0.00024
PIGO	84720	1	0.5
CNDP1	84735	0.65	1.5e-07
PLCD4	84812	0.57	2.7e-12
SLC7A3	84889	0.57	7.4e-12
SLC35B4	84912	1	0.5
ALG10	84920	0.91	0.28
SLC43A1	8501	0.57	1e-16
PIK3R3	8503	1	0.5
NDST2	8509	1	0.5
LIPF	8513	0.78	1.9e-05
DGKZ	8525	0.81	0.00038
DGKE	8526	1	0.5
DGKD	8527	0.65	9.1e-13
DDO	8528	1	0.5
CYP4F2	8529	1	0.5
CHST1	8534	1	0.5
ALG2	85365	1.27	0.008
AGPS	8540	1	0.5
DEGS1	8560	1	0.5
KMO	8564	1	0.5
PDXK	8566	1	0.5
AKR7A2	8574	1	0.5
SLC25A12	8604	1	0.5
RDH16	8608	1.05	0.39
PLPP1	8611	1	0.5
PLPP2	8612	1	0.5
PLPP3	8613	1	0.5
PDE8B	8622	1	0.5
AOC3	8639	0.78	2.7e-05
ABCB11	8647	1	0.5
PDE5A	8654	1	0.5
ALDH4A1	8659	1	0.5
SLC4A4	8671	1	0.5
GALNT4	8693	0.77	2e-05
DGAT1	8694	1.16	0.018
B4GALT3	8703	1	0.5
B4GALT2	8704	0.72	2.2e-07
B3GALT4	8705	0.87	0.024
B3GALNT1	8706	1	0.5
ABCC3	8714	1	0.5
CBR1	873	1.27	6.3e-05
GPAA1	8733	1	0.5
CBS	875	1.31	2.4e-05
CDS2	8760	1	0.5
PSPHP1	8781	1	0.5
FBP2	8789	1	0.5
FPGT	8790	1	0.5
SUCLG2	8801	1	0.5
SUCLG1	8802	1.41	1.4e-08
SUCLA2	8803	1.33	5.9e-06
DPM1	8813	1.54	8.3e-14
DPM2	8818	1.2	0.0027
INPP4B	8821	0.72	4.9e-07
CES2	8824	1	0.5
CCBL1	883	0.51	1e-16
GMPS	8833	2.06	1e-16
GGH	8836	1.58	1.1e-14
ALDH1A2	8854	1	0.5
SYNJ1	8867	1	0.5
ST3GAL5	8869	0.65	2.3e-12
SYNJ2	8871	1	0.5
VNN2	8875	0.77	0.00032
VNN1	8876	1	0.5
SGPL1	8879	1	0.5
SLC5A6	8884	1.15	0.019
MTMR3	8897	1	0.5
GYG2	8908	1	0.5
KYNU	8942	1	0.5
MGAM	8972	0.74	1.9e-05
P4HA2	8974	1.56	7.5e-14
PLOD3	8985	1.28	6.6e-05
PLCZ1	89869	0.8	0.014
SLC25A21	89874	0.81	0.00032
ATP6V0E1	8992	1	0.5
SLC25A14	9016	1	0.5
HS6ST2	90161	1	0.5
CH25H	9023	0.63	1.9e-15
ATP6V1E2	90423	1	0.5
SLC7A7	9056	0.87	0.03
SLC7A6	9057	1	0.5
SLC13A2	9058	1	0.5
PAPSS2	9060	1	0.5
PAPSS1	9061	1.31	1.5e-05
SEC11C	90701	1.11	0.22
PIGQ	9091	0.62	2.1e-15
ATP6V0D1	9114	1.29	1.2e-05
SLC16A3	9123	1	0.5
UAP1L1	91373	0.81	0.00028
SLC6A5	9152	1	0.5
SLC28A2	9153	1	0.5
SLC28A1	9154	1	0.5
DGKI	9162	0.7	7.2e-10
COX7A2L	9167	1.12	0.061
ACY3	91703	1	0.5
IDI2	91734	1	0.5
SLC24A1	9187	1	0.5
SLC16A7	9194	1	0.5
SLC33A1	9197	1	0.5
LRAT	9227	0.76	2.2e-06
GCNT3	9245	0.87	0.035
LDHAL6B	92483	0.65	4.2e-14
G6PC3	92579	1	0.5
SLC38A5	92745	0.7	1.2e-05
ATP6V1F	9296	1.45	1.2e-10
B3GNT7	93010	1	0.5
NT5C1B	93034	1	0.5
PIGM	93183	1	0.5
B4GALT5	9334	1	0.5
NDST3	9348	0.75	9.8e-07
COX5A	9377	1	0.5
GRHPR	9380	1	0.5
LIPG	9388	0.67	7.2e-11
HS6ST1	9394	1	0.5
PIGS	94005	0.9	0.21
FADS2	9415	1.32	1.7e-06
CYP7B1	9420	0.73	7.8e-07
CHST2	9435	1	0.5
GGPS1	9453	1	0.5
PCYT1B	9468	1	0.5
CHST3	9469	1	0.5
SLC25A27	9481	1	0.5
PIGL	9487	1	0.5
PIGB	9488	1	0.5
PGS1	9489	0.85	0.006
SLC4A7	9497	1	0.5
SLC4A8	9498	1	0.5
ACY1	95	0.8	0.00027
GAL3ST1	9514	0.64	1.6e-13
SPTLC2	9517	1	0.5
CD38	952	0.78	1.7e-05
ENTPD1	953	1	0.5
PTGES	9536	1	0.5
ENTPD2	954	1	0.5
ENTPD6	955	0.73	2.6e-07
ATP6V1G1	9550	1	0.5
ATP5J2	9551	1	0.5
ENTPD3	956	1	0.5
H6PD	9563	1	0.5
ENTPD5	957	0.59	1e-16
ENTPD4	9583	1	0.5
GDA	9615	1	0.5
PLCH2	9651	0.66	3.6e-12
HS2ST1	9653	1	0.5
ACYP1	97	0.85	0.008
CDA	978	0.74	1.8e-07
SPCS2	9789	1	0.5
PTDSS1	9791	1.39	5.2e-08
ACYP2	98	0.75	3.3e-06
IP6K1	9807	0.69	3.9e-10
SETDB1	9869	1	0.5
XYLB	9942	1	0.5
GFPT2	9945	0.7	1.1e-08
HS3ST4	9951	0.7	2.8e-05
-	9952	1	0.5
HS3ST3B1	9953	1	0.5
-	9954	1	0.5
HS3ST3A1	9955	1.22	0.0041
HS3ST2	9956	0.78	0.00012
HS3ST1	9957	1	0.5
SLC23A2	9962	1	0.5
SLC23A1	9963	1	0.5
SLC12A6	9990	1	0.5
